# Supplementary material for: Importance of RpoD- and Non-RpoD-Dependent Expression of Horizontally Acquired Genes in Cupriavidus metallidurans
Source: Microbiol Spectr. 2022 Mar 21;10(2):e00121-22. doi: 10.1128/spectrum.00121-22 (PMC9045368; doi:10.1128/spectrum.00121-22)
Supplement: SUPPLEMENTAL FILE 1 — Supplemental material. Download SPECTRUM00121-22_Supp_1_seq9.xlsx, XLSX file, 1.4 MB [file spectrum00121-22_supp_1_seq9.xlsx]

## Sheet: Legend
Supplemantary Data Set 1. Transcriptional start sites and operon structures. The positions of the TSS, open reading frames (as NPKM), 3UTR and 5UTR positions are shown
Forward direction in red, backward in blue. The RpoD-score of the TSSs is indicated: strong (bold/colored), medium (colored), weak (lightly colored), no (no color), and also provided in the description.
"Stop/DisTo" is on the one hand the stop positions of the orfs, on the other the distance of a TSS to ist nearest downstream orf. Mean and SDEV are for NPKM values and promoter score, respectively.
The KEGG orthology group is also indicated with 3 levels down.
The Value gives the desription of the associated gene and the RpoD promoter assignement as strong, medium, weak or with not-fitting distances. See Suppl. Fig. S1 for details here.

## Sheet: Chromosome
Signal	Start	S	Stop/Dist to	Locus	Gene	Mean	SDEV	Operon	KO	Value
5UTR_882	1	+	103	Rmet_0001	dnaA			Op0001f_1
NPKM_2508	103	+	1843	Rmet_0001	dnaA	127.333	4.16333	Op0001f_1	GIP-REP-Complex	Q1LSI9 Chromosomal replication initiator protein dnaA
TSS_1137-2	1137	-	1447	Rmet_3615	0	27	4.58258	Op1004r_1	GIP-TL-Ass	m
TSS_1946+2	1946	+	273	Rmet_0002	dnaN	148.333	19.6554	Op0001f_2	GIP-REP-DNA_Pol	no
TSS_1987+2	1987	+	232	Rmet_0002	dnaN	24	3.4641	Op0001f_2	GIP-REP-DNA_Pol	no
TSS_2138+2	2138	+	81	Rmet_0002	dnaN	619.333	200.762	Op0001f_2	GIP-REP-DNA_Pol	s
NPKM_2509	2219	+	3335	Rmet_0002	dnaN	563.667	3.21455	Op0001f_2	GIP-REP-DNA_Pol	Q1LSI8 DNA polymerase III, beta subunit
TSS_2257+2	2257	+	1263	Rmet_0003	gyrB	52.3333	8.0829	Op0001f_2	GIP-REP-Complex	s
NPKM_2510	3520	+	6046	Rmet_0003	gyrB	258.667	8.32666	Op0001f_2	GIP-REP-Complex	Q1LSI7 DNA gyrase subunit B
TSS_5080-2	5080	-	5390	Rmet_3615	0	20.6667	2.51661	Op1004r_1	GIP-TL-Ass	no
3UTR_1083	6047	+	6165	Rmet_0003	gyrB			Op0001f_2
5UTR_883	6685	+	6989	Rmet_0004				Op0001f_2
TSS_6802+2	6802	+	187	Rmet_0004	0	496.667	51.316	Op0001f_2	NA	no
NPKM_2511	6989	+	8099	Rmet_0004		68.3333	3.51188	Op0001f_2	NA	Q1LSI6 Putative uncharacterized protein
TSS_7116+2	7116	+	10279	Rmet_0013	mazG	22.6667	2.51661	Op0003f_1	NA	no
TSS_7465+2	7465	+	9930	Rmet_0013	mazG	60.6667	10.4083	Op0003f_1	NA	(w)-sba
3UTR_2081	7700	-	8365	Rmet_0005				Op0002r_3
3UTR_1084	8100	+	9392	Rmet_0004				Op0001f_2
NPKM_2512	8366	-	10121	Rmet_0005		49.6667	6.02771	Op0002r_3	NA	Q1LSI5 Twin-arginine translocation pathway signal
NPKM_2513	10259	-	11189	Rmet_0006		2.33333	0.57735	Op0002r_2	NA	Q1LSI4 Putative uncharacterized protein
NPKM_2514	11294	-	12113	Rmet_0007		36.6667	2.08167	Op0002r_2	NA	Q1LSI3 Transcriptional regulator, AraC family
5UTR_1751	12114	-	12145	Rmet_0007				Op0002r_2
TSS_12146-2	12146	-	1	Rmet_0007	0	144.333	32.5167	Op0002r_2	0	s
3UTR_2080	12148	-	12149	Rmet_0008				Op0002r_1
NPKM_2515	12150	-	13038	Rmet_0008		1	0	Op0002r_1	EIP-TRA-ABC	Q1LSI2 Binding-protein-dependent transport systems inner membrane component
NPKM_2516	13039	-	13972	Rmet_0009		1	0	Op0002r_1	EIP-TRA-ABC	Q1LSI1 Binding-protein-dependent transport systems inner membrane component
NPKM_2517	13968	-	15006	Rmet_0010	ugpC	1.66667	0.57735	Op0002r_1	EIP-TRA-ABC	Q1LSI0 ABC transporter-related protein
5UTR_1750	15007	-	15024	Rmet_0010	ugpC			Op0002r_1
NPKM_2518	15025	-	16420	Rmet_0011		2.33333	0.57735	Op0002r_1	EIP-TRA-ABC	Q1LSH9 Twin-arginine translocation pathway signal
NPKM_2519	16617	-	17277	Rmet_0012		7	1.73205	Op0002r_1	NA	Q1LSH8 Isoprenylcysteine carboxyl methyltransferase
5UTR_1749	17278	-	17303	Rmet_0012				Op0002r_1
TSS_17303-2	17303	-	0	Rmet_0012	0	120.667	19.0088	Op0002r_1	0	s
5UTR_884	17386	+	17395	Rmet_0013	mazG			Op0003f_1
NPKM_2520	17395	+	17752	Rmet_0013	mazG	24.3333	0.57735	Op0003f_1	NA	Q1LSH7 Putative uncharacterized protein
TSS_17400+2	17400	+	483	Rmet_0014	0	39.6667	2.88675	Op0003f_1	NA	no
TSS_17860+2	17860	+	23	Rmet_0014	0	400.333	41.8609	Op0003f_1	NA	s
NPKM_2521	17883	+	18834	Rmet_0014		33	1.73205	Op0003f_1	NA	Q1LSH6 Putative uncharacterized protein
NPKM_2522	18847	+	19531	Rmet_0015	dbpA	11	1	Op0003f_1	NA	Q1LSH5 DEAD/DEAH box helicase-like protein
TSS_19632+2	19632	+	88	Rmet_0016	0	267.667	58.1062	Op0003f_2	NA	no
NPKM_2523	19720	+	20161	Rmet_0016		59	4.3589	Op0003f_2	NA	Q1LSH4 Putative signal-transduction protein with CBS domains
TSS_20316+2	20316	+	52	Rmet_0017	0	226.333	44.6356	Op0003f_2	NA	(w)-sba
NPKM_2524	20368	+	21955	Rmet_0017		23.6667	0.57735	Op0003f_2	NA	Q1LSH3 Drug resistance transporter EmrB/QacA subfamily
TSS_22003-2	22003	-	4700	Rmet_0012	0	30	2	Op0002r_1	0	no
TSS_22028+2	22028	+	37	Rmet_0018	0	126.333	10.504	Op0003f_3	MET-LIP-Others	no
NPKM_2525	22065	+	22692	Rmet_0018		51.3333	4.04145	Op0003f_3	MET-LIP-Others	Q1LSH2 Glutathione peroxidase
TSS_22762+2	22762	+	90	Rmet_0019	0	45.3333	10.504	Op0003f_3	NA	no
TSS_22805+2	22805	+	47	Rmet_0019	0	531.333	4.50925	Op0003f_3	NA	no
NPKM_2526	22852	+	23626	Rmet_0019		35.6667	3.21455	Op0003f_3	NA	Q1LSH1 Beta-lactamase-like protein
TSS_23665+2	23665	+	26	Rmet_0020	0	46.6667	13.0512	Op0003f_4	MET-AA-Tyr	no
NPKM_2527	23691	+	24558	Rmet_0020		249	9.16515	Op0003f_4	MET-AA-Tyr	Q1LSH0 Fumarylacetoacetate (FAA) hydrolase
TSS_24767+2	24767	+	23	Rmet_0021	0	1487.33	116.453	Op0003f_4	MET-AA-Phe	no
NPKM_2528	24790	+	26068	Rmet_0021		114.667	9.86577	Op0003f_4	MET-AA-Phe	Q1LSG9 Peptidase M20D, amidohydrolase
3UTR_2079	25240	-	26082	Rmet_0022				Op0004r_1
NPKM_2529	26083	-	26902	Rmet_0022		26.3333	1.52753	Op0004r_1	NA	Q1LSG8 Transcriptional regulator, AraC family
5UTR_1748	26903	-	27122	Rmet_0022				Op0004r_1
TSS_26922-2	26922	-	20	Rmet_0022	0	122.667	19.218	Op0004r_1	NA	s
TSS_26972+2	26972	+	55	Rmet_0023	fsr	54	3.60555	Op0005f_1	NA	no
NPKM_2530	27027	+	28257	Rmet_0023	fsr	22.3333	7.57188	Op0005f_1	NA	Q1LSG7 Major facilitator superfamily MFS_1
TSS_27111-2	27111	-	209	Rmet_0022	0	36	12.7671	Op0004r_1	NA	s
3UTR_2078	27323	-	28318	Rmet_0024				Op0006r_1
3UTR_1085	28258	+	28672	Rmet_0023	fsr			Op0005f_1
NPKM_2531	28319	-	29636	Rmet_0024		89.6667	4.04145	Op0006r_1	NA	Q1LSG6 Peptidase dimerisation
5UTR_1747	29637	-	29924	Rmet_0024				Op0006r_1
TSS_29673-2	29673	-	37	Rmet_0024	0	66.3333	6.65833	Op0006r_1	NA	no
5UTR_885	29733	+	29808	Rmet_0025				Op0007f_1
NPKM_2532	29808	+	30120	Rmet_0025		34.3333	3.51188	Op0007f_1	NA	Q1LSG5 Putative uncharacterized protein
TSS_29818+2	29818	+	342	Rmet_0026	bug	937.333	316.742	Op0007f_2	NA	s
NPKM_2533	30160	+	31252	Rmet_0026	bug	81	3.4641	Op0007f_2	NA	Q1LSG4 Uncharacterized protein UPF0065
TSS_30169+2	30169	+	2094	Rmet_0028	0	183.333	34.9333	Op0009f_1	NA	s
3UTR_2077	30723	-	31309	Rmet_0027				Op0008r_1
NPKM_2534	31310	-	32078	Rmet_0027		20.6667	0.57735	Op0008r_1	NA	Q1LSG3 Two component transcriptional regulator, winged helix family
TSS_32111-2	32111	-	33	Rmet_0027	0	346.667	66.3425	Op0008r_1	NA	s
NPKM_2535	32263	+	33070	Rmet_0028		3.66667	0.57735	Op0009f_1	NA	Q1LSG2 Two component transcriptional regulator, winged helix family
3UTR_2076	33058	-	33081	Rmet_0029				Op0010r_1
3UTR_1086	33071	+	33136	Rmet_0028				Op0009f_1
NPKM_2536	33082	-	33916	Rmet_0029		22	2	Op0010r_1	NA	Q1LSG1 Porin, Gram-negative type
5UTR_1746	33917	-	33965	Rmet_0029				Op0010r_1
TSS_33968+2	33968	+	11	Rmet_0030	tnpA	247	47.634	Op2000f_1	NA	no
NPKM_2537	33979	+	34276	Rmet_0030	tnpA	0	0	Op2000f_1	NA	NA
TSS_34225-2	34225	-	260	Rmet_0029	0	34.6667	4.93288	Op0010r_1	0	s
NPKM_2538	34272	+	35166	Rmet_0031	tnpB	0	0	Op2000f_1	NA	NA
TSS_34639-2	34639	-	674	Rmet_0029	0	22.3333	0.57735	Op0010r_1	0	no
TSS_35084+2	35084	+	2901	Rmet_0036	corA1	126	24.2693	Op0013f_1	EIP-TRA-Ion	(w)-sba
3UTR_2075	35158	-	35206	Rmet_0032				Op0012r_3
3UTR_1087	35167	+	36878	Rmet_0031	tnpB			Op2000f_1
NPKM_2539	35207	-	35498	Rmet_0032		2280	189.175	Op0012r_3	NA	Q1LSF8 Porin, gram-negative type
TSS_35336-2	35336	-	1371	Rmet_0029	0	21.3333	6.50641	Op0010r_1	0	w
TSS_35575-2	35575	-	77	Rmet_0032	0	1502	301	Op0012r_3	NA	no
NPKM_2540	35584	-	35794	Rmet_6403		16	1.73205	Op0012r_2	NA	NA
TSS_35706+2	35706	+	2279	Rmet_0036	corA1	19.6667	5.85947	Op0013f_1	EIP-TRA-Ion	(m)-sba
NPKM_2541	35918	-	36173	Rmet_0033	minE	361.333	21.5484	Op0012r_2	DIV-Division	Q1LSF7 Cell division topological specificity factor
NPKM_2542	36188	-	37001	Rmet_0034	minD	225.333	12.5033	Op0012r_2	DIV-Division	Q1LSF6 Septum site-determining protein MinD
TSS_36516-2	36516	-	343	Rmet_0033	minE	127.333	19.2959	Op0012r_2	DIV-Division	no
TSS_36756+2	36756	+	1229	Rmet_0036	corA1	26	4.58258	Op0013f_1	EIP-TRA-Ion	s
NPKM_2543	37049	-	37898	Rmet_0035	minC	106	8	Op0012r_1	DIV-Division	Q1LSF5 Probable septum site-determining protein minC
5UTR_886	37895	+	37985	Rmet_0036	corA1			Op0013f_1
TSS_37918-2	37918	-	20	Rmet_0035	minC	1292.33	116.603	Op0012r_1	DIV-Division	s
TSS_37935+2	37935	+	50	Rmet_0036	corA1	18.3333	6.65833	Op0013f_1	EIP-TRA-Ion	no
TSS_37940-2	37940	-	42	Rmet_0035	minC	70	16.5227	Op0012r_1	DIV-Division	no
NPKM_2544	37985	+	39068	Rmet_0036	corA1	68	2	Op0013f_1	EIP-TRA-Ion	Q1LSF4 Mg2+ transporter protein, CorA-like protein
TSS_38076+2	38076	+	1215	Rmet_0037	0	306	15.7162	Op0014f_1	NA	s
NPKM_2545	39291	+	39453	Rmet_0037		3	1	Op0014f_1	NA	Q1LSF3 Putative uncharacterized protein
NPKM_2546	39541	+	41374	Rmet_0038	kdpA	1	0	Op0015f_1	MET-EN-P_ATPase	Q1LSF2 Potassium-transporting ATPase, A subunit
NPKM_2547	41392	+	43624	Rmet_0039	kdpB	2.66667	0.57735	Op0015f_2	MET-EN-P_ATPase	Q1LSF1 Potassium-translocating P-type ATPase, B subunit
NPKM_2548	43645	+	44257	Rmet_0040	kdpC	2.66667	0.57735	Op0015f_2	MET-EN-P_ATPase	Q1LSF0 Potassium-transporting ATPase, C subunit
3UTR_1088	44258	+	44381	Rmet_0040	kdpC			Op0015f_2
5UTR_887	44396	+	44405	Rmet_0041	kdpD			Op0015f_3
NPKM_2549	44405	+	47309	Rmet_0041	kdpD	31	1	Op0015f_3	EIP-SIG-2Comp	Q1LSE9 Sensor protein
TSS_44446+2	44446	+	2864	Rmet_0042	kdpE	603.667	76.5398	Op0015f_3	EIP-SIG-2Comp	m
NPKM_2550	47310	+	48006	Rmet_0042	kdpE	29.6667	2.08167	Op0015f_3	EIP-SIG-2Comp	Q1LSE8 Two component transcriptional regulator, winged helix family
TSS_48106+2	48106	+	38	Rmet_0043	0	32.6667	12.5033	Op0015f_3	NA	(w)-sba
NPKM_2551	48144	+	48855	Rmet_0043		18.6667	2.51661	Op0015f_3	NA	Q1LSE7 Sel1
TSS_48899+2	48899	+	33	Rmet_0044	0	67.3333	2.51661	Op0015f_3	NA	s
NPKM_2552	48932	+	51581	Rmet_0044		29.6667	1.52753	Op0015f_3	NA	Q1LSE6 Putative uncharacterized protein
NPKM_2553	51577	+	52480	Rmet_0045		18	2	Op0015f_3	NA	Q1LSE5 Transglutaminase-like protein
3UTR_2074	51660	-	52550	Rmet_0046	gatB			Op0016r_2
3UTR_1089	52481	+	52662	Rmet_0045				Op0015f_3
NPKM_2554	52551	-	54006	Rmet_0046	gatB	254	4.3589	Op0016r_2	GIP-TL-Ass	Q1LSE4 Aspartyl/glutamyl-tRNA(Asn/Gln) amidotransferase subunit B
NPKM_2555	54085	-	55156	Rmet_0047		179.333	7.76745	Op0016r_2	NA	Q1LSE3 Dienelactone hydrolase
NPKM_2556	55189	-	55663	Rmet_0048		256.667	11.6762	Op0016r_2	NA	Q1LSE2 Putative lipoprotein
NPKM_2557	55670	-	57170	Rmet_0049	gatA1	279.667	9.45163	Op0016r_2	NA	NA
NPKM_2558	57221	-	57521	Rmet_0050	gatC	259	5.2915	Op0016r_2	GIP-TL-Ass	Q1LSE0 Aspartyl/glutamyl-tRNA(Asn/Gln) amidotransferase subunit C
TSS_57744+2	57744	+	742	Rmet_0051	mreB	304.333	74.8755	Op0017f_1	DIV-Division	no
NPKM_2559	57749	-	58019	Rmet_6404		17.3333	2.08167	Op0016r_1	NA	NA
TSS_57758+2	57758	+	728	Rmet_0051	mreB	1835.33	456.115	Op0017f_1	DIV-Division	no
TSS_57923+2	57923	+	563	Rmet_0051	mreB	52	18.735	Op0017f_1	DIV-Division	(w)-sba
5UTR_1745	58020	-	58109	Rmet_6404				Op0016r_1
TSS_58092+2	58092	+	394	Rmet_0051	mreB	68.3333	27.7909	Op0017f_1	DIV-Division	s
TSS_58166+2	58166	+	320	Rmet_0051	mreB	100	22.1133	Op0017f_1	DIV-Division	(m)-nu
5UTR_888	58231	+	58486	Rmet_0051	mreB			Op0017f_1
NPKM_2560	58486	+	59530	Rmet_0051	mreB	514	13.4536	Op0017f_1	DIV-Division	Q0KFF6 Rod shape-determining protein MreB
NPKM_2561	59672	+	60683	Rmet_0052	mreC	75	4.58258	Op0017f_1	DIV-Division	Q1LSD8 Rod shape-determining protein MreC
NPKM_2562	60679	+	61192	Rmet_0053	mreD	55.3333	3.78594	Op0017f_1	DIV-Division	Q1LSD7 Rod shape-determining protein MreD
NPKM_2563	61235	+	63617	Rmet_0054	mrdA	41.6667	1.1547	Op0017f_1	NA	Q1LSD6 Peptidoglycan glycosyltransferase
NPKM_2564	63630	+	64773	Rmet_0055	mrdB	39	2	Op0017f_1	DIV-Division	Q1LSD5 Rod shape-determining protein RodA
TSS_64803+2	64803	+	22	Rmet_0056	0	523.667	82.276	Op0017f_2	NA	no
NPKM_2565	64825	+	65497	Rmet_0056		211.333	6.4291	Op0017f_2	NA	Q1LSD4 Putative uncharacterized protein
NPKM_2566	65516	+	66626	Rmet_0057	xerC	68	2.64575	Op0017f_2	GIP-REP-Recomb	Q1LSD3 Tyrosine recombinase XerC subunit
3UTR_2073	66090	-	66621	Rmet_0058	gcvA			Op0018r_1
NPKM_2567	66622	-	67516	Rmet_0058	gcvA	32	1.73205	Op0018r_1	NA	Q1LSD2 Transcriptional regulator, LysR family
5UTR_1744	67517	-	67554	Rmet_0058	gcvA			Op0018r_1
TSS_67614-2	67614	-	60	Rmet_0058	gcvA	69	18.1934	Op0018r_1	0	s
TSS_67668+2	67668	+	104	Rmet_0059	0	84.6667	10.9697	Op0019f_1	NA	s
NPKM_2568	67772	+	68141	Rmet_0059		41.3333	6.02771	Op0019f_1	NA	Q1LSD1 Putative uncharacterized protein
NPKM_2569	68213	+	69008	Rmet_0060	lipB	175.667	8.73689	Op0019f_2	NA	Q1LSD0 Lipoate-protein ligase B
TSS_68280+2	68280	+	804	Rmet_0061	lipA	1458	212.177	Op0019f_2	NA	no
TSS_68633+2	68633	+	451	Rmet_0061	lipA	60.6667	12.8582	Op0019f_2	NA	no
NPKM_2570	69084	+	70077	Rmet_0061	lipA	321.667	6.02771	Op0019f_2	NA	Q1LSC9 Lipoyl synthase
3UTR_1090	70078	+	70151	Rmet_0061	lipA			Op0019f_2
TSS_70296+2	70296	+	121	Rmet_0062	0	453	256.416	Op0019f_2	NA	s
5UTR_889	70354	+	70417	Rmet_0062				Op0019f_2
NPKM_2571	70417	+	71068	Rmet_0062		41.3333	2.51661	Op0019f_2	NA	Q1LSC8 Putative uncharacterized protein
NPKM_2572	71064	+	72084	Rmet_0063		27.3333	1.52753	Op0019f_2	NA	Q1LSC7 Allophanate hydrolase subunit 2
NPKM_2573	72160	+	72901	Rmet_0064	lamB	42	1.73205	Op0019f_2	NA	Q1LSC6 UPF0271 protein Rmet_0064
NPKM_2574	72968	+	73703	Rmet_0065		64	4.58258	Op0019f_2	NA	Q1LSC5 Putative uncharacterized protein
NPKM_2575	73706	+	74657	Rmet_0066		63.3333	4.04145	Op0019f_2	NA	Q1LSC4 Putative uncharacterized protein
3UTR_2072	74334	-	75349	Rmet_0068				Op0020r_1
NPKM_2576	74670	+	75339	Rmet_0067	pcp1	57	8.66025	Op0019f_2	GIP-PTL-Fold	Q1LSC3 Pyroglutamyl-peptidase I. Cysteine peptidase. MEROPS family C15
3UTR_1091	75340	+	76216	Rmet_0067	pcp1			Op0019f_2
NPKM_2577	75350	-	76673	Rmet_0068		35.6667	2.08167	Op0020r_1	NA	Q1LSC2 VanZ like protein
NPKM_2578	76724	-	77372	Rmet_0069		72	5.2915	Op0020r_1	NA	Q1LSC1 Putative lipoprotein
NPKM_2579	77416	-	78358	Rmet_0070		67	5.2915	Op0020r_1	EIP-TRA-ABC	Q1LSC0 Mammalian cell entry related
NPKM_2580	78357	-	79197	Rmet_0071		89	4.3589	Op0020r_1	EIP-TRA-ABC	Q1LSB9 ABC transporter-related protein
NPKM_2581	79193	-	80324	Rmet_0072		111.667	4.04145	Op0020r_1	EIP-TRA-ABC	Q1LSB8 Putative uncharacterized protein
5UTR_1743	80325	-	80390	Rmet_0072				Op0020r_1
TSS_80346-2	80346	-	22	Rmet_0072	0	1215.33	291.865	Op0020r_1	EIP-TRA-ABC	s
5UTR_890	80398	+	80484	Rmet_0073	birA			Op0021f_1
TSS_80422+2	80422	+	62	Rmet_0073	birA	186.333	25.7941	Op0021f_1	NA	no
TSS_80473-2	80473	-	83	Rmet_0072	0	23.3333	5.7735	Op0020r_1	0	no
NPKM_2582	80484	+	81342	Rmet_0073	birA	101.333	6.4291	Op0021f_1	NA	Q1LSB7 Biotin--acetyl-CoA-carboxylase ligase
NPKM_2583	81338	+	82172	Rmet_0074		66.3333	1.52753	Op0021f_1	NA	Q1LSB6 Type III pantothenate kinase
NPKM_2584	82214	+	83009	Rmet_0075		70	2	Op0021f_1	NA	Q1LSB5 Sporulation related
3UTR_2071	82316	-	83131	Rmet_0076	hldC			Op0022r_3
3UTR_1092	83010	+	83705	Rmet_0075				Op0021f_1
TSS_83032+2	83032	+	6159	Rmet_0082	0	16.3333	2.08167	Op0023f_1	NA	s
NPKM_2585	83132	-	83624	Rmet_0076	hldC	52.6667	4.16333	Op0022r_3	NA	Q1LSB4 RfaE bifunctional protein, domain II
TSS_83644-2	83644	-	20	Rmet_0076	hldC	49.6667	18.4481	Op0022r_3	NA	no
NPKM_2586	83701	-	84562	Rmet_0077		403	8.88819	Op0022r_3	NA	Q1LSB3 Putative uncharacterized protein
TSS_83831+2	83831	+	5360	Rmet_0082	0	22	2	Op0023f_1	NA	s
TSS_84581-2	84581	-	19	Rmet_0077	0	2551.33	184.663	Op0022r_3	NA	no
TSS_84624-2	84624	-	62	Rmet_0077	0	20	5.56776	Op0022r_3	NA	no
NPKM_2587	84691	-	85948	Rmet_0078	rssA	106	7	Op0022r_2	NA	Q1LSB2 Patatin
NPKM_2588	85944	-	86844	Rmet_0079		192.333	6.50641	Op0022r_2	NA	Q1LSB1 Putative uncharacterized protein
TSS_86851+2	86851	+	2340	Rmet_0082	0	19.6667	4.16333	Op0023f_1	NA	s
NPKM_2589	86898	-	87726	Rmet_0080		65.3333	6.02771	Op0022r_1	MET-CAH-Prop	Q1LSB0 Enoyl-CoA hydratase/isomerase
TSS_87181-2	87181	-	337	Rmet_0079	0	387.667	42.7707	Op0022r_2	NA	(m)-sba
TSS_87847-2	87847	-	121	Rmet_0080	0	22.6667	6.4291	Op0022r_1	MET-CAH-Prop	s
NPKM_2590	88107	-	89148	Rmet_0081	mhpD2	61.6667	0.57735	Op0022r_1	NA	Q1LSA9 Fumarylacetoacetate (FAA) hydrolase
TSS_89115-2	89115	-	1389	Rmet_0080	0	205.667	28.3608	Op0022r_1	MET-CAH-Prop	no
TSS_89166+2	89166	+	25	Rmet_0082	0	290.667	0.57735	Op0023f_1	NA	m
5UTR_891	89170	+	89191	Rmet_0082				Op0023f_1
NPKM_2591	89191	+	90049	Rmet_0082		62	6	Op0023f_1	NA	Q1LSA8 Transcriptional regulator, IclR family
TSS_89946+2	89946	+	155	Rmet_0083	0	382.333	55.0757	Op0023f_1	NA	no
NPKM_2592	90101	+	91106	Rmet_0083		42	1	Op0023f_1	NA	Q1LSA7 Putative prolin-rich signal peptide protein
TSS_91095+2	91095	+	65	Rmet_0084	0	50	10.8167	Op0023f_1	MET-XEN-Benz	s
TSS_91143-2	91143	-	1995	Rmet_0081	mhpD2	35.6667	8.5049	Op0022r_1	NA	no
NPKM_2593	91160	+	92009	Rmet_0084		36.3333	1.52753	Op0023f_1	MET-XEN-Benz	Q1LSA6 3-oxoadipate enol-lactonase
TSS_92161+2	92161	+	83	Rmet_0085	0	329.667	22.745	Op0023f_2	NA	w
TSS_92215-2	92215	-	3067	Rmet_0081	mhpD2	69	14.1067	Op0022r_1	NA	s
NPKM_2594	92244	+	92502	Rmet_0085		391	23.516	Op0023f_2	NA	Q1LSA5 Putative uncharacterized protein
TSS_92278+2	92278	+	958	Rmet_0087	bhmT	108	22.1133	Op0025f_1	MET-AA-Met	no
3UTR_2070	92320	-	92619	Rmet_0086				Op0024r_1
NPKM_2595	92620	-	93013	Rmet_0086		114.667	5.1316	Op0024r_1	NA	Q1LSA4 Rhodanese-like protein
TSS_92714-2	92714	-	3566	Rmet_0081	mhpD2	19.3333	2.51661	Op0022r_1	NA	(w)-sba
5UTR_1742	93014	-	93090	Rmet_0086				Op0024r_1
TSS_93039-2	93039	-	26	Rmet_0086	0	171.667	43.0155	Op0024r_1	NA	s
TSS_93181+2	93181	+	55	Rmet_0087	bhmT	814.333	145.651	Op0025f_1	MET-AA-Met	no
NPKM_2596	93236	+	94304	Rmet_0087	bhmT	139	6.08276	Op0025f_1	MET-AA-Met	Q1LSA3 Methionine synthase (B12-dependent)
NPKM_2597	94332	+	97080	Rmet_0088	metH	153	10.1489	Op0025f_1	MET-AA-Met	Q1LSA2 Methionine synthase (B12-dependent)
TSS_96276-2	96276	-	3186	Rmet_0086	0	31.3333	8.14453	Op0024r_1	0	no
3UTR_1093	97081	+	97344	Rmet_0088	metH			Op0025f_1
5UTR_892	97348	+	97385	Rmet_0089				Op0025f_1
NPKM_2598	97385	+	97724	Rmet_0089		91	13.8924	Op0025f_1	NA	Q1LSA1 Cell wall surface anchor family protein
3UTR_2069	97847	-	99238	Rmet_0092				Op0026r_1
TSS_97914+2	97914	+	59	Rmet_0090	0	2827.67	406.087	Op0025f_2	NA	no
NPKM_2599	97973	+	98606	Rmet_0090		960.667	51.3939	Op0025f_2	NA	Q1LSA0 Two component transcriptional regulator, LuxR family
NPKM_2600	98766	+	99174	Rmet_0091		347.333	35.9212	Op0025f_2	NA	Q1LS99 Response regulator receiver domain protein (CheY-like)
NPKM_2601	99239	-	100625	Rmet_0092		31	1.73205	Op0026r_1	NA	Q1LS98 Histidine kinase
TSS_100701-2	100701	-	76	Rmet_0092	0	481.667	65.615	Op0026r_1	NA	no
NPKM_2602	100776	+	101070	Rmet_0093		180.333	22.6789	Op0027f_1	NA	Q1LS97 UPF0391 membrane protein Rmet_0093
TSS_100834+2	100834	+	266	Rmet_0094	0	1722.67	225.172	Op0027f_2	NA	no
TSS_101024-2	101024	-	399	Rmet_0092	0	27	3	Op0026r_1	NA	no
TSS_101094-2	101094	-	469	Rmet_0092	0	27.3333	14.5717	Op0026r_1	NA	s
NPKM_2603	101100	+	101535	Rmet_0094		486	13.5277	Op0027f_2	NA	Q1LS96 Putative uncharacterized protein
NPKM_2604	101946	-	102267	Rmet_0095		197.667	9.2376	Op0028r_1	NA	Q1LS95 Putative uncharacterized protein
5UTR_1741	102268	-	102419	Rmet_0095				Op0028r_1
TSS_102323-2	102323	-	56	Rmet_0095	0	1066.67	174.397	Op0028r_1	NA	no
TSS_102355+2	102355	+	89	Rmet_0096	argS	156.333	23.4592	Op0029f_1	MET-AA-ArgPro	no
NPKM_2605	102444	+	104253	Rmet_0096	argS	230.333	3.05505	Op0029f_1	MET-AA-ArgPro	Q1LS94 Arginyl-tRNA synthetase
TSS_102449-2	102449	-	30	Rmet_0095	0	303	43.4856	Op0028r_1	0	no
TSS_104375+2	104375	+	17	Rmet_0097	0	1013.67	68.0686	Op0029f_1	NA	(w)-sba
NPKM_2606	104392	+	105133	Rmet_0097		343.333	17.4738	Op0029f_1	NA	Q1LS93 Sporulation related
TSS_105188+2	105188	+	90	Rmet_0098	dsbA	231.333	8.73689	Op0029f_1	GIP-PTL-Fold	no
TSS_105249+2	105249	+	29	Rmet_0098	dsbA	138.667	35.2326	Op0029f_1	GIP-PTL-Fold	s
NPKM_2607	105278	+	105917	Rmet_0098	dsbA	602.333	51.5008	Op0029f_1	GIP-PTL-Fold	Q1LS92 DSBA oxidoreductase
NPKM_2608	106008	+	106806	Rmet_0099		79.3333	8.5049	Op0029f_1	NA	Q1LS91 Short-chain dehydrogenase/reductase SDR
TSS_106009+2	106009	+	796	Rmet_0100	0	51.3333	14.9778	Op0029f_1	NA	s
NPKM_2609	106805	+	107648	Rmet_0100		62	8.7178	Op0029f_1	NA	Q1LS90 Putative uncharacterized protein
3UTR_2068	106876	-	107647	Rmet_0101				Op0030r_1
NPKM_2610	107648	-	108728	Rmet_0101		95	8.88819	Op0030r_1	NA	Q1LS89 Beta-lactamase-like protein
5UTR_1740	108729	-	108912	Rmet_0101				Op0030r_1
TSS_108770+2	108770	+	90	Rmet_0102	0	160.667	59.2312	Op0031f_1	NA	no
TSS_108797-2	108797	-	69	Rmet_0101	0	512.667	100.848	Op0030r_1	NA	s
NPKM_2611	108860	+	109295	Rmet_0102		28.6667	0.57735	Op0031f_1	NA	Q1LS88 Transcriptional regulator, MerR family
TSS_108934-2	108934	-	22	Rmet_0101	0	90.3333	8.0829	Op0030r_1	0	no
TSS_109367+2	109367	+	50	Rmet_0103	ivd1	64	8.88819	Op0031f_2	MET-AA-ValLeuIle	s
NPKM_2612	109417	+	110599	Rmet_0103	ivd1	64.6667	3.51188	Op0031f_2	MET-AA-ValLeuIle	Q1LS87 Isovaleryl-CoA dehydrogenase
TSS_110682+2	110682	+	43	Rmet_0104	aceK	647	91.5369	Op0031f_2	NA	no
NPKM_2613	110725	+	112549	Rmet_0104	aceK	42.6667	2.88675	Op0031f_2	NA	Q1LS86 Isocitrate dehydrogenase kinase/phosphatase
TSS_111684+2	111684	+	861	Rmet_0105	can	45	5.2915	Op0031f_3	MET-EN-Nitrog	no
NPKM_2614	112545	+	113217	Rmet_0105	can	126.333	5.68624	Op0031f_3	MET-EN-Nitrog	Q1LS85 Carbonic anhydrase
NPKM_2615	113258	+	114443	Rmet_0106	atoB	162.333	9.60902	Op0031f_3	MET-CAH-Pyr	Q1LS84 Thiolase
NPKM_2616	114492	+	115173	Rmet_0107		164.667	1.52753	Op0031f_3	NA	Q1LS83 Short-chain dehydrogenase/reductase SDR
NPKM_2617	115188	+	116319	Rmet_0108		113.333	4.6188	Op0031f_3	NA	Q1LS82 Acyl-CoA dehydrogenase-like protein
NPKM_2618	116408	+	117068	Rmet_0109		214.667	19.0088	Op0031f_3	NA	Q1LS81 DSBA oxidoreductase
NPKM_2619	117064	+	117748	Rmet_0110		189	17.0587	Op0031f_3	NA	Q1LS80 HAD-superfamily hydrolase subfamily IA, variant 3
NPKM_2620	117744	+	118170	Rmet_0111		135	17.088	Op0031f_3	NA	Q1LS79 UPF0225 protein Rmet_0111
NPKM_2621	118230	+	119160	Rmet_0112		52.6667	7.50555	Op0031f_3	NA	Q1LS78 Conserved hypothetical signal peptide protein
NPKM_2622	119220	+	120009	Rmet_0113		115.333	12.5033	Op0031f_4	NA	Q1LS77 Enoyl-CoA hydratase/isomerase
TSS_120225-2	120225	-	11313	Rmet_0101	0	20.6667	9.29157	Op0030r_1	0	no
NPKM_2623	120228	+	121695	Rmet_0114	bioA	388	156.943	Op0031f_5	MET-COF-Biotine	Q1LS76 Adenosylmethionine-8-amino-7-oxononanoate aminotransferase
TSS_120236+2	120236	+	1448	Rmet_0115	bioF	94.3333	40.7962	Op0031f_5	MET-COF-Biotine	s
NPKM_2624	121684	+	122905	Rmet_0115	bioF	395	162.336	Op0031f_5	MET-COF-Biotine	Q1LS75 8-amino-7-oxononanoate synthase
TSS_122168+2	122168	+	733	Rmet_0116	bioD	31.6667	5.50757	Op0031f_5	MET-COF-Biotine	s
NPKM_2625	122901	+	123666	Rmet_0116	bioD	336.667	135.71	Op0031f_5	MET-COF-Biotine	Q1LS74 Dethiobiotin synthase
NPKM_2626	123667	+	124744	Rmet_0117	bioB	501	219.643	Op0031f_5	MET-COF-Biotine	Q1LS73 Biotin synthase
TSS_124862+2	124862	+	31	Rmet_0118	ycdW	72	13	Op0031f_5	NA	no
NPKM_2627	124893	+	125835	Rmet_0118	ycdW	387	78.0833	Op0031f_5	NA	Q1LS72 D-isomer specific 2-hydroxyacid dehydrogenase, NAD-binding
NPKM_2628	125869	+	126367	Rmet_0119		318	49.2747	Op0031f_5	NA	Q1LS71 YbaK/prolyl-tRNA synthetase associated region
NPKM_2629	126363	+	126618	Rmet_0120		233	33.1813	Op0031f_5	NA	Q1LS70 Putative uncharacterized protein
NPKM_2630	126614	+	127544	Rmet_0121		169	24	Op0031f_5	Met-SecMetab	Q1LS69 Beta-lactamase-like protein
3UTR_2067	127431	-	128151	Rmet_0123				Op0032r_3
NPKM_2631	127546	+	128098	Rmet_0122		122	20.664	Op0031f_5	NA	Q1LS68 GCN5-related N-acetyltransferase
3UTR_1094	128099	+	129384	Rmet_0122				Op0031f_5
NPKM_2632	128152	-	130312	Rmet_0123		28	2	Op0032r_3	EIP-TRA-Pores	Q1LS67 TonB-dependent receptor
TSS_128752+2	128752	+	6222	Rmet_0129	dehH2	38.3333	12.6623	Op0033f_1	MET-XEN-Hex	no
NPKM_2633	130426	-	130825	Rmet_0124		85.3333	3.78594	Op0032r_3	NA	Q1LS66 Putative uncharacterized protein
NPKM_2634	130814	-	131990	Rmet_0125	cobW3	172.667	1.1547	Op0032r_3	NA	Q1LS65 Cobalamin synthesis CobW-like protein
TSS_132014-2	132014	-	24	Rmet_0125	cobW3	172	10.3923	Op0032r_3	NA	no
TSS_132069-2	132069	-	79	Rmet_0125	cobW3	260.667	68.6319	Op0032r_3	NA	(m)-sba
TSS_132093+2	132093	+	2881	Rmet_0129	dehH2	30.3333	2.3094	Op0033f_1	MET-XEN-Hex	s
NPKM_2635	132182	-	132872	Rmet_0126	dksA1	1311.67	78.4942	Op0032r_3	NA	Q1LS64 Transcriptional regulators, TraR/DksA family
TSS_133050-2	133050	-	178	Rmet_0126	dksA1	217.333	45.0037	Op0032r_3	NA	no
TSS_133068+2	133068	+	1906	Rmet_0129	dehH2	31	4.3589	Op0033f_1	MET-XEN-Hex	no
NPKM_2636	133190	-	134282	Rmet_0127	cobW2	222.667	17.0392	Op0032r_2	NA	Q1LS63 Cobalamin synthesis protein, P47K
TSS_133244-2	133244	-	372	Rmet_0126	dksA1	34	5.19615	Op0032r_3	NA	no
5UTR_893	134256	+	134974	Rmet_0129	dehH2			Op0033f_1
NPKM_2637	134332	-	134842	Rmet_0128	zur	52.6667	1.52753	Op0032r_1	NA	Q1LS62 Putative ferric uptake regulator, FUR family
TSS_134842-2	134842	-	0	Rmet_0128	zur	488	115.676	Op0032r_1	NA	s
TSS_134942+2	134942	+	32	Rmet_0129	dehH2	100.333	1.52753	Op0033f_1	MET-XEN-Hex	(w)-sba
NPKM_2638	134974	+	135874	Rmet_0129	dehH2	18.3333	1.52753	Op0033f_1	MET-XEN-Hex	Q1LS61 Alpha/beta hydrolase fold
NPKM_2639	136125	+	137112	Rmet_0130	bug	3698.33	119.926	Op0033f_2	NA	Q1LS60 Uncharacterized protein UPF0065
TSS_137196+2	137196	+	111	Rmet_0131	hslV	16.3333	3.51188	Op0033f_2	GIP-PTL-Fold	no
TSS_137286+2	137286	+	21	Rmet_0131	hslV	311	43.4856	Op0033f_2	GIP-PTL-Fold	no
TSS_137306-2	137306	-	2464	Rmet_0128	zur	278	59.1016	Op0032r_1	NA	no
NPKM_2640	137307	+	137844	Rmet_0131	hslV	157	14.1774	Op0033f_2	GIP-PTL-Fold	Q1LS59 ATP-dependent protease hslV
NPKM_2641	137874	+	139194	Rmet_0132	hslU	237.667	20.0083	Op0033f_2	GIP-PTL-Fold	Q1LS58 Heat shock protein HslVU, ATPase subunit HslU
3UTR_2066	137982	-	139270	Rmet_0133				Op0034r_1
TSS_138411-2	138411	-	3569	Rmet_0128	zur	21	6.08276	Op0032r_1	NA	no
TSS_138760+2	138760	+	1178	Rmet_0134	0	27	7.2111	Op0035f_1	NA	no
3UTR_1095	139195	+	139720	Rmet_0132	hslU			Op0033f_2
NPKM_2642	139271	-	139799	Rmet_0133		1378.67	1167.22	Op0034r_1	NA	Q1LS57 Nuclear export factor GLE1
TSS_139828-2	139828	-	29	Rmet_0133	0	1699	1336.81	Op0034r_1	NA	(w)-sba
NPKM_2643	139938	+	140412	Rmet_0134		31	2	Op0035f_1	NA	Q1LS56 Putative uncharacterized protein
TSS_140021+2	140021	+	2586	Rmet_0137	0	199.333	72.2865	Op0037f_1	NA	s
NPKM_2644	140453	-	141017	Rmet_0135	regA	424.333	338.308	Op0036r_1	NA	Q1LS55 Response regulator receiver domain protein (CheY-like)
NPKM_2645	141046	-	142426	Rmet_0136	regB	245	192.351	Op0036r_1	NA	Q1LS54 Sensor protein
TSS_142426-2	142426	-	0	Rmet_0136	regB	2260	1503.78	Op0036r_1	NA	s
TSS_142520+2	142520	+	87	Rmet_0137	0	371.333	270.484	Op0037f_1	NA	s
NPKM_2646	142607	+	143096	Rmet_0137		1262.67	890.654	Op0037f_1	NA	Q1LS53 Putative uncharacterized protein
NPKM_2647	143181	-	144117	Rmet_0138		152	2.64575	Op0038r_2	NA	Q1LS52 Transcriptional regulator, LysR family
TSS_144117-2	144117	-	0	Rmet_0138	0	971.333	169.601	Op0038r_2	NA	m
NPKM_2648	144171	-	144480	Rmet_0139		68.6667	6.80686	Op0038r_1	NA	Q1LS51 Putative uncharacterized protein
TSS_144459+2	144459	+	35	Rmet_0140	argB	43	14.1774	Op0039f_1	MET-AA-Urea	s
5UTR_1739	144481	-	144529	Rmet_0139				Op0038r_1
NPKM_2649	144494	+	145529	Rmet_0140	argB	608.333	73.0023	Op0039f_1	MET-AA-Urea	Q1LS50 Acetylglutamate kinase
TSS_144585+2	144585	+	1008	Rmet_0141	0	28.6667	13.7961	Op0039f_1	NA	s
NPKM_2650	145593	+	146598	Rmet_0141		139.667	16.6533	Op0039f_1	NA	Q1LS49 Pyrimidine 5-nucleotidase
TSS_146561+2	146561	+	33	Rmet_0142	ttk	145.333	36.1709	Op0039f_1	NA	s
NPKM_2651	146594	+	147245	Rmet_0142	ttk	215.667	20.5508	Op0039f_1	NA	Q1LS48 Cell division inhibitor SlmA
TSS_147293+2	147293	+	222	Rmet_0143	metX	378	20.2237	Op0039f_1	MET-EN-Sulf	s
NPKM_2652	147515	+	148688	Rmet_0143	metX	121	6.55744	Op0039f_1	MET-EN-Sulf	Q1LS47 Homoserine O-acetyltransferase
NPKM_2653	148684	+	149296	Rmet_0144	metW	68.6667	11.5036	Op0039f_1	NA	Q1LS46 Methionine biosynthesis MetW
TSS_149360+2	149360	+	28	Rmet_0145	0	384.667	63.7992	Op0039f_1	NA	s
TSS_149364-2	149364	-	4835	Rmet_0139	0	25.6667	6.80686	Op0038r_1	0	no
3UTR_2065	149374	-	150207	Rmet_0146	ampG			Op0040r_1
NPKM_2654	149388	+	150207	Rmet_0145		77.6667	7.57188	Op0039f_1	NA	Q1LS45 Putative uncharacterized protein
NPKM_2655	150208	-	151489	Rmet_0146	ampG	61	3.4641	Op0040r_1	NA	Q1LS44 Major facilitator superfamily MFS_1
3UTR_1096	150208	+	151173	Rmet_0145				Op0039f_1
5UTR_894	151185	+	151707	Rmet_0147				Op0041f_1
5UTR_1738	151490	-	151500	Rmet_0146	ampG			Op0040r_1
TSS_151515-2	151515	-	15	Rmet_0146	ampG	32.3333	5.50757	Op0040r_1	0	s
TSS_151532+2	151532	+	175	Rmet_0147	0	2366	220.905	Op0041f_1	NA	(m)-sba
NPKM_2656	151707	+	152562	Rmet_0147		72	6.08276	Op0041f_1	NA	Q1LS43 Peptidase M48, Ste24p
TSS_152019+2	152019	+	2596	Rmet_0150	pyrE	17.3333	1.52753	Op0043f_1	MET-NUC-Pyr	no
3UTR_2064	152563	-	152634	Rmet_0148	argC1			Op0042r_2
3UTR_1097	152563	+	153309	Rmet_0147				Op0041f_1
NPKM_2657	152635	-	153643	Rmet_0148	argC1	664.667	40.4145	Op0042r_2	MET-AA-Urea	Q1LS42 N-acetyl-gamma-glutamyl-phosphate reductase
TSS_153635-2	153635	-	2135	Rmet_0146	ampG	32	1	Op0040r_1	0	s
NPKM_2658	153808	-	154585	Rmet_0149	xthA1	102	8.18535	Op0042r_1	GIP-REP-Recomb	Q1LS41 Exodeoxyribonuclease III (Xth)
TSS_154584+2	154584	+	31	Rmet_0150	pyrE	31.6667	9.29157	Op0043f_1	MET-NUC-Pyr	(m)-nu
5UTR_1737	154586	-	154763	Rmet_0149	xthA1			Op0042r_1
TSS_154592+2	154592	+	23	Rmet_0150	pyrE	1464.33	176.024	Op0043f_1	MET-NUC-Pyr	s
5UTR_895	154599	+	154615	Rmet_0150	pyrE			Op0043f_1
NPKM_2659	154615	+	155293	Rmet_0150	pyrE	171	10.1489	Op0043f_1	MET-NUC-Pyr	Q1LS40 Orotate phosphoribosyltransferase
TSS_154779-2	154779	-	16	Rmet_0149	xthA1	367.333	56.5184	Op0042r_1	0	no
TSS_155279+2	155279	+	61	Rmet_0151	0	47.3333	14.8436	Op0043f_1	NA	no
3UTR_2063	155330	-	156692	Rmet_0152				Op0044r_3
NPKM_2660	155340	+	156669	Rmet_0151		79.3333	2.3094	Op0043f_1	NA	Q1LS39 Patatin
3UTR_1098	156670	+	158629	Rmet_0151				Op0043f_1
NPKM_2661	156693	-	157503	Rmet_0152		250	14.1774	Op0044r_3	NA	Q1LS38 Polyphosphate:AMP phosphotransferase
TSS_157548-2	157548	-	45	Rmet_0152	0	832.667	250.867	Op0044r_3	NA	s
NPKM_2662	157558	-	158425	Rmet_0153	dapF	113	6.55744	Op0044r_2	MET-AA-Lys_Syn	Q1LS37 Diaminopimelate epimerase
TSS_158425-2	158425	-	0	Rmet_0153	dapF	454	85.4927	Op0044r_2	MET-AA-Lys_Syn	no
NPKM_2663	158439	-	159333	Rmet_0154	lpxL	28.6667	4.72582	Op0044r_1	MET-GLYC-LPS	Q1LS36 Lipid A biosynthesis acyltransferase
TSS_159232+2	159232	+	1277	Rmet_0156	metK	16.6667	2.08167	Op0045f_1	MET-AA-Met	no
NPKM_2664	159329	-	160250	Rmet_0155		31.3333	1.52753	Op0044r_1	MET-GLYC-LPS	Q1LS35 Lipid A biosynthesis acyltransferase
TSS_159431-2	159431	-	98	Rmet_0154	lpxL	14	1.73205	Op0044r_1	MET-GLYC-LPS	s
5UTR_1736	160251	-	160380	Rmet_0155				Op0044r_1
5UTR_896	160253	+	160509	Rmet_0156	metK			Op0045f_1
TSS_160299+2	160299	+	210	Rmet_0156	metK	179.333	18.7172	Op0045f_1	MET-AA-Met	no
TSS_160382+2	160382	+	127	Rmet_0156	metK	2481.33	279.579	Op0045f_1	MET-AA-Met	no
NPKM_2665	160509	+	161673	Rmet_0156	metK	1093.67	40.612	Op0045f_1	MET-AA-Met	Q1LS34 S-adenosylmethionine synthetase
TSS_161799+2	161799	+	16	Rmet_0157	0	207.667	34.0196	Op0045f_1	NA	w
NPKM_2666	161815	+	162709	Rmet_0157		142	5.19615	Op0045f_1	NA	Q1LS33 Putative uncharacterized protein
TSS_162137-2	162137	-	1757	Rmet_0155	0	23.3333	1.52753	Op0044r_1	0	s
3UTR_2062	162621	-	162753	Rmet_0158				Op0046r_1
NPKM_2667	162754	-	164158	Rmet_0158		37.6667	1.52753	Op0046r_1	NA	Q1LS32 Aldehyde dehydrogenase
5UTR_1735	164159	-	164356	Rmet_0158				Op0046r_1
TSS_164218-2	164218	-	60	Rmet_0158	0	31	6.245	Op0046r_1	NA	s
NPKM_2668	164405	+	166088	Rmet_0159	betA1	31	2.64575	Op0047f_1	NA	Q1LS31 Glucose-methanol-choline oxidoreductase
3UTR_2061	165943	-	166138	Rmet_0160				Op0048r_2
3UTR_1099	166089	+	169776	Rmet_0159	betA1			Op0047f_1
NPKM_2669	166139	-	167681	Rmet_0160		2.33333	0.57735	Op0048r_2	DIV-MOT-Chemotax	Q1LS30 Methyl-accepting chemotaxis sensory transducer
5UTR_1734	167682	-	167779	Rmet_0160				Op0048r_2
3UTR_2060	167808	-	167865	Rmet_0161	aidB			Op0048r_2
NPKM_2670	167866	-	169552	Rmet_0161	aidB	10.3333	0.57735	Op0048r_2	NA	Q1LS29 Acyl-CoA dehydrogenase-like protein
5UTR_1733	169553	-	169559	Rmet_0161	aidB			Op0048r_2
TSS_169595-2	169595	-	36	Rmet_0161	aidB	52.3333	6.65833	Op0048r_2	0	no
NPKM_2671	169600	-	169945	Rmet_6405		0.333333	0.57735	Op0048r_1	NA	NA
TSS_169780+2	169780	+	230	Rmet_0162	thiC	2599.33	289.224	Op0049f_1	MET-COF-Thia	s
5UTR_1732	169946	-	169956	Rmet_6405				Op0048r_1
NPKM_2673	170010	+	171888	Rmet_0162	thiC	413	19.2873	Op0049f_1	MET-COF-Thia	Q1LS28 Thiamine biosynthesis protein thiC
NPKM_2674	172043	+	173276	Rmet_0163	thiO	157.667	2.51661	Op0049f_1	MET-COF-Thia	Q1LS27 FAD dependent oxidoreductase
NPKM_2675	173289	+	173487	Rmet_0164	thiS	137.333	13.2035	Op0049f_1	MET-COF-Thia	Q1LS26 Thiamine biosynthesis protein ThiS
NPKM_2676	173494	+	174343	Rmet_0165	thiG	188.333	3.51188	Op0049f_1	MET-COF-Thia	Q1LS25 Thiazole biosynthesis protein thiG
NPKM_2677	174339	+	175470	Rmet_0166	thiE	134	3.4641	Op0049f_1	MET-COF-Thia	Q1LS24 Thiamine monophosphate synthase
TSS_175546+2	175546	+	60	Rmet_0167	0	144	19	Op0049f_1	NA	no
3UTR_2059	175588	-	176036	Rmet_0168				Op0050r_1
NPKM_2678	175606	+	176041	Rmet_0167		85.6667	3.21455	Op0049f_1	NA	Q1LS23 Phenylacetic acid degradation-related protein
NPKM_2679	176037	-	176481	Rmet_0168		86	1.73205	Op0050r_1	NA	Q1LS22 Putative uncharacterized protein
3UTR_1100	176042	+	176480	Rmet_0167				Op0049f_1
NPKM_2680	176501	-	177332	Rmet_0169	thiD	98.6667	2.3094	Op0050r_1	MET-COF-Thia	Q1LS21 Phosphomethylpyrimidine kinase
5UTR_1731	177333	-	177396	Rmet_0169	thiD			Op0050r_1
TSS_177419+2	177419	+	210	Rmet_0170	ahcY	1899.67	251.365	Op0051f_1	MET-AA-Met	(w)-sba
5UTR_897	177471	+	177629	Rmet_0170	ahcY			Op0051f_1
NPKM_2681	177629	+	179048	Rmet_0170	ahcY	828.333	9.29157	Op0051f_1	MET-AA-Met	Q1LS20 Adenosylhomocysteinase
TSS_179156+2	179156	+	25	Rmet_0171	0	396	75.0267	Op0051f_1	NA	no
NPKM_2682	179181	+	179529	Rmet_0171		376.667	19.0088	Op0051f_1	NA	Q1LS19 Putative uncharacterized protein
NPKM_2683	179576	+	180407	Rmet_0172	metF	346.667	3.05505	Op0051f_1	MET-EN-Methane	Q1LS18 Methylenetetrahydrofolate reductase
NPKM_2684	180413	+	180776	Rmet_0173		178.333	7.50555	Op0051f_1	NA	Q1LS17 TfoX-like protein
NPKM_2685	180827	+	181628	Rmet_0174		36.6667	2.88675	Op0051f_1	NA	Q1LS16 Putative uncharacterized protein
TSS_180828+2	180828	+	1552	Rmet_0176	0	97.6667	24.8261	Op0053f_1	NA	no
3UTR_2058	181210	-	181632	Rmet_0175				Op0052r_1
3UTR_1101	181629	+	181856	Rmet_0174				Op0051f_1
NPKM_2686	181633	-	182368	Rmet_0175		24.3333	1.52753	Op0052r_1	MET-COF-C1	Q1LS15 5-formyltetrahydrofolate cyclo-ligase
TSS_181838+2	181838	+	542	Rmet_0176	0	53.3333	9.2376	Op0053f_1	NA	no
5UTR_898	181869	+	182380	Rmet_0176				Op0053f_1
TSS_182263+2	182263	+	117	Rmet_0176	0	126.667	4.50925	Op0053f_1	NA	no
5UTR_1730	182369	-	182371	Rmet_0175				Op0052r_1
NPKM_2687	182380	+	184348	Rmet_0176		213.333	4.50925	Op0053f_1	NA	Q1LS14 Lytic transglycosylase, catalytic
TSS_182384-2	182384	-	16	Rmet_0175	0	90.3333	12.8582	Op0052r_1	MET-COF-C1	m
TSS_184252+2	184252	+	196	Rmet_0177	0	222.667	35.8376	Op0053f_1	MET-EN-OxPhos	no
TSS_184268+2	184268	+	180	Rmet_0177	0	19.6667	3.21455	Op0053f_1	MET-EN-OxPhos	(m)-sba
NPKM_2688	184448	+	185471	Rmet_0177		50	2.64575	Op0053f_1	MET-EN-OxPhos	Q1LS13 NAD-dependent epimerase/dehydratase
TSS_185567+2	185567	+	72	Rmet_0178	gst	149.667	16.0104	Op0053f_2	MET-OAA-GSH	s
NPKM_2689	185639	+	186329	Rmet_0178	gst	121	7.2111	Op0053f_2	MET-OAA-GSH	Q1LS12 Glutathione S-transferase-like protein
NPKM_2690	186332	+	187577	Rmet_0179	cca	164.333	7.76745	Op0053f_2	GIP-TL-Ass	Q1LS11 Multifunctional CCA protein
3UTR_2057	186552	-	187616	Rmet_0180				Op0054r_1
NPKM_2691	187617	-	187812	Rmet_0180		45.6667	1.52753	Op0054r_1	NA	Q1LS10 Putative membrane protein
NPKM_2692	187837	-	189034	Rmet_0181		91	1.73205	Op0054r_1	NA	Q1LS09 Putative uncharacterized protein
TSS_189026+2	189026	+	42	Rmet_0182	0	152	20.0749	Op0055f_1	NA	no
TSS_189034-2	189034	-	0	Rmet_0181	0	579.333	69.9738	Op0054r_1	NA	(m)-sba
5UTR_1729	189035	-	189129	Rmet_0181				Op0054r_1
NPKM_2693	189068	+	189869	Rmet_0182		97.6667	2.08167	Op0055f_1	NA	Q1LS08 Short-chain dehydrogenase/reductase SDR
NPKM_2694	189890	+	190289	Rmet_0183	folB	150.333	8.73689	Op0055f_1	MET-COF-Folate	Q1LS07 Dihydroneopterin aldolase
TSS_190356+2	190356	+	48	Rmet_0184	0	204.333	21.2211	Op0055f_1	NA	m
NPKM_2695	190404	+	191349	Rmet_0184		118.333	3.21455	Op0055f_1	NA	Q1LS06 tRNA 2-thiocytidine biosynthesis protein ttcA
3UTR_2056	190624	-	191377	Rmet_0185				Op0056r_1
TSS_190993-2	190993	-	1959	Rmet_0181	0	130.333	36.2537	Op0054r_1	NA	no
NPKM_2696	191378	-	192458	Rmet_0185		32.6667	0.57735	Op0056r_1	NA	Q1LS05 Putative uncharacterized protein
TSS_192323+2	192323	+	149	Rmet_0186	glmU	171.667	17.2434	Op0057f_1	MET-CAH-AminSug	s
5UTR_1728	192459	-	192897	Rmet_0185				Op0056r_1
NPKM_2697	192472	+	193837	Rmet_0186	glmU	146.333	1.52753	Op0057f_1	MET-CAH-AminSug	Q1LS04 Bifunctional protein glmU
TSS_192967-2	192967	-	509	Rmet_0185	0	47	7.2111	Op0056r_1	NA	s
NPKM_2698	193851	+	195690	Rmet_0187	glmS	211	4.58258	Op0057f_1	MET-CAH-AminSug	Q1LS03 Glutamine--fructose-6-phosphate transaminase
TSS_195797-2	195797	-	3339	Rmet_0185	0	23.3333	10.0664	Op0056r_1	NA	s
TSS_195843+2	195843	+	322	Rmet_0188	0	66.3333	9.71253	Op0057f_1	NA	s
TSS_195952+2	195952	+	213	Rmet_0188	0	9040.33	1633.96	Op0057f_1	NA	s
NPKM_2699	196165	+	196834	Rmet_0188		221.333	2.08167	Op0057f_1	NA	Q1LS02 Pilus assembly protein
NPKM_2700	196824	+	197367	Rmet_0189		151.667	9.86577	Op0057f_1	GIP-PTL-T2S	Q1LS01 Type-4 fimbrial biogenesis pilV transmembrane protein
NPKM_2701	197378	+	198107	Rmet_0190		156	12	Op0057f_1	GIP-PTL-T2S	Q1LS00 Type-4 fimbrial biogenesis transmembrane protein
NPKM_2702	198103	+	198700	Rmet_0191		124.667	6.65833	Op0057f_1	GIP-PTL-T2S	Q1LRZ9 Putative type-4 fimbrial biogenesis transmembrane protein
TSS_198302-2	198302	-	5844	Rmet_0185	0	25	6.55744	Op0056r_1	NA	s
NPKM_2703	198696	+	202080	Rmet_0192		189.667	8.0829	Op0057f_1	GIP-PTL-T2S	Q1LRZ8 Putative type-4 fimbrial biogenesis pily1-related protein
TSS_199465-2	199465	-	7007	Rmet_0185	0	31.6667	7.76745	Op0056r_1	NA	s
TSS_199800-2	199800	-	7342	Rmet_0185	0	19	4.58258	Op0056r_1	NA	no
TSS_200246+2	200246	+	1836	Rmet_0193	0	68.6667	17.673	Op0057f_1	GIP-PTL-T2S	m
TSS_200418-2	200418	-	7960	Rmet_0185	0	23.6667	5.1316	Op0056r_1	NA	no
TSS_200434-2	200434	-	7976	Rmet_0185	0	20.3333	2.51661	Op0056r_1	NA	no
NPKM_2704	202082	+	202526	Rmet_0193		222	16.6433	Op0057f_1	GIP-PTL-T2S	Q1LRZ7 Pilus assembly protein PilE
TSS_202154+2	202154	+	390	Rmet_6406	0	20	6.55744	Op0057f_1	NA	s
NPKM_2705	202544	+	202721	Rmet_6406		165.333	14.2244	Op0057f_1	NA	NA
NPKM_2706	202935	+	203532	Rmet_0194	ribA	146.333	10.2144	Op0057f_1	MET-COF-Ribo	Q1LRZ6 GTP cyclohydrolase-2
3UTR_1102	203533	+	203578	Rmet_0194	ribA			Op0057f_1
5UTR_899	203581	+	203745	Rmet_0195	bfr			Op0057f_1
TSS_203666+2	203666	+	79	Rmet_0195	bfr	31.6667	2.08167	Op0057f_1	NA	s
TSS_203717+2	203717	+	28	Rmet_0195	bfr	136.333	38.6954	Op0057f_1	NA	s
NPKM_2707	203745	+	204222	Rmet_0195	bfr	21	2.64575	Op0057f_1	NA	Q1LRZ5 Bacterioferritin
TSS_203997+2	203997	+	309	Rmet_R0002	0	17.6667	1.1547	Op0057f_1	NA	no
TSS_204268+2	204268	+	38	Rmet_R0002	0	1111.67	130.726	Op0057f_1	NA	s
NPKM_2708	204306	+	204381	Rmet_R0002		23	1	Op0057f_1	NA	NA
TSS_204352-2	204352	-	11894	Rmet_0185	0	27	5	Op0056r_1	NA	no
TSS_204587+2	204587	+	156	Rmet_0196	0	34.3333	14.3643	Op0057f_2	MET-AA-Urea	(w)-sba
NPKM_2709	204743	+	205187	Rmet_0196		92	4.58258	Op0057f_2	MET-AA-Urea	Q1LRZ4 GCN5-related N-acetyltransferase
TSS_205236+2	205236	+	31	Rmet_0197	qor	355.667	68.3691	Op0057f_3	NA	s
NPKM_2710	205267	+	206251	Rmet_0197	qor	187	2.64575	Op0057f_3	NA	Q1LRZ3 Alcohol dehydrogenase, zinc-binding
3UTR_2055	205577	-	206272	Rmet_0198	dmeF			Op0058r_2
3UTR_1103	206252	+	207294	Rmet_0197	qor			Op0057f_3
NPKM_2711	206273	-	207422	Rmet_0198	dmeF	38	2.64575	Op0058r_2	EIP-TRA-Ion	Q1LRZ2 Cation diffusion facilitator family transporter
TSS_207381-2	207381	-	14923	Rmet_0185	0	193.333	33.0807	Op0056r_1	NA	(w)-nu
NPKM_2712	207471	-	208398	Rmet_0199		11.3333	0.57735	Op0058r_1	NA	Q1LRZ1 Transcriptional regulator, LysR family
5UTR_1727	208399	-	208449	Rmet_0199				Op0058r_1
TSS_208454-2	208454	-	56	Rmet_0199	0	49.3333	5.1316	Op0058r_1	NA	(w)-sba
NPKM_2713	208469	+	209951	Rmet_0200	leuC	4.66667	0.57735	Op0059f_1	MET-AA-ValLeuIle	Q1LRZ0 3-isopropylmalate dehydratase, large subunit
TSS_208619-2	208619	-	221	Rmet_0199	0	16.6667	1.52753	Op0058r_1	NA	no
NPKM_2714	209943	+	210597	Rmet_0201	leuD	4	1	Op0059f_1	MET-AA-ValLeuIle	Q1LKH6 3-isopropylmalate dehydratase, small subunit
NPKM_2715	210610	+	211489	Rmet_0202	dehH1	51	2.64575	Op0059f_2	MET-XEN-Hex	Q1LRY8 Alpha/beta hydrolase fold
TSS_210619+2	210619	+	1332	Rmet_0203	0	25	7	Op0059f_3	NA	(w)-sba
TSS_211592-2	211592	-	3194	Rmet_0199	0	201.333	35.3883	Op0058r_1	NA	no
TSS_211694+2	211694	+	257	Rmet_0203	0	213.667	10.2144	Op0059f_3	NA	s
TSS_211786+2	211786	+	165	Rmet_0203	0	620.333	40.129	Op0059f_3	NA	m
TSS_211831+2	211831	+	120	Rmet_0203	0	128.667	36.1156	Op0059f_3	NA	(m)-ba
TSS_211859+2	211859	+	92	Rmet_0203	0	56	7.2111	Op0059f_3	NA	s
NPKM_2716	211951	+	212632	Rmet_0203		331	20.2978	Op0059f_3	NA	Q1LRY7 Putative signal peptide protein
3UTR_2054	212048	-	212648	Rmet_0204				Op0060r_1
NPKM_2717	212649	-	214095	Rmet_0204		23.6667	1.1547	Op0060r_1	NA	Q1LRY6 Transcriptional regulator, GntR family
TSS_214119-2	214119	-	24	Rmet_0204	0	37	4	Op0060r_1	NA	no
TSS_214136+2	214136	+	249	Rmet_0205	aptA	73	13	Op0061f_1	MET-CAH-Prop	no
TSS_214290+2	214290	+	95	Rmet_0205	aptA	49	17.3494	Op0061f_1	MET-CAH-Prop	(w)-sba
TSS_214314+2	214314	+	71	Rmet_0205	aptA	84.6667	20.2073	Op0061f_1	MET-CAH-Prop	s
NPKM_2718	214385	+	215717	Rmet_0205	aptA	40.3333	3.21455	Op0061f_1	MET-CAH-Prop	Q1LRY5 Aminotransferase
TSS_215620+2	215620	+	137	Rmet_0206	mmsA	31	2.64575	Op0061f_2	MET-CAH-Prop	no
NPKM_2719	215757	+	217275	Rmet_0206	mmsA	159.333	7.37111	Op0061f_2	MET-CAH-Prop	Q1LRY4 Methylmalonate-semialdehyde dehydrogenase (Acylating)
3UTR_1104	217276	+	217316	Rmet_0206	mmsA			Op0061f_2
TSS_217352-2	217352	-	3257	Rmet_0204	0	24.3333	3.05505	Op0060r_1	NA	no
5UTR_900	217368	+	217472	Rmet_0207				Op0061f_2
NPKM_2720	217472	+	218882	Rmet_0207		9.33333	0.57735	Op0061f_2	EIP-TRA-Ion	Q1LRY3 Amino acid permease-associated region
3UTR_2053	217968	-	218881	Rmet_0208				Op0062r_1
NPKM_2721	218882	-	220283	Rmet_0208		23	1.73205	Op0062r_1	NA	Q1LRY2 Transcriptional regulator, GntR family
3UTR_1105	218883	+	219146	Rmet_0207				Op0061f_2
5UTR_1726	220284	-	220295	Rmet_0208				Op0062r_1
TSS_220350-2	220350	-	67	Rmet_0208	0	65.6667	8.3865	Op0062r_1	NA	s
5UTR_901	220371	+	220443	Rmet_0209				Op0063f_1
TSS_220388+2	220388	+	55	Rmet_0209	0	83	8	Op0063f_1	NA	no
NPKM_2722	220443	+	220782	Rmet_0209		27	1	Op0063f_1	NA	Q1LRY1 Putative uncharacterized protein
TSS_220898+2	220898	+	133	Rmet_0210	sbm	20	5.2915	Op0063f_2	NA	s
NPKM_2723	221031	+	224313	Rmet_0210	sbm	60.6667	1.52753	Op0063f_2	NA	Q1LRY0 Methylmalonyl-CoA mutase
TSS_223267+2	223267	+	1135	Rmet_0211	0	20.3333	7.0946	Op0063f_3	EIP-TRA-ABC	no
TSS_224379+2	224379	+	23	Rmet_0211	0	57.3333	8.32666	Op0063f_3	EIP-TRA-ABC	s
NPKM_2724	224402	+	224840	Rmet_0211		182.333	10.7858	Op0063f_3	EIP-TRA-ABC	Q1LRX9 Histidine triad (HIT) protein
TSS_224501-2	224501	-	4218	Rmet_0208	0	66.6667	7.76745	Op0062r_1	NA	no
3UTR_2052	224860	-	225857	Rmet_0213	crp1			Op0064r_1
NPKM_2725	224896	+	225751	Rmet_0212	hbdA	354.333	12.2202	Op0063f_3	MET-CAH-But	Q1LRX8 3-hydroxyacyl-CoA dehydrogenase
3UTR_1106	225752	+	226558	Rmet_0212	hbdA			Op0063f_3
NPKM_2726	225858	-	226638	Rmet_0213	crp1	30	2	Op0064r_1	NA	Q1LRX7 Cyclic nucleotide-binding protein
TSS_226612+2	226612	+	180	Rmet_0214	0	198.667	35.0048	Op0065f_1	MET-LIP-FAMet	(w)-ba
5UTR_1725	226639	-	226645	Rmet_0213	crp1			Op0064r_1
5UTR_902	226671	+	226792	Rmet_0214				Op0065f_1
TSS_226701-2	226701	-	63	Rmet_0213	crp1	112	21.0713	Op0064r_1	NA	no
NPKM_2727	226792	+	228757	Rmet_0214		8.66667	0.57735	Op0065f_1	MET-LIP-FAMet	Q1LRX6 AMP-dependent synthetase and ligase
NPKM_2728	228773	+	229715	Rmet_0215	livG8	6.33333	0.57735	Op0065f_1	EIP-TRA-ABC	Q1LRX5 ABC transporter-related protein
TSS_229737-2	229737	-	3099	Rmet_0213	crp1	18	2	Op0064r_1	NA	s
NPKM_2729	229755	+	230670	Rmet_0216		3.66667	0.57735	Op0065f_1	EIP-TRA-ABC	Q1LRX4 Inner-membrane translocator
NPKM_2730	230682	+	231759	Rmet_0217		2.66667	0.57735	Op0065f_1	EIP-TRA-ABC	Q1LRX3 Inner-membrane translocator
NPKM_2731	231823	+	233161	Rmet_0218		8	0	Op0065f_2	EIP-TRA-ABC	Q1LRX2 Putative branched-chain amino acid transport system substrate-binding protein
TSS_232368-2	232368	-	5730	Rmet_0213	crp1	33	2.64575	Op0064r_1	NA	(w)-ba
5UTR_903	233163	+	233223	Rmet_0219	livF8			Op0065f_2
NPKM_2732	233223	+	234039	Rmet_0219	livF8	8.66667	0.57735	Op0065f_2	EIP-TRA-ABC	Q1LRX1 ABC transporter-related protein
NPKM_2733	234053	+	235316	Rmet_0220	paaK	11.3333	0.57735	Op0065f_2	MET-AA-Tyr	Q1LRX0 Putative phenylacetate-CoA ligase
3UTR_2051	234785	-	235365	Rmet_0221				Op0066r_1
3UTR_1107	235317	+	236372	Rmet_0220	paaK			Op0065f_2
NPKM_2734	235366	-	235819	Rmet_0221		119	16.7033	Op0066r_1	NA	Q1LRW9 Putative uncharacterized protein
TSS_235855-2	235855	-	36	Rmet_0221	0	120	3.4641	Op0066r_1	NA	s
NPKM_2735	235859	-	236837	Rmet_0222	nppD	195.333	27.0247	Op0066r_1	MET-EN-Nitrog	Q1LRW8 2-nitropropane dioxygenase, NPD
TSS_236869-2	236869	-	32	Rmet_0222	nppD	1418	285.58	Op0066r_1	MET-EN-Nitrog	s
NPKM_2736	237240	-	238434	Rmet_0223		199.667	8.3865	Op0066r_1	NA	Q1LRW7 SAM-dependent methyltransferase
NPKM_2737	238438	-	238747	Rmet_0224		261.333	17.9258	Op0066r_1	NA	Q1LRW6 Putative uncharacterized protein
NPKM_2738	238764	-	239958	Rmet_0225	dac	188	7	Op0066r_1	NA	Q1LRW5 Penicillin-binding protein 6. Serine peptidase. MEROPS family S11
TSS_238782-2	238782	-	35	Rmet_0224	0	47	2.64575	Op0066r_1	NA	no
NPKM_2739	240001	-	240646	Rmet_0226		159	2	Op0066r_1	NA	Q1LRW4 Putative transmembrane protein
NPKM_2740	240780	-	241185	Rmet_0227		191.333	17.8979	Op0066r_1	NA	Q1LRW3 Ferredoxin-like protein
TSS_240882-2	240882	-	236	Rmet_0226	0	32.3333	7.0946	Op0066r_1	NA	no
TSS_241163-2	241163	-	517	Rmet_0226	0	569.333	119.358	Op0066r_1	NA	no
TSS_241467+2	241467	+	83	Rmet_0228	dctA	448.333	201.222	Op0067f_1	NA	no
5UTR_904	241491	+	241550	Rmet_0228	dctA			Op0067f_1
NPKM_2741	241550	+	242840	Rmet_0228	dctA	11.3333	2.51661	Op0067f_1	NA	Q1LRW2 C4-dicarboxylate transport protein 1
TSS_242939+2	242939	+	19	Rmet_0229	dctB	80.3333	7.37111	Op0067f_1	NA	m
NPKM_2742	242958	+	244965	Rmet_0229	dctB	17.6667	1.52753	Op0067f_1	NA	Q1LRW1 Sensor protein
NPKM_2743	245001	+	246336	Rmet_0230	dctD	32.3333	2.51661	Op0067f_1	NA	Q1LRW0 Two component, sigma54 specific, transcriptional regulator, Fis family
NPKM_2744	246472	+	248074	Rmet_0231	hutH	10.6667	0.57735	Op0067f_1	MET-EN-Nitrog	Q1LRV9 Histidine ammonia-lyase
3UTR_2050	247555	-	248110	Rmet_0232				Op0068r_2
3UTR_1108	248075	+	248495	Rmet_0231	hutH			Op0067f_1
NPKM_2745	248111	-	250220	Rmet_0232		53.3333	2.51661	Op0068r_2	GIP-REP-Recomb	Q1LRV8 UvrD/REP helicase
3UTR_2049	250227	-	250372	Rmet_0233				Op0068r_2
TSS_250260-2	250260	-	40	Rmet_0232	0	303	20.2237	Op0068r_2	GIP-REP-Recomb	s
NPKM_2746	250373	-	250913	Rmet_0233		267.333	136.621	Op0068r_2	NA	Q1LRV7 Thioredoxin-like protein
TSS_250948-2	250948	-	35	Rmet_0233	0	666.333	247.557	Op0068r_2	NA	s
NPKM_2747	251041	-	251539	Rmet_0234		60.3333	8.5049	Op0068r_1	NA	Q1LRV6 Putative uncharacterized protein
5UTR_905	251203	+	251569	Rmet_0235				Op0069f_1
5UTR_1724	251540	-	251597	Rmet_0234				Op0068r_1
NPKM_2748	251569	+	252259	Rmet_0235		76	11.5326	Op0069f_1	NA	Q1LRV5 Putative uncharacterized protein
TSS_251627-2	251627	-	88	Rmet_0234	0	75	8.88819	Op0068r_1	NA	m
TSS_251645+2	251645	+	656	Rmet_0236	rhtB	108.333	22.8546	Op0069f_2	EIP-TRA-Ion	s
NPKM_2749	252301	+	252946	Rmet_0236	rhtB	163.667	29.8719	Op0069f_2	EIP-TRA-Ion	Q1LRV4 Lysine exporter protein (LYSE/YGGA)
3UTR_1109	252947	+	253196	Rmet_0236	rhtB			Op0069f_2
NPKM_2750	253219	-	254758	Rmet_0237		3	0	Op0070r_1	GIP-PTL-Fold	Q1LRV3 Mg chelatase-related protein
NPKM_2751	254840	-	255098	Rmet_0238		356.667	29.5691	Op0070r_1	NA	Q1LRV2 Putative uncharacterized protein
5UTR_1723	255099	-	255458	Rmet_0238				Op0070r_1
TSS_255343-2	255343	-	245	Rmet_0238	0	81.6667	10.5987	Op0070r_1	NA	no
5UTR_906	255593	+	255650	Rmet_0239				Op0071f_1
NPKM_2752	255650	+	256451	Rmet_0239		2	0	Op0071f_1	NA	Q1LRV1 Putative uncharacterized protein
NPKM_2753	256503	+	256842	Rmet_0240	glnK	10.6667	1.1547	Op0071f_2	NA	Q1LRV0 Nitrogen regulatory protein P-II (GlnB, GlnK)
NPKM_2754	256873	+	258406	Rmet_0241	amtB	14	1	Op0071f_2	EIP-TRA-Ion	Q1LRU9 Ammonium transporter
3UTR_2048	258309	-	258546	Rmet_6407				Op0072r_1
3UTR_1110	258407	+	258469	Rmet_0241	amtB			Op0071f_2
NPKM_2755	258547	-	258613	Rmet_6407		1.33333	0.57735	Op0072r_1	NA	NA
5UTR_907	258591	+	258868	Rmet_0242	gshA			Op0071f_3
TSS_258597+2	258597	+	271	Rmet_0242	gshA	282.667	28.746	Op0071f_3	MET-AA-GluGSH	s
TSS_258765+2	258765	+	103	Rmet_0242	gshA	40	3	Op0071f_3	MET-AA-GluGSH	no
TSS_258781+2	258781	+	87	Rmet_0242	gshA	24.6667	10.2632	Op0071f_3	MET-AA-GluGSH	no
TSS_258840+2	258840	+	28	Rmet_0242	gshA	390.333	26.0064	Op0071f_3	MET-AA-GluGSH	s
NPKM_2756	258868	+	260164	Rmet_0242	gshA	363	13.2288	Op0071f_3	MET-AA-GluGSH	Q1LRU8 Glutamate--cysteine ligase GshA
TSS_258971-2	258971	-	358	Rmet_6407	0	140	21.166	Op0072r_1	NA	no
TSS_259668-2	259668	-	1055	Rmet_6407	0	20.3333	3.51188	Op0072r_1	NA	m
NPKM_2757	260188	+	261142	Rmet_0243	gshB	407.333	22.1435	Op0071f_3	MET-AA-GluGSH	Q1LRU7 Glutathione synthase
TSS_261247+2	261247	+	19	Rmet_0244	0	165	31.1929	Op0071f_3	EIP-TRA-Pts	m
NPKM_2758	261266	+	261722	Rmet_0244		318.667	17.7858	Op0071f_3	EIP-TRA-Pts	Q1LRU6 PTS system fructose subfamily IIA component
NPKM_2759	261690	+	261960	Rmet_0245	ptsH	395.333	11.2398	Op0071f_3	NA	Q1LRU5 HPrNtr
TSS_261696+2	261696	+	314	Rmet_0246	ptsI	35	2.64575	Op0071f_3	EIP-TRA-Pts	no
NPKM_2760	262010	+	263768	Rmet_0246	ptsI	225	4.3589	Op0071f_3	EIP-TRA-Pts	Q1LRU4 Phosphoenolpyruvate--protein phosphotransferase
TSS_263937+2	263937	+	67	Rmet_0247	bfd	29.3333	7.76745	Op0071f_3	NA	s
TSS_263958+2	263958	+	46	Rmet_0247	bfd	658	63.4114	Op0071f_3	NA	s
NPKM_2761	264004	+	264310	Rmet_0247	bfd	143.333	11.3725	Op0071f_3	NA	Q1LRU3 BFD-like (2Fe-2S)-binding region
TSS_264262+2	264262	+	193	Rmet_0248	bfr	1682.33	375.612	Op0071f_4	NA	no
3UTR_2047	264416	-	265150	Rmet_0249	moeB			Op0072r_1
NPKM_2762	264455	+	264935	Rmet_0248	bfr	1437.67	76.2911	Op0071f_4	NA	Q1LRU2 Bacterioferritin
3UTR_1111	264936	+	266471	Rmet_0248	bfr			Op0071f_4
NPKM_2763	265151	-	265904	Rmet_0249	moeB	69	1.73205	Op0072r_1	NA	Q1LRU1 UBA/THIF-type NAD/FAD binding fold
NPKM_2764	266027	-	267635	Rmet_0250	ctpA	393	16.0935	Op0072r_1	NA	Q1LRU0 Carboxyl-terminal protease
TSS_267707-2	267707	-	72	Rmet_0250	ctpA	535.667	103.925	Op0072r_1	NA	no
NPKM_2765	267832	-	268579	Rmet_0251	gpmA	248.333	1.52753	Op0072r_1	MET-CAH-FbP	Q1LRT9 Phosphoglycerate mutase
TSS_267999-2	267999	-	364	Rmet_0250	ctpA	54.3333	10.4083	Op0072r_1	NA	s
TSS_268057-2	268057	-	422	Rmet_0250	ctpA	83.3333	16.1967	Op0072r_1	NA	s
5UTR_1722	268580	-	268988	Rmet_0251	gpmA			Op0072r_1
5UTR_908	268650	+	268723	Rmet_6408				Op0073f_1
TSS_268677-2	268677	-	98	Rmet_0251	gpmA	284	50.6853	Op0072r_1	MET-CAH-FbP	m
TSS_268700+2	268700	+	23	Rmet_6408	0	420	59.7327	Op0073f_1	NA	no
NPKM_2766	268723	+	269137	Rmet_6408		319	17.6918	Op0073f_1	NA	NA
TSS_268754+2	268754	+	461	Rmet_0252	grxC	32.3333	15.0444	Op0073f_1	GIP-PTL-Fold	s
TSS_269011+2	269011	+	204	Rmet_0252	grxC	135.667	22.5019	Op0073f_1	GIP-PTL-Fold	s
TSS_269079+2	269079	+	136	Rmet_0252	grxC	63	14.1067	Op0073f_1	GIP-PTL-Fold	no
NPKM_2767	269215	+	269473	Rmet_0252	grxC	213.667	7.0946	Op0073f_1	GIP-PTL-Fold	Q1LRT8 Glutaredoxin, GrxC
TSS_269570+2	269570	+	1151	Rmet_0253	0	2378.33	503.448	Op0073f_2	GIP-REP-Recomb	no
TSS_269994+2	269994	+	727	Rmet_0253	0	51.3333	17.0392	Op0073f_2	GIP-REP-Recomb	no
TSS_270053+2	270053	+	668	Rmet_0253	0	17	0	Op0073f_2	GIP-REP-Recomb	s
TSS_270194+2	270194	+	527	Rmet_0253	0	23.6667	3.21455	Op0073f_2	GIP-REP-Recomb	no
TSS_270248-2	270248	-	1669	Rmet_0251	gpmA	33	2.64575	Op0072r_1	MET-CAH-FbP	s
NPKM_2768	270721	+	272437	Rmet_0253		662.667	33.0051	Op0073f_2	GIP-REP-Recomb	Q1LRT7 RNA-directed DNA polymerase
TSS_271716-2	271716	-	3137	Rmet_0251	gpmA	78.3333	17.9536	Op0072r_1	MET-CAH-FbP	s
TSS_271782-2	271782	-	3203	Rmet_0251	gpmA	20	2.64575	Op0072r_1	MET-CAH-FbP	(w)-nu
TSS_272516+2	272516	+	79	Rmet_0254	secB	939	143.572	Op0073f_2	GIP-PTL-Exp	(w)-sba
NPKM_2769	272595	+	273114	Rmet_0254	secB	846.667	24.3379	Op0073f_2	GIP-PTL-Exp	Q1LRT6 Protein-export protein secB
NPKM_2770	273232	+	274261	Rmet_0255	gpsA	82.6667	4.16333	Op0073f_2	MET-LIP-GlycPLip	Q1LRT5 Glycerol-3-phosphate dehydrogenase [NAD(P)+]
3UTR_2046	274060	-	275263	Rmet_0257	yibK			Op0074r_1
NPKM_2771	274267	+	275251	Rmet_0256	bug	73.6667	4.04145	Op0073f_2	NA	Q1LRT4 Uncharacterized protein UPF0065
3UTR_1112	275252	+	276167	Rmet_0256	bug			Op0073f_2
NPKM_2772	275264	-	275735	Rmet_0257	yibK	58.3333	2.3094	Op0074r_1	GIP-TL-Ass	Q1LRT3 RNA methyltransferase TrmH, group 2
TSS_275755-2	275755	-	20	Rmet_0257	yibK	18	1.73205	Op0074r_1	GIP-TL-Ass	no
NPKM_2773	275787	-	276627	Rmet_0258	gntX	56.3333	2.51661	Op0074r_1	NA	Q1LRT2 Amidophosphoribosyltransferases-like protein
5UTR_909	276183	+	276651	Rmet_0259				Op0075f_1
TSS_276527+2	276527	+	124	Rmet_0259	0	61	14.1067	Op0075f_1	NA	no
5UTR_1721	276628	-	277180	Rmet_0258	gntX			Op0074r_1
NPKM_2774	276651	+	277554	Rmet_0259		90.3333	4.04145	Op0075f_1	NA	Q1LRT1 Methyltransferase type 11
TSS_277708+2	277708	+	109	Rmet_0260	0	12520.7	4060.94	Op0075f_2	NA	s
NPKM_2775	277817	+	278333	Rmet_0260		731.333	451.146	Op0075f_2	NA	Q1LRT0 Putative transmembrane protein
TSS_278090-2	278090	-	1463	Rmet_0258	gntX	29.3333	6.65833	Op0074r_1	NA	s
TSS_278109+2	278109	+	285	Rmet_0261	coxB	141.333	28.2902	Op0075f_2	MET-EN-OxPhos	no
TSS_278265-2	278265	-	1638	Rmet_0258	gntX	219.333	20.1329	Op0074r_1	NA	(w)-nu
TSS_278388+2	278388	+	6	Rmet_0261	coxB	17.6667	4.6188	Op0075f_2	MET-EN-OxPhos	no
NPKM_2776	278394	+	279663	Rmet_0261	coxB	746.333	437.127	Op0075f_2	MET-EN-OxPhos	Q1LRS9 Cytochrome c oxidase subunit 2
NPKM_2777	279705	+	281316	Rmet_0262	coxA	910.333	547.182	Op0075f_2	MET-EN-OxPhos	Q1LRS8 Cytochrome c oxidase, subunit I
NPKM_2778	281381	+	281534	Rmet_6409		344.667	203.814	Op0075f_2	NA	NA
NPKM_2779	281570	+	282167	Rmet_0263	ctaG	322.333	175.697	Op0075f_2	MET-EN-OxPhos	Q1LRS7 Cytochrome c oxidase assembly protein CtaG/Cox11
3UTR_2045	282112	-	283454	Rmet_0266				Op0076r_1
NPKM_2780	282169	+	282397	Rmet_0264		234.333	117.39	Op0075f_2	NA	Q1LRS6 Putative transmembrane protein
NPKM_2781	282494	+	283355	Rmet_0265	coxC	539	309.191	Op0075f_3	MET-EN-OxPhos	Q1LRS5 Cytochrome c oxidase, subunit III
TSS_283160+2	283160	+	505	Rmet_0267	0	169	13.7477	Op0077f_1	NA	no
NPKM_2782	283455	-	283665	Rmet_0266		37	5	Op0076r_1	NA	Q1LRS4 Putative transmembrane protein
NPKM_2783	283665	+	284484	Rmet_0267		119	51.9711	Op0077f_1	NA	Q1LRS3 Putative uncharacterized protein
5UTR_1720	283666	-	283709	Rmet_0266				Op0076r_1
TSS_283685-2	283685	-	20	Rmet_0266	0	1260.33	240.712	Op0076r_1	NA	s
TSS_284248+2	284248	+	222	Rmet_0268	0	16	2	Op0077f_1	NA	(w)-sba
NPKM_2784	284470	+	285148	Rmet_0268		136	46.7654	Op0077f_1	NA	Q1LRS2 Putative transmembrane protein
NPKM_2785	285153	+	286257	Rmet_0269	ctaA	99	34.6554	Op0077f_1	MET-EN-OxPhos	Q1LRS1 Cytochrome oxidase assembly
3UTR_2044	285472	-	287943	Rmet_0272	rpoH			Op0078r_1
TSS_286198+2	286198	+	55	Rmet_0270	ctaB	351.333	85.4069	Op0077f_1	MET-EN-OxPhos	no
NPKM_2786	286253	+	287192	Rmet_0270	ctaB	133.667	18.7705	Op0077f_1	MET-EN-OxPhos	Q1LRS0 Protoheme IX farnesyltransferase
TSS_287256+2	287256	+	20	Rmet_0271	sco2	2504.33	1612.5	Op0077f_2	NA	no
NPKM_2787	287276	+	287891	Rmet_0271	sco2	562.333	367.582	Op0077f_2	NA	Q1LRR9 Electron transport protein SCO1/SenC
3UTR_1113	287892	+	288436	Rmet_0271	sco2			Op0077f_2
NPKM_2788	287944	-	288880	Rmet_0272	rpoH	563	10	Op0078r_1	GIP-TK-RNAP	Q1LRR8 RNA polymerase sigma factor
TSS_288872-2	288872	-	5207	Rmet_0266	0	25.6667	12.2202	Op0076r_1	NA	no
5UTR_1719	288881	-	289074	Rmet_0272	rpoH			Op0078r_1
TSS_288890+2	288890	+	321	Rmet_0273	0	32	8.7178	Op0079f_1	NA	s
TSS_288939-2	288939	-	59	Rmet_0272	rpoH	1867.33	386.28	Op0078r_1	GIP-TK-RNAP	no
TSS_288971-2	288971	-	91	Rmet_0272	rpoH	750	51.5073	Op0078r_1	GIP-TK-RNAP	w
5UTR_910	289010	+	289211	Rmet_0273				Op0079f_1
TSS_289100-2	289100	-	220	Rmet_0272	rpoH	398	65.2074	Op0078r_1	GIP-TK-RNAP	no
TSS_289181+2	289181	+	30	Rmet_0273	0	488.667	85.4888	Op0079f_1	NA	no
NPKM_2789	289211	+	290087	Rmet_0273		208	11.5326	Op0079f_1	NA	Q1LRR7 Pirin-like protein
3UTR_2043	289334	-	290126	Rmet_0274				Op0080r_3
3UTR_1114	290088	+	291143	Rmet_0273				Op0079f_1
NPKM_2790	290127	-	291117	Rmet_0274		77.3333	3.21455	Op0080r_3	MET-AA-PheTyrTrp	Q1LRR6 Glycosyl transferase, family 3
TSS_291140-2	291140	-	23	Rmet_0274	0	502	73.328	Op0080r_3	MET-AA-PheTyrTrp	no
NPKM_2791	291215	-	292019	Rmet_0275	nasD	1	0	Op0080r_2	EIP-TRA-ABC	Q1LRR5 Nitrate transport ATP-binding subunits C and D
NPKM_2792	292035	-	292947	Rmet_0276	nasE	0	0	Op0080r_1	EIP-TRA-ABC	Q1LRR4 Nitrate transport permease
3UTR_2042	292977	-	293014	Rmet_0277	nasF			Op0080r_1
NPKM_2793	293015	-	294320	Rmet_0277	nasF	0	0	Op0080r_1	EIP-TRA-ABC	Q1LRR3 Putative nitrate transporter protein
5UTR_1718	294321	-	294346	Rmet_0277	nasF			Op0080r_1
3UTR_2041	294653	-	294682	Rmet_0278				Op0080r_1
NPKM_2794	294683	-	295343	Rmet_0278		1.33333	0.57735	Op0080r_1	NA	Q1LRR2 Response regulator receiver (CheY-like) and ANTAR domain protein
5UTR_911	295324	+	295394	Rmet_0279				Op0081f_1
NPKM_2795	295394	+	296195	Rmet_0279		1002	59.2284	Op0081f_1	MET-AA-Tyr	Q1LRR1 Fumarylacetoacetate (FAA) hydrolase
TSS_295411+2	295411	+	788	Rmet_0280	maiA	24.3333	8.02081	Op0081f_1	MET-AA-Tyr	no
NPKM_2796	296199	+	296847	Rmet_0280	maiA	823	54.4426	Op0081f_1	MET-AA-Tyr	Q1LRR0 Maleylacetoacetate isomerase
3UTR_2040	296571	-	296917	Rmet_0281	ftsY			Op0082r_1
3UTR_1115	296848	+	296890	Rmet_0280	maiA			Op0081f_1
NPKM_2797	296918	-	297941	Rmet_0281	ftsY	158.667	13.0512	Op0082r_1	GIP-PTL-Exp	Q1LRQ9 Signal recognition particle-docking protein FtsY
5UTR_912	297705	+	297879	Rmet_6410				Op0083f_1
NPKM_2798	297879	+	298245	Rmet_6410		4.66667	1.1547	Op0083f_1	NA	NA
5UTR_1717	297942	-	298498	Rmet_0281	ftsY			Op0082r_1
TSS_298204+2	298204	+	37	Rmet_0282	0	562	48.5077	Op0083f_2	NA	no
TSS_298215-2	298215	-	274	Rmet_0281	ftsY	75.3333	10.7858	Op0082r_1	GIP-PTL-Exp	s
TSS_298217+2	298217	+	24	Rmet_0282	0	611.667	132.591	Op0083f_2	NA	s
NPKM_2799	298241	+	299756	Rmet_0282		254.333	5.50757	Op0083f_2	NA	Q1LRQ8 Peptidase M16-like protein
NPKM_2800	299764	+	301129	Rmet_0283		163.333	3.78594	Op0083f_2	NA	Q1LRQ7 Peptidase M16-like protein
NPKM_2801	301237	+	301870	Rmet_0284		123	1	Op0083f_2	NA	Q1LRQ6 Putative uncharacterized protein
TSS_301238+2	301238	+	843	Rmet_0285	coaD	313.333	72.2865	Op0083f_3	MET-COF-Pant	s
TSS_301988+2	301988	+	93	Rmet_0285	coaD	1260.33	261.718	Op0083f_3	MET-COF-Pant	s
TSS_302029+2	302029	+	52	Rmet_0285	coaD	61	19.0788	Op0083f_3	MET-COF-Pant	s
NPKM_2802	302081	+	302567	Rmet_0285	coaD	854	52.0865	Op0083f_3	MET-COF-Pant	Q1LRQ5 Phosphopantetheine adenylyltransferase
TSS_302118+2	302118	+	515	Rmet_0286	fdx	20.6667	4.16333	Op0083f_3	NA	s
TSS_302426+2	302426	+	207	Rmet_0286	fdx	58	7.2111	Op0083f_3	NA	no
TSS_302578+2	302578	+	55	Rmet_0286	fdx	155.667	29.5353	Op0083f_3	NA	s
NPKM_2803	302633	+	302894	Rmet_0286	fdx	811	64.8999	Op0083f_3	NA	Q1LRQ4 4Fe-4S ferredoxin, iron-sulfur binding
TSS_302642+2	302642	+	6874	Rmet_0293	mutM	46.6667	1.1547	Op0085f_1	NA	no
3UTR_2039	302782	-	303016	Rmet_0287	pth			Op0084r_4
3UTR_1116	302895	+	303706	Rmet_0286	fdx			Op0083f_3
NPKM_2804	303017	-	303614	Rmet_0287	pth	120.667	4.6188	Op0084r_4	GIP-TL-Ass	Q1LRQ3 Peptidyl-tRNA hydrolase
TSS_303664-2	303664	-	50	Rmet_0287	pth	130.333	36.1156	Op0084r_4	GIP-TL-Ass	no
TSS_303678-2	303678	-	64	Rmet_0287	pth	21.3333	2.3094	Op0084r_4	GIP-TL-Ass	s
NPKM_2805	303788	-	304400	Rmet_0288	rplY	2856.33	113.808	Op0084r_4	GIP-TL-Ribo	Q1LRQ2 50S ribosomal protein L25
TSS_304521-2	304521	-	121	Rmet_0288	rplY	420.667	84.6306	Op0084r_4	GIP-TL-Ribo	no
NPKM_2806	304570	-	305524	Rmet_0289	prs	984.333	34.2977	Op0084r_3	MET-CAH-PP_KDPG	Q1LRQ1 Ribose-phosphate pyrophosphokinase
TSS_304866+2	304866	+	4650	Rmet_0293	mutM	33	4.3589	Op0085f_1	NA	s
NPKM_2807	305619	-	305696	Rmet_R0003		369.333	71.8633	Op0084r_2	NA	NA
TSS_305720-2	305720	-	24	Rmet_R0003	0	41.3333	2.51661	Op0084r_2	NA	s
NPKM_2808	305763	-	306642	Rmet_0290	ispE	376.667	41.6333	Op0084r_2	MET-LIP-Ster	Q1LRQ0 4-diphosphocytidyl-2-C-methyl-D-erythritol kinase
TSS_306028-2	306028	-	332	Rmet_R0003	0	89.3333	27.3008	Op0084r_2	NA	s
NPKM_2809	306638	-	307253	Rmet_0291	lolB	87.3333	4.04145	Op0084r_1	MET-COF-Porph	Q1LRP9 Outer-membrane lipoprotein lolB
NPKM_2810	307338	-	309246	Rmet_0292		208	6.55744	Op0084r_1	NA	Q1LRP8 Tetratricopeptide TPR_2
TSS_307550-2	307550	-	297	Rmet_0291	lolB	30	13.7477	Op0084r_1	MET-COF-Porph	s
5UTR_1716	309247	-	309423	Rmet_0292				Op0084r_1
TSS_309285-2	309285	-	39	Rmet_0292	0	563.333	94.2037	Op0084r_1	NA	w
5UTR_913	309306	+	309516	Rmet_0293	mutM			Op0085f_1
TSS_309405-2	309405	-	159	Rmet_0292	0	180.333	22.3681	Op0084r_1	NA	no
NPKM_2811	309516	+	310410	Rmet_0293	mutM	34.6667	1.1547	Op0085f_1	NA	Q1LRP7 Formamidopyrimidine-DNA glycosylase
TSS_310581+2	310581	+	86	Rmet_0294	0	1723.33	460.289	Op0085f_2	NA	m
TSS_310607+2	310607	+	60	Rmet_0294	0	17	1	Op0085f_2	NA	s
NPKM_2812	310667	+	312686	Rmet_0294		326.333	14.5717	Op0085f_2	NA	Q1LRP6 Putative uncharacterized protein
TSS_310795-2	310795	-	1549	Rmet_0292	0	19.3333	3.05505	Op0084r_1	NA	m
NPKM_2813	312750	+	313968	Rmet_0295	mutY	49	3.60555	Op0085f_2	GIP-REP-Recomb	Q1LRP5 A/G-specific DNA-adenine glycosylase
3UTR_2038	312812	-	313988	Rmet_0296				Op0086r_3
TSS_313896-2	313896	-	4650	Rmet_0292	0	22	5.2915	Op0084r_1	NA	s
3UTR_1117	313969	+	314492	Rmet_0295	mutY			Op0085f_2
NPKM_2814	313989	-	314643	Rmet_0296		87.3333	2.08167	Op0086r_3	NA	Q1LRP4 Peptidase S16, lon-like protein
TSS_314593-2	314593	-	5347	Rmet_0292	0	32.6667	11.0151	Op0084r_1	NA	no
NPKM_2815	314689	-	315580	Rmet_0297		166.333	7.50555	Op0086r_3	NA	Q1LRP3 UPF0042 protein Rmet_0297
TSS_314719-2	314719	-	76	Rmet_0296	0	62.6667	5.68624	Op0086r_3	NA	s
TSS_315583-2	315583	-	3	Rmet_0297	0	2355	118.731	Op0086r_3	NA	no
TSS_315646+2	315646	+	7816	Rmet_0308	0	26.6667	9.45163	Op0087f_1	EIP-TRA-Ion	w
NPKM_2816	315694	-	316066	Rmet_0298		306.333	12.2202	Op0086r_3	NA	Q1LRP2 Conserved hypothetical signal peptide protein
TSS_315793+2	315793	+	7669	Rmet_0308	0	21	2.64575	Op0087f_1	EIP-TRA-Ion	(w)-sba
TSS_316125-2	316125	-	59	Rmet_0298	0	349.667	69.5006	Op0086r_3	NA	no
TSS_316133-2	316133	-	67	Rmet_0298	0	236	41.328	Op0086r_3	NA	no
NPKM_2817	316241	-	317213	Rmet_0299	hprK	171.667	7.23418	Op0086r_3	NA	Q1LRP1 HPr kinase/phosphorylase
NPKM_2818	317281	-	317776	Rmet_0300	ptsN	292	17	Op0086r_3	EIP-TRA-Pts	Q1LRP0 PTS IIA-like nitrogen-regulatory protein PtsN
TSS_317843-2	317843	-	67	Rmet_0300	ptsN	99	1.73205	Op0086r_3	EIP-TRA-Pts	s
NPKM_2819	317850	-	318141	Rmet_0301		136.333	16.5025	Op0086r_2	NA	Q1LRN9 Putative uncharacterized protein
TSS_318024-2	318024	-	248	Rmet_0300	ptsN	1644.67	182.618	Op0086r_3	EIP-TRA-Pts	s
NPKM_2820	318213	-	318567	Rmet_0302	rpoX	1992.67	177.579	Op0086r_2	GIP-TL-Ass	Q1LRN8 SSU ribosomal protein S30P / sigma 54 modulation protein
TSS_318497+2	318497	+	4965	Rmet_0308	0	18.6667	5.50757	Op0087f_1	EIP-TRA-Ion	(w)-sba
TSS_318504-2	318504	-	363	Rmet_0301	0	99	21.3776	Op0086r_2	NA	s
NPKM_2821	318617	-	320096	Rmet_0303	rpoN	188.667	10.0167	Op0086r_1	GIP-TK-RNAP	Q1LRN7 Sigma-54 (RpoN)
TSS_318921-2	318921	-	354	Rmet_0302	rpoX	5147.67	1389.61	Op0086r_2	GIP-TL-Ass	no
TSS_319310-2	319310	-	743	Rmet_0302	rpoX	217	105.698	Op0086r_2	GIP-TL-Ass	s
TSS_319371-2	319371	-	804	Rmet_0302	rpoX	113.667	26.0064	Op0086r_2	GIP-TL-Ass	no
TSS_319408+2	319408	+	4054	Rmet_0308	0	21.3333	3.21455	Op0087f_1	EIP-TRA-Ion	no
TSS_320096-2	320096	-	0	Rmet_0303	rpoN	2041.67	730.464	Op0086r_1	GIP-TK-RNAP	s
NPKM_2822	320219	-	321011	Rmet_0304	lptB	228	7.81025	Op0086r_1	NA	Q1LRN6 ABC transporter-related protein
NPKM_2823	321036	-	321681	Rmet_0305		171.667	4.50925	Op0086r_1	NA	Q1LRN5 OstA-like protein
NPKM_2824	321743	-	322370	Rmet_0306		143.333	7.23418	Op0086r_1	NA	Q1LRN4 Putative uncharacterized protein
TSS_321799-2	321799	-	118	Rmet_0305	0	386.333	99.1581	Op0086r_1	NA	s
NPKM_2825	322373	-	323357	Rmet_0307	kdsD2	228	5.2915	Op0086r_1	NA	Q1LRN3 KpsF/GutQ family protein
TSS_323357-2	323357	-	0	Rmet_0307	kdsD2	774	46.6798	Op0086r_1	NA	m
5UTR_1715	323358	-	323445	Rmet_0307	kdsD2			Op0086r_1
TSS_323364+2	323364	+	98	Rmet_0308	0	160	41.3884	Op0087f_1	EIP-TRA-Ion	s
5UTR_914	323372	+	323462	Rmet_0308				Op0087f_1
NPKM_2826	323462	+	325487	Rmet_0308		41.3333	2.08167	Op0087f_1	EIP-TRA-Ion	Q1LRN2 Sodium/hydrogen exchanger
3UTR_2037	324772	-	325475	Rmet_0309				Op0088r_1
NPKM_2827	325476	-	325905	Rmet_0309		502.667	58.731	Op0088r_1	NA	Q1LRN1 Putative uncharacterized protein
TSS_325959-2	325959	-	54	Rmet_0309	0	82	29.4618	Op0088r_1	NA	s
NPKM_2828	325963	-	326593	Rmet_0310		1173	149.923	Op0088r_1	GIP-PTL-Fold	Q1LRN0 Peptidase C56, PfpI
TSS_326244+2	326244	+	424	Rmet_0311	apt	29	1.73205	Op0089f_1	MET-NUC-Pur	s
TSS_326357+2	326357	+	311	Rmet_0311	apt	152.667	33.2916	Op0089f_1	MET-NUC-Pur	(w)-sba
TSS_326568+2	326568	+	100	Rmet_0311	apt	38.3333	6.65833	Op0089f_1	MET-NUC-Pur	no
TSS_326585-2	326585	-	680	Rmet_0309	0	1575.33	181.045	Op0088r_1	NA	no
5UTR_1714	326594	-	326762	Rmet_0310				Op0088r_1
NPKM_2829	326668	+	327241	Rmet_0311	apt	147	2.64575	Op0089f_1	MET-NUC-Pur	Q1LRM9 Adenine phosphoribosyltransferase
TSS_327445+2	327445	+	75	Rmet_0312	0	2878.33	292.763	Op0089f_1	EIP-TRA-Ion	s
NPKM_2830	327520	+	329197	Rmet_0312		128.333	2.51661	Op0089f_1	EIP-TRA-Ion	Q1LRM8 Na/Pi cotransporter II-related
TSS_327604+2	327604	+	4788	Rmet_0314	0	48.3333	6.02771	Op0091f_1	NA	m
TSS_327861-2	327861	-	1268	Rmet_0310	0	23.3333	4.16333	Op0088r_1	GIP-PTL-Fold	s
3UTR_2036	328600	-	329249	Rmet_0313	uvrA1			Op0090r_1
3UTR_1118	329198	+	330593	Rmet_0312				Op0089f_1
NPKM_2831	329250	-	332118	Rmet_0313	uvrA1	77	4	Op0090r_1	GIP-REP-Recomb	Q1LRM7 Excinuclease ABC subunit A
5UTR_915	331424	+	332392	Rmet_0314				Op0091f_1
5UTR_1713	332119	-	332199	Rmet_0313	uvrA1			Op0090r_1
TSS_332241-2	332241	-	123	Rmet_0313	uvrA1	161.667	36.074	Op0090r_1	GIP-REP-Recomb	no
TSS_332260+2	332260	+	132	Rmet_0314	0	206.667	42.2532	Op0091f_1	NA	w
TSS_332361+2	332361	+	31	Rmet_0314	0	35	2	Op0091f_1	NA	m
NPKM_2832	332392	+	333649	Rmet_0314		110	3.60555	Op0091f_1	NA	Q1LRM6 Major facilitator superfamily MFS_1
TSS_332768+2	332768	+	1156	Rmet_0315	ssb1	18.6667	8.96289	Op0091f_2	GIP-REP-Complex	(w)-nu
TSS_333592+2	333592	+	332	Rmet_0315	ssb1	912.667	89.0019	Op0091f_2	GIP-REP-Complex	no
NPKM_2833	333924	+	334470	Rmet_0315	ssb1	237.667	5.68624	Op0091f_2	GIP-REP-Complex	Q1LRM5 Single-stranded DNA-binding protein
3UTR_1119	334471	+	334586	Rmet_0315	ssb1			Op0091f_2
5UTR_916	334662	+	334702	Rmet_0316				Op0091f_2
TSS_334666+2	334666	+	36	Rmet_0316	0	257	21.2838	Op0091f_2	NA	(m)-sba
NPKM_2834	334702	+	335569	Rmet_0316		31	0	Op0091f_2	NA	Q1LRM4 Putative uncharacterized protein
TSS_335337-2	335337	-	3219	Rmet_0313	uvrA1	306.667	31.7857	Op0090r_1	GIP-REP-Recomb	no
NPKM_2835	335756	+	336953	Rmet_0317	int	15.6667	0.57735	Op0091f_2	NA	Q1LRM3 Phage integrase
TSS_336380+2	336380	+	569	Rmet_0318	0	34.3333	3.78594	Op0091f_2	NA	no
TSS_336462+2	336462	+	487	Rmet_0318	0	274.333	31.0859	Op0091f_2	NA	s
NPKM_2836	336949	+	337462	Rmet_0318		12	2	Op0091f_2	NA	Q1LRM2 Putative uncharacterized protein
TSS_337056-2	337056	-	4938	Rmet_0313	uvrA1	117.333	16.0104	Op0090r_1	GIP-REP-Recomb	m
NPKM_2837	337640	-	337856	Rmet_0319	tnmC	0	0	Op0092r_1	NA	Q58AJ2 Putative uncharacterized protein RMe0313 (Putative uncharacterized protein)
NPKM_2838	337909	-	338743	Rmet_0320	gspA	0	0	Op0092r_1	NA	Q5NUU5 Hypothetical general secretion pathway protein A (ATPase) (General secretion pathway protein)
NPKM_2839	338739	-	340179	Rmet_0321	tnmA	0	0	Op0092r_1	NA	Q5NUU4 ISRme2 transposase protein (Integrase, catalytic region) (Insertion element ISRme2 protein)
NPKM_2840	340290	-	340860	Rmet_0322	tnmB	0	0	Op0092r_1	NA	Q1L9I3 Putative uncharacterized protein
TSS_340963-2	340963	-	103	Rmet_0322	tnmB	331	34.6554	Op0092r_1	NA	no
NPKM_2841	341082	+	342111	Rmet_0323		15	1.73205	Op0093f_1	NA	Q1LRL7 Phage integrase
TSS_341157-2	341157	-	297	Rmet_0322	tnmB	82.6667	29.0918	Op0092r_1	NA	m
NPKM_2842	342115	+	344119	Rmet_0324		9	1	Op0093f_1	NA	Q1LRL6 Putative uncharacterized protein
TSS_343617+2	343617	+	488	Rmet_0325	0	25.6667	9.29157	Op0093f_1	NA	no
NPKM_2843	344105	+	344498	Rmet_0325		6.33333	0.57735	Op0093f_1	NA	Q1LRL5 Putative uncharacterized protein
3UTR_2035	344271	-	344938	Rmet_0326				Op0094r_4
3UTR_1120	344499	+	344558	Rmet_0325				Op0093f_1
5UTR_917	344570	+	344621	Rmet_6411				Op0093f_1
NPKM_2844	344621	+	344747	Rmet_6411		5	3.60555	Op0093f_1	NA	NA
3UTR_1121	344748	+	344970	Rmet_6411				Op0093f_1
NPKM_2845	344939	-	345692	Rmet_0326		11.3333	0.57735	Op0094r_4	NA	Q1LRL4 Putative uncharacterized protein
TSS_345049+2	345049	+	10800	Rmet_0338	0	22.3333	4.04145	Op0095f_1	NA	s
TSS_345090+2	345090	+	10759	Rmet_0338	0	38	10.5357	Op0095f_1	NA	s
TSS_345514-2	345514	-	4654	Rmet_0322	tnmB	44	8.18535	Op0092r_1	NA	m
5UTR_1712	345693	-	345781	Rmet_0326				Op0094r_4
3UTR_2034	346100	-	346252	Rmet_0327	arsP			Op0094r_3
NPKM_2846	346253	-	347447	Rmet_0327	arsP	5	0	Op0094r_3	NA	Q1LRL3 Major facilitator superfamily MFS_1
TSS_347086+2	347086	+	8763	Rmet_0338	0	28.3333	8.0829	Op0095f_1	NA	s
NPKM_2847	347465	-	348230	Rmet_0328	arsH	13	0	Op0094r_3	NA	Q1LRL2 NADPH-dependent FMN reductase
NPKM_2848	348226	-	348649	Rmet_0329	arsC1	13.6667	2.3094	Op0094r_3	NA	Q1LRL1 Arsenate reductase
NPKM_2849	348658	-	349723	Rmet_0330	arsB	8.66667	0.57735	Op0094r_3	EIP-TRA-Ion	Q1LRL0 Bile acid:sodium symporter
NPKM_2850	349719	-	350232	Rmet_0331	arsC2	8.66667	1.52753	Op0094r_3	NA	Q1LRK9 Protein tyrosine phosphatase
TSS_349841+2	349841	+	6008	Rmet_0338	0	24	7	Op0095f_1	NA	s
NPKM_2851	350297	-	350786	Rmet_0332	arsI	25	2	Op0094r_3	NA	Q1LRK8 Glyoxalase/bleomycin resistance protein/dioxygenase
NPKM_2852	350789	-	351119	Rmet_0333	arsR	8	1	Op0094r_2	NA	Q1LRK7 Transcriptional regulator, ArsR family
TSS_351119-2	351119	-	0	Rmet_0333	arsR	163.667	57.3614	Op0094r_2	NA	s
NPKM_2853	351312	-	352131	Rmet_0334	arsM	1	0	Op0094r_1	NA	Q1LRK6 Methyltransferase type 11
TSS_351879+2	351879	+	3970	Rmet_0338	0	20.3333	6.02771	Op0095f_1	NA	s
3UTR_2033	352326	-	352359	Rmet_0335				Op0094r_1
NPKM_2854	352360	-	353860	Rmet_0335		2.33333	0.57735	Op0094r_1	NA	Q1LRK5 Lytic transglycosylase, catalytic
NPKM_2855	354043	-	354850	Rmet_0336		51	5.56776	Op0094r_1	NA	Q1LRK4 Transcriptional regulator, IclR family
NPKM_2856	354846	-	355632	Rmet_0337		51.3333	4.50925	Op0094r_1	NA	Q1LRK3 Transcriptional regulator, IclR family
5UTR_1711	355633	-	355766	Rmet_0337				Op0094r_1
TSS_355652-2	355652	-	20	Rmet_0337	0	576.667	37.581	Op0094r_1	NA	no
TSS_355817+2	355817	+	32	Rmet_0338	0	56.3333	7.63763	Op0095f_1	NA	(m)-sba
NPKM_2857	355849	+	356809	Rmet_0338		9	1	Op0095f_1	NA	Q1LRK2 Beta-lactamase-like protein
NPKM_2858	356912	+	358667	Rmet_0339		9	0	Op0095f_1	MET-AA-Phe	Q1LRK1 Monooxygenase, FAD-binding
NPKM_2859	358692	+	358902	Rmet_0340		9.33333	1.52753	Op0095f_1	NA	Q1LRK0 Putative uncharacterized protein
3UTR_1122	358903	+	358967	Rmet_0340				Op0095f_1
NPKM_2860	358985	+	360347	Rmet_0341		1	0	Op0095f_1	NA	Q1LRJ9 Major facilitator superfamily MFS_1
3UTR_1123	360348	+	360355	Rmet_0341				Op0095f_1
NPKM_2861	360491	+	361400	Rmet_0342	gltI	6.66667	0.57735	Op0095f_2	NA	Q1LRJ8 Extracellular solute-binding protein, family 3
3UTR_2032	360682	-	361411	Rmet_0343				Op0096r_1
3UTR_1124	361401	+	361423	Rmet_0342	gltI			Op0095f_2
NPKM_2862	361412	-	362309	Rmet_0343		35	2	Op0096r_1	NA	Q1LRJ7 Transcriptional regulator, RpiR family
TSS_362332-2	362332	-	23	Rmet_0343	0	650.667	126.243	Op0096r_1	NA	w
TSS_362478+2	362478	+	34	Rmet_0344	0	29.6667	8.73689	Op0097f_1	NA	s
NPKM_2863	362512	+	363838	Rmet_0344		8.66667	0.57735	Op0097f_1	NA	Q1LRJ6 Aminotransferase
NPKM_2864	363849	+	364719	Rmet_0345		8.66667	0.57735	Op0097f_1	NA	Q1LRJ5 Putative uncharacterized protein
TSS_364773+2	364773	+	26	Rmet_0346	0	67.6667	6.65833	Op0097f_2	NA	no
NPKM_2865	364799	+	365999	Rmet_0346		25.3333	1.52753	Op0097f_2	NA	Q1LRJ4 Aminotransferase
3UTR_1125	366000	+	366294	Rmet_0346				Op0097f_2
3UTR_2031	366046	-	366069	Rmet_0347				Op0098r_1
NPKM_2866	366070	-	367537	Rmet_0347		10.6667	0.57735	Op0098r_1	NA	Q1LRJ3 RND efflux system, outer membrane lipoprotein, NodT
NPKM_2867	367549	-	368704	Rmet_0348		6	0	Op0098r_1	NA	Q1LRJ2 ABC-type multidrug transport system permease component
NPKM_2868	368700	-	369687	Rmet_0349		11.3333	0.57735	Op0098r_1	EIP-TRA-ABC	Q1LRJ1 ABC transporter-related protein
NPKM_2869	369683	-	370646	Rmet_0350		10.3333	1.52753	Op0098r_1	EIP-TRA-ABC	Q1LRJ0 Secretion protein HlyD
NPKM_2870	370663	-	371356	Rmet_0351		10.6667	2.08167	Op0098r_1	NA	Q1LRI9 Transcriptional regulator, TetR family
TSS_371377-2	371377	-	21	Rmet_0351	0	45.6667	2.51661	Op0098r_1	NA	s
5UTR_918	371461	+	371485	Rmet_0352	oprB			Op0099f_1
NPKM_2871	371485	+	372964	Rmet_0352	oprB	11.6667	0.57735	Op0099f_1	EIP-TRA-Pores	Q1LRI8 Carbohydrate-selective porin OprB
TSS_371512+2	371512	+	4020	Rmet_0355	otsB	412.667	15.8219	Op0101f_1	MET-CAH-Starch	no
3UTR_2030	372335	-	372975	Rmet_0353	queF			Op0100r_1
3UTR_1126	372965	+	373468	Rmet_0352	oprB			Op0099f_1
NPKM_2872	372976	-	373810	Rmet_0353	queF	113.667	4.04145	Op0100r_1	NA	Q1LRI7 NADPH-dependent 7-cyano-7-deazaguanine reductase
TSS_373629-2	373629	-	2273	Rmet_0351	0	18.3333	5.50757	Op0098r_1	NA	s
NPKM_2873	373821	-	375519	Rmet_0354	ilvA	94.6667	3.78594	Op0100r_1	MET-AA-GlySerThr	Q1LRI6 L-threonine ammonia-lyase
TSS_375416-2	375416	-	1606	Rmet_0353	queF	164.667	38.0832	Op0100r_1	NA	s
5UTR_919	375490	+	375532	Rmet_0355	otsB			Op0101f_1
5UTR_1710	375520	-	375522	Rmet_0354	ilvA			Op0100r_1
NPKM_2874	375532	+	376351	Rmet_0355	otsB	533.333	51.2868	Op0101f_1	MET-CAH-Starch	Q1LRI5 HAD-superfamily hydrolase subfamily IIB
TSS_375550+2	375550	+	797	Rmet_0356	0	383	24.2693	Op0101f_1	NA	w
NPKM_2875	376347	+	378210	Rmet_0356		345.667	19.0088	Op0101f_1	NA	Q1LRI4 Glycoside hydrolase 15-related
NPKM_2876	378241	+	379636	Rmet_0357	otsA	213.333	6.02771	Op0101f_1	MET-CAH-Starch	Q1LRI3 Alpha,alpha-trehalose-phosphate synthase
3UTR_2029	378969	-	379681	Rmet_0358				Op0102r_2
3UTR_1127	379637	+	384054	Rmet_0357	otsA			Op0101f_1
NPKM_2877	379682	-	380279	Rmet_0358		51.6667	5.50757	Op0102r_2	NA	Q1LRI2 Putative uncharacterized protein
NPKM_2878	380275	-	381313	Rmet_0359	coxI	59	2	Op0102r_2	GIP-PTL-Fold	Q1LRI1 Predicted sulfurylase large subunit, molybdopterin cytosine dinucleotide biosynthesis / predicted sulfurylase small subunit, molybdopterin cytosine dinucleotide biosynthesis
NPKM_2879	381294	-	381858	Rmet_0360	coxG	32.6667	5.85947	Op0102r_2	NA	Q1LRI0 Carbon monoxide dehydrogenase subunit G
NPKM_2880	381854	-	383141	Rmet_0361	coxE	9.66667	0.57735	Op0102r_1	NA	Q1LRH9 VWA containing CoxE-like protein
NPKM_2881	383143	-	384040	Rmet_0362	coxD	11.6667	0.57735	Op0102r_1	NA	Q1LRH8 ATPase associated with various cellular activities, AAA_5
5UTR_920	384058	+	388067	Rmet_0366				Op0103f_1
NPKM_2882	384116	-	384917	Rmet_0363	coxM	23.6667	0.57735	Op0102r_1	MET-EN-Methane	Q1LRH7 Molybdopterin dehydrogenase, FAD-binding
NPKM_2883	384933	-	387312	Rmet_0364	coxL	30	1.73205	Op0102r_1	NA	Q1LRH6 Xanthine dehydrogenase, molybdenum binding subunit apoprotein
NPKM_2884	387323	-	387845	Rmet_0365	coxS	73.6667	2.88675	Op0102r_1	MET-EN-Methane	Q1LRH5 (2Fe-2S)-binding
5UTR_1709	387846	-	387989	Rmet_0365	coxS			Op0102r_1
TSS_387990-2	387990	-	145	Rmet_0365	coxS	330.667	42.8991	Op0102r_1	MET-EN-Methane	no
TSS_388003+2	388003	+	64	Rmet_0366	0	95.3333	10.5987	Op0103f_1	NA	no
NPKM_2885	388067	+	388646	Rmet_0366		51.6667	6.02771	Op0103f_1	NA	Q1LRH4 Putative membrane protein
TSS_388763+2	388763	+	52	Rmet_0367	0	2125	698.961	Op0103f_2	NA	(m)-sba
NPKM_2886	388815	+	392790	Rmet_0367		264.667	10.4083	Op0103f_2	NA	Q1LRH3 FAD linked oxidase-like protein
NPKM_2887	392868	+	393303	Rmet_0368		180	9.16515	Op0103f_2	NA	Q1LRH2 Histidine triad (HIT) protein
TSS_393349+2	393349	+	104	Rmet_0369	0	93.3333	2.3094	Op0103f_2	EIP-TRA-ABC	s
TSS_393395+2	393395	+	58	Rmet_0369	0	187.667	11.0604	Op0103f_2	EIP-TRA-ABC	no
TSS_393406+2	393406	+	47	Rmet_0369	0	30.6667	5.68624	Op0103f_2	EIP-TRA-ABC	no
NPKM_2888	393453	+	395364	Rmet_0369		81	3.60555	Op0103f_2	EIP-TRA-ABC	Q1LRH1 ABC transporter-like protein
TSS_395348+2	395348	+	86	Rmet_0370	0	199.667	122.769	Op0103f_3	NA	no
NPKM_2889	395434	+	395851	Rmet_0370		246.667	15.695	Op0103f_3	NA	Q1LRH0 Putative uncharacterized protein
NPKM_2890	395886	+	396618	Rmet_0371	ubiE	220.667	5.50757	Op0103f_3	MET-COF-CoQ	Q1LRG9 Ubiquinone/menaquinone biosynthesis methyltransferase ubiE
TSS_396421+2	396421	+	259	Rmet_0372	0	27	11.5326	Op0103f_4	NA	no
TSS_396510+2	396510	+	170	Rmet_0372	0	61	20.0749	Op0103f_4	NA	no
TSS_396525-2	396525	-	8680	Rmet_0365	coxS	132.667	9.07377	Op0102r_1	MET-EN-Methane	no
TSS_396571+2	396571	+	109	Rmet_0372	0	2934.67	548.429	Op0103f_4	NA	s
TSS_396651-2	396651	-	8806	Rmet_0365	coxS	17.6667	5.68624	Op0102r_1	MET-EN-Methane	no
NPKM_2891	396680	+	397670	Rmet_0372		2986.33	43.0155	Op0103f_4	NA	Q1LRG8 Import inner membrane translocase, subunit Tim44
NPKM_2892	397790	+	398462	Rmet_0373		250.333	6.80686	Op0103f_4	NA	Q1LRG7 Putative uncharacterized protein
NPKM_2893	398503	+	400081	Rmet_0374	ubiB	135.333	3.05505	Op0103f_4	MET-COF-CoQ	Q1LRG6 2-octaprenylphenol hydroxylase
TSS_399866-2	399866	-	12021	Rmet_0365	coxS	36	5.56776	Op0102r_1	MET-EN-Methane	m
NPKM_2894	400090	+	400324	Rmet_6412		81.3333	4.04145	Op0103f_4	NA	NA
TSS_400237+2	400237	+	178	Rmet_0375	0	938	124.712	Op0103f_4	NA	s
NPKM_2895	400415	+	401852	Rmet_0375		65.3333	3.51188	Op0103f_4	NA	Q1LRG5 Na+/solute symporter
TSS_400427+2	400427	+	1648	Rmet_0376	0	39.3333	1.52753	Op0103f_5	NA	s
TSS_401767+2	401767	+	308	Rmet_0376	0	108.667	29.023	Op0103f_5	NA	no
TSS_401845-2	401845	-	14000	Rmet_0365	coxS	39.6667	7.02377	Op0102r_1	MET-EN-Methane	no
TSS_401959+2	401959	+	116	Rmet_0376	0	648.333	151.186	Op0103f_5	NA	no
TSS_402043+2	402043	+	32	Rmet_0376	0	135.667	21.0079	Op0103f_5	NA	(w)-ba
NPKM_2896	402075	+	402405	Rmet_0376		388.667	17.4738	Op0103f_5	NA	Q1LRG4 Putative uncharacterized protein
NPKM_2897	402419	+	403127	Rmet_0377		264	4	Op0103f_5	NA	Q1LRG3 Putative uncharacterized protein
NPKM_2898	403175	+	404984	Rmet_0378	aspS	516.667	12.0139	Op0103f_5	MET-AA-AlaAsp	Q1LRG2 Aspartyl-tRNA synthetase
TSS_403343-2	403343	-	15498	Rmet_0365	coxS	69.6667	9.29157	Op0102r_1	MET-EN-Methane	s
TSS_405106+2	405106	+	56	Rmet_0379	0	80.3333	23.2881	Op0103f_5	NA	no
NPKM_2899	405162	+	406098	Rmet_0379		85	11.5326	Op0103f_5	NA	Q1LRG1 Putative transmembrane protein
NPKM_2900	406144	+	406666	Rmet_0380	ntpA	66.3333	6.80686	Op0103f_5	NA	Q1LRG0 NUDIX hydrolase
TSS_406157+2	406157	+	505	Rmet_0381	0	186	41.6053	Op0103f_5	NA	no
3UTR_2028	406598	-	407433	Rmet_0382	mobB			Op0104r_1
NPKM_2901	406662	+	407418	Rmet_0381		48.3333	2.51661	Op0103f_5	NA	Q1LRF9 Endonuclease/exonuclease/phosphatase
NPKM_2902	407434	-	407944	Rmet_0382	mobB	93	4.58258	Op0104r_1	MET-COF-Folate	Q1LRF8 Molybdopterin-guanine dinucleotide biosynthesis protein B
TSS_407971-2	407971	-	27	Rmet_0382	mobB	1183.33	209.421	Op0104r_1	MET-COF-Folate	s
TSS_407978+2	407978	+	23	Rmet_0383	0	32.3333	13.2035	Op0105f_1	MET-LIP-GlycPLip	s
NPKM_2903	408001	+	409387	Rmet_0383		45	2	Op0105f_1	MET-LIP-GlycPLip	Q1LRF7 Phospholipase D/Transphosphatidylase
TSS_408038+2	408038	+	1683	Rmet_0384	0	453	93.6162	Op0105f_2	NA	no
TSS_409586+2	409586	+	135	Rmet_0384	0	338	38.7427	Op0105f_2	NA	s
TSS_409616+2	409616	+	105	Rmet_0384	0	276.667	49.9733	Op0105f_2	NA	s
NPKM_2904	409721	+	410360	Rmet_0384		213	40.3361	Op0105f_2	NA	Q1LRF6 Transcriptional regulator, TetR family
TSS_409850+2	409850	+	600	Rmet_0385	0	24.6667	5.68624	Op0105f_2	NA	no
TSS_410275+2	410275	+	175	Rmet_0385	0	40.6667	11.6762	Op0105f_2	NA	no
NPKM_2905	410450	+	412238	Rmet_0385		117	35.5949	Op0105f_2	NA	Q1LRF5 Acyl-CoA dehydrogenase-like protein
NPKM_2906	412351	+	414778	Rmet_0386		32.6667	2.51661	Op0105f_2	MET-CAH-But	Q1LRF4 3-hydroxyacyl-CoA dehydrogenase
NPKM_2907	414802	+	415999	Rmet_0387	fadA	63	1.73205	Op0105f_2	MET-LIP-FAMet	Q1LRF3 Thiolase
TSS_415247+2	415247	+	865	Rmet_0388	0	35	12.1244	Op0105f_2	NA	s
TSS_415466+2	415466	+	646	Rmet_0388	0	50.6667	13.5769	Op0105f_2	NA	s
NPKM_2908	416112	+	417069	Rmet_0388		17.6667	1.1547	Op0105f_2	NA	Q1LRF2 DegV
3UTR_2027	417060	-	417960	Rmet_0390	yciA			Op0106r_1
NPKM_2909	417103	+	417880	Rmet_0389		120.667	1.52753	Op0105f_3	MET-CAH-Prop	Q1LRF1 Enoyl-CoA hydratase
NPKM_2910	417961	-	418435	Rmet_0390	yciA	82.6667	0.57735	Op0106r_1	NA	Q1LRF0 Thioesterase superfamily
TSS_418434+2	418434	+	19	Rmet_0391	atmA	115.667	18.8237	Op0107f_1	EIP-TRA-ABC	s
TSS_418436-2	418436	-	1	Rmet_0390	yciA	151.667	21.5948	Op0106r_1	NA	s
NPKM_2911	418453	+	420346	Rmet_0391	atmA	25	1.73205	Op0107f_1	EIP-TRA-ABC	Q1LRE9 ABC transporter-related protein
TSS_418946-2	418946	-	511	Rmet_0390	yciA	23	7	Op0106r_1	NA	no
NPKM_2912	420528	+	421587	Rmet_0392		4.33333	0.57735	Op0107f_1	EIP-TRA-ABC	Q1LRE8 Twin-arginine translocation pathway signal
NPKM_2913	421583	+	422429	Rmet_0393	tauB	1.66667	0.57735	Op0107f_1	EIP-TRA-ABC	Q1LRE7 ABC transporter-related protein
3UTR_2026	421999	-	423271	Rmet_0395	ybaO			Op0108r_1
NPKM_2914	422425	+	423205	Rmet_0394		2	1	Op0107f_1	EIP-TRA-ABC	Q1LRE6 Binding-protein-dependent transport systems inner membrane component
NPKM_2915	423272	-	423731	Rmet_0395	ybaO	44.3333	3.21455	Op0108r_1	NA	Q1LRE5 Transcriptional regulator, AsnC family
5UTR_921	423698	+	424372	Rmet_6413				Op0109f_1
TSS_423709+2	423709	+	663	Rmet_6413	0	24.6667	2.88675	Op0109f_1	NA	no
NPKM_2916	423794	-	424349	Rmet_0396		79.6667	7.37111	Op0108r_1	NA	Q1LRE4 Cysteine dioxygenase type I
5UTR_1708	424350	-	424386	Rmet_0396				Op0108r_1
NPKM_2917	424372	+	424546	Rmet_6413		3.33333	0.57735	Op0109f_1	NA	NA
TSS_424374-2	424374	-	25	Rmet_0396	0	3539.67	574.57	Op0108r_1	NA	(m)-sba
TSS_424430-2	424430	-	81	Rmet_0396	0	119.333	15.308	Op0108r_1	NA	no
NPKM_2918	424481	+	425471	Rmet_0397		25.6667	1.52753	Op0109f_2	NA	Q1LRE3 Transcriptional regulator, LysR family
TSS_424527+2	424527	+	1078	Rmet_0398	gdhA	103.667	7.50555	Op0109f_3	MET-EN-Nitrog	no
TSS_425585+2	425585	+	20	Rmet_0398	gdhA	1829.33	184.565	Op0109f_3	MET-EN-Nitrog	s
NPKM_2919	425605	+	426913	Rmet_0398	gdhA	212	32.078	Op0109f_3	MET-EN-Nitrog	Q1LRE2 Glu/Leu/Phe/Val dehydrogenase
TSS_427162+2	427162	+	54	Rmet_0399	gltI	4178	552.59	Op0109f_4	EIP-TRA-ABC	s
TSS_427191+2	427191	+	25	Rmet_0399	gltI	460.667	82.5611	Op0109f_4	EIP-TRA-ABC	m
NPKM_2920	427216	+	428116	Rmet_0399	gltI	3038.67	81.5128	Op0109f_4	EIP-TRA-ABC	Q1LRE1 Extracellular solute-binding protein, family 3
TSS_427229+2	427229	+	952	Rmet_0400	gltJ	48.3333	3.51188	Op0109f_4	NA	no
TSS_427309-2	427309	-	2960	Rmet_0396	0	19	2	Op0108r_1	NA	(w)-sba
TSS_427737-2	427737	-	3388	Rmet_0396	0	18.6667	4.04145	Op0108r_1	NA	s
TSS_427902-2	427902	-	3553	Rmet_0396	0	19.3333	7.57188	Op0108r_1	NA	s
TSS_427947+2	427947	+	234	Rmet_0400	gltJ	53.3333	4.16333	Op0109f_4	NA	s
NPKM_2921	428181	+	428910	Rmet_0400	gltJ	494.333	26.8576	Op0109f_4	NA	Q1LRE0 Amino acid ABC transporter, permease protein, 3-TM region, His/Glu/Gln/Arg/opine
NPKM_2922	428921	+	429605	Rmet_0401	gltK	482.667	14.0119	Op0109f_4	NA	Q1LRD9 Amino acid ABC transporter, permease protein, 3-TM region, His/Glu/Gln/Arg/opine
NPKM_2923	429601	+	430336	Rmet_0402	gltL	775.333	22.3681	Op0109f_4	NA	Q1LRD8 ABC transporter-related protein
TSS_429614+2	429614	+	1877	Rmet_0404	ttuC	65.3333	6.65833	Op0111f_1	MET-CAH-But	no
3UTR_2025	429651	-	430455	Rmet_0403	yafJ			Op0110r_1
NPKM_2924	430456	-	431287	Rmet_0403	yafJ	67	3	Op0110r_1	NA	Q1LRD7 Glutamine amidotransferase, class-II
5UTR_1707	431288	-	431330	Rmet_0403	yafJ			Op0110r_1
TSS_431332-2	431332	-	45	Rmet_0403	yafJ	384.333	83.0321	Op0110r_1	NA	s
TSS_431339+2	431339	+	152	Rmet_0404	ttuC	591.667	95.296	Op0111f_1	MET-CAH-But	s
NPKM_2925	431491	+	432490	Rmet_0404	ttuC	111.667	2.88675	Op0111f_1	MET-CAH-But	Q1LRD6 Tartrate dehydrogenase
TSS_432062-2	432062	-	775	Rmet_0403	yafJ	24.6667	2.51661	Op0110r_1	NA	no
NPKM_2926	432486	+	433785	Rmet_0405	ttuD	107	2	Op0111f_1	MET-CAH-DiCarb	Q1LRD5 MOFRL
TSS_433419+2	433419	+	398	Rmet_0406	pyrC	79.3333	17.7858	Op0111f_1	MET-NUC-Pyr	no
NPKM_2927	433817	+	434852	Rmet_0406	pyrC	180.333	6.65833	Op0111f_1	MET-NUC-Pyr	Q1LRD4 Dihydroorotase
NPKM_2928	434857	+	435646	Rmet_0407		54.3333	1.1547	Op0111f_1	NA	Q1LRD3 Putative transmembrane protein
TSS_435680+2	435680	+	45	Rmet_R0004	rnpB	2513.33	56.6157	Op0111f_2	NA	w
NPKM_2929	435725	+	436006	Rmet_R0004	rnpB	4913.67	285.309	Op0111f_2	NA	NA
TSS_435861+2	435861	+	748	Rmet_6414	0	64.6667	6.65833	Op2001f_1	NA	m
3UTR_2024	435959	-	436103	Rmet_0408				Op0112r_2
3UTR_1128	436007	+	436542	Rmet_R0004	rnpB			Op0111f_2
NPKM_2930	436104	-	436527	Rmet_0408		224	19.3132	Op0112r_2	NA	Q1LRD1 Putative uncharacterized protein
TSS_436593-2	436593	-	66	Rmet_0408	0	690	173.865	Op0112r_2	NA	s
NPKM_2931	436609	+	436819	Rmet_6414		0.666667	0.57735	Op2001f_1	NA	NA
TSS_436711+2	436711	+	131	Rmet_6415	0	30.3333	8.14453	Op0113f_1	NA	no
NPKM_2932	436755	-	437100	Rmet_0409		13	1	Op0112r_1	GIP-TL-Ribo	Q1LRD0 50S ribosomal protein L13
TSS_436828+2	436828	+	14	Rmet_6415	0	20158.3	1746.23	Op0113f_1	NA	s
NPKM_2933	436842	+	437034	Rmet_6415		785.667	101.933	Op0113f_1	NA	NA
TSS_436937+2	436937	+	349	Rmet_0410	rplM	31.6667	11.0151	Op0113f_2	GIP-TL-Ribo	no
TSS_436978-2	436978	-	451	Rmet_0408	0	468.667	67.1739	Op0112r_2	NA	(w)-ba
TSS_437144+2	437144	+	142	Rmet_0410	rplM	4385	822.182	Op0113f_2	GIP-TL-Ribo	(m)-sba
TSS_437154+2	437154	+	132	Rmet_0410	rplM	25.3333	4.72582	Op0113f_2	GIP-TL-Ribo	w
NPKM_2934	437286	+	437715	Rmet_0410	rplM	5175	23.516	Op0113f_2	GIP-TL-Ribo	Q1LRC9 30S ribosomal protein S9
NPKM_2935	437729	+	438122	Rmet_0411	rpsI	5739.33	110.002	Op0113f_2	NA	Q1LRC8 Putative uncharacterized protein
TSS_437823+2	437823	+	517	Rmet_0412	0	23	3.60555	Op0113f_2	NA	s
TSS_438299+2	438299	+	41	Rmet_0412	0	22	6.08276	Op0113f_2	NA	(m)-sba
NPKM_2936	438340	+	439096	Rmet_0412		65.3333	4.04145	Op0113f_2	NA	Q1LRC7 Putative uncharacterized protein
TSS_438896+2	438896	+	223	Rmet_0413	0	108.333	4.04145	Op0113f_2	NA	m
NPKM_2937	439119	+	439614	Rmet_0413		115.333	1.1547	Op0113f_2	NA	Q1LRC6 Putative iron-sulfur cluster insertion protein erpA
TSS_439685+2	439685	+	37	Rmet_0414	erpA	325.333	38.0701	Op0113f_3	NA	no
TSS_439702+2	439702	+	20	Rmet_0414	erpA	4517.67	402.386	Op0113f_3	NA	s
NPKM_2938	439722	+	440091	Rmet_0414	erpA	966	58.5064	Op0113f_3	NA	Q1LRC5 Anhydro-N-acetylmuramic acid kinase
3UTR_2023	440068	-	440181	Rmet_0415	anmK			Op0114r_1
3UTR_1129	440092	+	441378	Rmet_0414	erpA			Op0113f_3
NPKM_2939	440182	-	441325	Rmet_0415	anmK	129.333	5.50757	Op0114r_1	NA	NA
NPKM_2940	441327	-	442722	Rmet_0416		188.667	7.0946	Op0114r_1	MET-AA-PheTyrTrp	Q1LRC3 Tyrosyl-tRNA synthetase
5UTR_922	442056	+	442940	Rmet_0417	tyrS			Op0115f_1
5UTR_1706	442723	-	443431	Rmet_0416				Op0114r_1
TSS_442739+2	442739	+	201	Rmet_0417	tyrS	2387.33	289.552	Op0115f_1	GIP-TL-Ass	s
TSS_442842+2	442842	+	98	Rmet_0417	tyrS	22	7.2111	Op0115f_1	GIP-TL-Ass	no
TSS_442871-2	442871	-	149	Rmet_0416	0	1079.67	91.8767	Op0114r_1	MET-AA-PheTyrTrp	s
NPKM_2941	442940	+	444182	Rmet_0417	tyrS	309	8.18535	Op0115f_1	GIP-TL-Ass	Q1LRC2 D-tyrosyl-tRNA(Tyr) deacylase
TSS_443044-2	443044	-	322	Rmet_0416	0	23.3333	2.51661	Op0114r_1	MET-AA-PheTyrTrp	no
TSS_443462-2	443462	-	740	Rmet_0416	0	411.667	101.278	Op0114r_1	MET-AA-PheTyrTrp	no
TSS_443529+2	443529	+	666	Rmet_0418	dtd	51.6667	13.6137	Op0115f_1	NA	s
NPKM_2942	444195	+	444666	Rmet_0418	dtd	291.333	9.07377	Op0115f_1	NA	Q1LRC1 Phospholipid-binding protein, PBP family
TSS_444603+2	444603	+	96	Rmet_0419	ybhB	17.3333	4.16333	Op0115f_1	MET-CAH-FbP	s
NPKM_2943	444699	+	445347	Rmet_0419	ybhB	494.667	8.96289	Op0115f_1	MET-CAH-FbP	Q1LRC0 Phosphoglycerate mutase
3UTR_2022	445233	-	446211	Rmet_0421				Op0116r_4
NPKM_2944	445408	+	446083	Rmet_0420	gpmB	334.333	10.2632	Op0115f_1	NA	Q1LRB9 Putative lipoprotein
3UTR_1130	446084	+	447975	Rmet_0420	gpmB			Op0115f_1
NPKM_2945	446212	-	446797	Rmet_0421		1927.33	186.532	Op0116r_4	NA	Q1LRB8 Putative uncharacterized protein
NPKM_2946	446843	-	447455	Rmet_0422		1040.67	116.363	Op0116r_4	GIP-REP-Recomb	Q1LRB7 Holliday junction ATP-dependent DNA helicase ruvB
TSS_447500-2	447500	-	45	Rmet_0422	0	565.333	48.645	Op0116r_4	GIP-REP-Recomb	s
NPKM_2947	447657	-	448725	Rmet_0423	ruvB	97.3333	4.04145	Op0116r_3	GIP-REP-Recomb	Q1LRB6 Holliday junction ATP-dependent DNA helicase ruvA
TSS_448743-2	448743	-	18	Rmet_0423	ruvB	466.333	20.232	Op0116r_3	GIP-REP-Recomb	no
NPKM_2948	448794	-	449376	Rmet_0424	ruvA	103.333	4.04145	Op0116r_3	MET-LIP-GlycPLip	Q1LRB5 Glycerophosphoryl diester phosphodiesterase
TSS_449402-2	449402	-	26	Rmet_0424	ruvA	110.667	8.14453	Op0116r_3	MET-LIP-GlycPLip	s
NPKM_2949	449430	-	450609	Rmet_0425	glpQ	95	2	Op0116r_3	GIP-REP-Recomb	Q1LRB4 Crossover junction endodeoxyribonuclease ruvC
TSS_449856+2	449856	+	10914	Rmet_0436	ostA	37.3333	5.03322	Op0117f_1	GIP-PTL-Fold	no
NPKM_2950	450723	-	451269	Rmet_0426	ruvC	61	5.2915	Op0116r_3	MET-NUC-Pur	Q1LRB3 Bifunctional purine biosynthesis protein purH
TSS_451290-2	451290	-	21	Rmet_0426	ruvC	739	120.254	Op0116r_3	MET-NUC-Pur	no
NPKM_2951	451395	-	452970	Rmet_0427	purH	291	6.08276	Op0116r_3	NA	Q1LRB2 DNA-binding protein Fis
NPKM_2952	452992	-	453226	Rmet_0428		87.6667	9.29157	Op0116r_2	GIP-TL-Ass	Q1LRB1 Dihydrouridine synthase TIM-barrel protein nifR3
NPKM_2953	453222	-	454368	Rmet_0429	dusB	114	7	Op0116r_2	MET-COF-CoQ	Q1LRB0 Ubiquinone biosynthesis hydroxylase, UbiH/UbiF/VisC/COQ6 family
TSS_454384-2	454384	-	16	Rmet_0429	dusB	756	44.238	Op0116r_2	MET-COF-CoQ	s
NPKM_2954	454490	-	455744	Rmet_0430	ubiH	239.333	10.7858	Op0116r_2	NA	Q1LRA9 Putative uncharacterized protein
NPKM_2955	455721	-	456186	Rmet_0431		281.333	7.23418	Op0116r_2	NA	Q1LRA8 Aminopeptidase P. Metallo peptidase. MEROPS family M24B
NPKM_2956	456182	-	457580	Rmet_0432	pepP	211	8	Op0116r_2	NA	Q1LRA7 Nucleotidyl transferase
TSS_457603-2	457603	-	23	Rmet_0432	pepP	1062	163	Op0116r_2	NA	m
NPKM_2957	457708	-	458407	Rmet_0433		93	3	Op0116r_1	NA	Q1LRA6 AzlC-like protein
NPKM_2958	458412	-	458736	Rmet_6416		83.3333	2.3094	Op0116r_1	NA	NA
NPKM_2959	458732	-	459530	Rmet_0434		65.6667	5.68624	Op0116r_1	NA	Q1LRA5 Aminoglycoside phosphotransferase
NPKM_2960	459541	-	460588	Rmet_0435		100	4	Op0116r_1	NA	Q1LRA4 LPS-assembly protein
5UTR_923	460475	+	460770	Rmet_0436	ostA			Op0117f_1
TSS_460609-2	460609	-	21	Rmet_0435	0	786.333	77.436	Op0116r_1	NA	no
NPKM_2961	460770	+	463245	Rmet_0436	ostA	160.667	6.80686	Op0117f_1	GIP-PTL-Fold	Q1LRA3 Chaperone surA
TSS_461730+2	461730	+	1524	Rmet_0437	surA	27.6667	7.02377	Op0117f_1	MET-COF-B6	no
TSS_461878+2	461878	+	1376	Rmet_0437	surA	24.3333	5.03322	Op0117f_1	MET-COF-B6	no
TSS_462276-2	462276	-	1688	Rmet_0435	0	20	3	Op0116r_1	NA	no
TSS_462584+2	462584	+	670	Rmet_0437	surA	45.6667	16.1658	Op0117f_1	MET-COF-B6	s
TSS_462657+2	462657	+	597	Rmet_0437	surA	54.6667	8.0829	Op0117f_1	MET-COF-B6	no
TSS_462916+2	462916	+	338	Rmet_0437	surA	58.6667	9.71253	Op0117f_1	MET-COF-B6	s
NPKM_2962	463254	+	464736	Rmet_0437	surA	196.667	5.68624	Op0117f_1	MET-COF-B6	Q1LRA2 4-hydroxythreonine-4-phosphate dehydrogenase
NPKM_2963	464752	+	465829	Rmet_0438	pdxA	132.333	6.50641	Op0117f_1	NA	NA
TSS_465594+2	465594	+	238	Rmet_0439	ksgA	25.3333	7.23418	Op0117f_1	GIP-TL-Ass	s
TSS_465766+2	465766	+	66	Rmet_0439	ksgA	20	1.73205	Op0117f_1	GIP-TL-Ass	s
NPKM_2964	465832	+	466669	Rmet_0439	ksgA	124.333	2.3094	Op0117f_1	GIP-TL-Ass	Q1LRA1 Dimethyladenosine transferase
3UTR_2021	466601	-	467804	Rmet_0441				Op0118r_4
NPKM_2965	466711	+	467740	Rmet_0440	trpS	261	8.66025	Op0117f_2	MET-AA-Trp	Q1LRA0 Tryptophanyl-tRNA synthetase
3UTR_1131	467741	+	468943	Rmet_0440	trpS			Op0117f_2
NPKM_2966	467805	-	468711	Rmet_0441		150.333	6.50641	Op0118r_4	NA	Q1LR99 Putative uncharacterized protein
TSS_467840+2	467840	+	1335	Rmet_6417	0	53	15.8745	Op0117f_2	NA	s
NPKM_2967	468717	-	469125	Rmet_0442	gloA	258.333	10.0167	Op0118r_4	MET-CAH-Pyr	Q1LR98 Glyoxalase I
TSS_469157-2	469157	-	32	Rmet_0442	gloA	225	33.6006	Op0118r_4	MET-CAH-Pyr	no
NPKM_2968	469175	+	469373	Rmet_6417		2	1.73205	Op0117f_2	NA	NA
3UTR_1132	469374	+	469387	Rmet_6417				Op0117f_2
NPKM_2969	469432	-	470311	Rmet_0443		112.667	5.03322	Op0118r_3	NA	Q1LR97 Putative uncharacterized protein
NPKM_2970	470307	-	471069	Rmet_0444	plsC	98	2	Op0118r_3	MET-LIP-GlycLip	Q1LR96 Phospholipid/glycerol acyltransferase
TSS_470447-2	470447	-	136	Rmet_0443	0	25.3333	4.04145	Op0118r_3	NA	(w)-nu
TSS_470905+2	470905	+	13312	Rmet_0456	rhlE1	18.6667	2.51661	Op0119f_1	NA	no
NPKM_2971	471098	-	471680	Rmet_0445	gmhB	119.333	3.05505	Op0118r_3	MET-GLYC-LPS	Q1LR95 D-alpha,beta-D-heptose 1,7-bisphosphate phosphatase
NPKM_2972	471715	-	473839	Rmet_0446	glyS	151.333	1.1547	Op0118r_3	MET-AA-GlySerThr	Q1LR94 Glycyl-tRNA synthetase, beta subunit
NPKM_2973	473869	-	474490	Rmet_0447		103.333	1.1547	Op0118r_3	NA	Q1LR93 Conserved hypothetical signal peptide protein
NPKM_2974	474486	-	475440	Rmet_0448	glyQ	154	8	Op0118r_3	MET-AA-GlySerThr	Q1LR92 Glycyl-tRNA synthetase alpha subunit
TSS_474786+2	474786	+	9431	Rmet_0456	rhlE1	21.6667	7.23418	Op0119f_1	NA	no
TSS_475503-2	475503	-	63	Rmet_0448	glyQ	571.667	134.188	Op0118r_3	MET-AA-GlySerThr	m
TSS_475669+2	475669	+	8548	Rmet_0456	rhlE1	127.333	53.6687	Op0119f_1	NA	s
TSS_475684+2	475684	+	8533	Rmet_0456	rhlE1	194.333	20.8407	Op0119f_1	NA	s
NPKM_2975	475923	-	477456	Rmet_0449	lnt	28.3333	2.08167	Op0118r_2	NA	Q1LR91 Apolipoprotein N-acyltransferase
NPKM_2976	477548	-	478436	Rmet_0450	corC	107.333	10.0167	Op0118r_2	EIP-TRA-Other	Q1LR90 CBS transporter-associated protein
TSS_478299+2	478299	+	5918	Rmet_0456	rhlE1	20	6.9282	Op0119f_1	NA	(m)-sba
TSS_478461-2	478461	-	25	Rmet_0450	corC	2024	350.296	Op0118r_2	EIP-TRA-Other	no
TSS_478485+2	478485	+	5732	Rmet_0456	rhlE1	20.3333	0.57735	Op0119f_1	NA	no
NPKM_2977	478580	-	479318	Rmet_0451		92.3333	9.45163	Op0118r_2	NA	B2AHA2 Putative metal-dependent hydrolase, COG0319; putative diacylglycerol kinase
NPKM_2978	479320	-	480316	Rmet_0452	phoL	88	5.56776	Op0118r_2	NA	Q1LR88 PhoH-like protein
NPKM_2979	480336	-	481689	Rmet_0453	miaB	142.667	2.88675	Op0118r_2	GIP-TL-Ass	Q1LR87 tRNA-i(6)A37 thiotransferase enzyme MiaB
NPKM_2980	481752	-	482130	Rmet_0454		196.333	23.1805	Op0118r_2	NA	Q1LR86 Putative uncharacterized protein
NPKM_2981	482295	-	483978	Rmet_0455	clcB	28	1	Op0118r_1	EIP-TRA-Pores	Q1LR85 Cl-channel, voltage gated
5UTR_1705	483979	-	484029	Rmet_0455	clcB			Op0118r_1
TSS_484013-2	484013	-	35	Rmet_0455	clcB	101	23.6432	Op0118r_1	EIP-TRA-Pores	no
TSS_484090+2	484090	+	127	Rmet_0456	rhlE1	1565	245.379	Op0119f_1	NA	no
5UTR_924	484113	+	484217	Rmet_0456	rhlE1			Op0119f_1
NPKM_2982	484217	+	485840	Rmet_0456	rhlE1	109.667	6.1101	Op0119f_1	NA	Q1LR84 DEAD/DEAH box helicase-like protein
3UTR_2020	485365	-	486951	Rmet_0458	uspA1			Op0120r_1
NPKM_2983	485851	+	486898	Rmet_0457	yihE	51.6667	0.57735	Op0119f_1	NA	Q1LR83 Aminoglycoside phosphotransferase
3UTR_1133	486899	+	487249	Rmet_0457	yihE			Op0119f_1
NPKM_2984	486952	-	487387	Rmet_0458	uspA1	189.333	7.50555	Op0120r_1	NA	Q1LR82 UspA
TSS_487426-2	487426	-	39	Rmet_0458	uspA1	583.333	575.788	Op0120r_1	NA	no
5UTR_925	487564	+	487716	Rmet_0459				Op0121f_1
NPKM_2985	487716	+	488340	Rmet_0459		7	1	Op0121f_1	EIP-SIG-2Comp	Q1LR81 Two component transcriptional regulator, LuxR family
TSS_488413+2	488413	+	54	Rmet_0460	0	111.667	29.5691	Op0121f_2	MET-CAH-But	s
NPKM_2986	488467	+	490126	Rmet_0460		38	1.73205	Op0121f_2	MET-CAH-But	Q1LR80 Pyridoxal-dependent decarboxylase
TSS_489264-2	489264	-	1877	Rmet_0458	uspA1	29.3333	8.14453	Op0120r_1	NA	no
NPKM_2987	490135	-	490390	Rmet_0461		43.6667	5.50757	Op0122r_3	NA	Q1LR79 Putative uncharacterized protein
NPKM_2988	490316	+	490487	Rmet_6418		15	1.73205	Op0121f_2	NA	NA
NPKM_2989	490488	-	490565	Rmet_R0005		8.33333	5.1316	Op0122r_2	NA	NA
3UTR_1134	490488	+	490517	Rmet_6418				Op0121f_2
TSS_490572-2	490572	-	7	Rmet_R0005	0	161.333	23.1805	Op0122r_2	NA	s
3UTR_2019	490573	-	490732	Rmet_0462				Op0122r_2
NPKM_2990	490733	-	492431	Rmet_0462		81.6667	16.2583	Op0122r_2	NA	Q1LR78 Major facilitator superfamily MFS_1
TSS_492377-2	492377	-	1812	Rmet_R0005	0	38	11.5326	Op0122r_2	NA	s
TSS_492521-2	492521	-	90	Rmet_0462	0	151	85.0823	Op0122r_2	NA	m
NPKM_2991	492789	-	493110	Rmet_0463		24.6667	2.3094	Op0122r_1	NA	Q1LR77 Putative membrane protein
NPKM_2992	493106	-	494681	Rmet_0464		37	2.64575	Op0122r_1	EIP-SIG-2Comp	Q1LR76 Sensor protein
NPKM_2993	494702	-	495392	Rmet_0465		101.667	4.93288	Op0122r_1	EIP-SIG-2Comp	Q1LR75 Two component transcriptional regulator, winged helix family
TSS_494823+2	494823	+	808	Rmet_0466	recA	22.3333	4.04145	Op0123f_1	GIP-REP-Recomb	no
5UTR_1704	495393	-	495582	Rmet_0465				Op0122r_1
TSS_495487+2	495487	+	144	Rmet_0466	recA	638	89.3532	Op0123f_1	GIP-REP-Recomb	s
5UTR_926	495508	+	495631	Rmet_0466	recA			Op0123f_1
TSS_495595-2	495595	-	203	Rmet_0465	0	280	27.8747	Op0122r_1	EIP-SIG-2Comp	no
NPKM_2994	495631	+	496693	Rmet_0466	recA	787.333	17.1561	Op0123f_1	GIP-REP-Recomb	Q1LR74 Protein recA
NPKM_2995	496731	+	497280	Rmet_0467	recX	67	2.64575	Op0123f_1	NA	Q1LR73 Regulatory protein RecX
TSS_496737+2	496737	+	792	Rmet_0468	0	47.3333	6.1101	Op0123f_2	NA	no
TSS_497363+2	497363	+	166	Rmet_0468	0	14.6667	0.57735	Op0123f_2	NA	no
TSS_497506+2	497506	+	23	Rmet_0468	0	1695.33	199.826	Op0123f_2	NA	m
NPKM_2996	497529	+	498291	Rmet_0468		335.333	18.7705	Op0123f_2	NA	Q1LR72 Putative uncharacterized protein
NPKM_2997	498380	+	499547	Rmet_0469	sucC	1674	136.825	Op0123f_3	MET-CAH-TCA	Q1LR71 Succinyl-CoA synthetase (ADP-forming) beta subunit
NPKM_2998	499605	+	500487	Rmet_0470	sucD	1957.67	172.097	Op0123f_3	MET-CAH-TCA	Q1LR70 Succinyl-CoA ligase [ADP-forming] subunit alpha
NPKM_2999	500529	+	500724	Rmet_6419		461	33.1512	Op0123f_3	NA	NA
TSS_500718+2	500718	+	82	Rmet_0471	0	121.667	16.2583	Op0123f_3	NA	s
NPKM_3000	500800	+	501496	Rmet_0471		462	10.3923	Op0123f_3	NA	Q1LR69 Integral membrane protein TerC
3UTR_1135	501497	+	501583	Rmet_0471				Op0123f_3
NPKM_3001	501864	+	502413	Rmet_0472	pilA	3.33333	1.1547	Op0123f_3	GIP-PTL-T2S	Q1LR68 Fimbrial protein pilin
3UTR_1136	502414	+	502720	Rmet_0472	pilA			Op0123f_3
NPKM_3002	502737	+	503157	Rmet_0473	pilE	1.66667	0.57735	Op0123f_3	GIP-PTL-T2S	Q1LR67 Fimbrial protein pilin
TSS_502958-2	502958	-	7566	Rmet_0465	0	107	8.544	Op0122r_1	EIP-SIG-2Comp	no
3UTR_1137	503158	+	503247	Rmet_0473	pilE			Op0123f_3
TSS_503367+2	503367	+	20	Rmet_0474	0	600	113.86	Op0123f_4	NA	s
NPKM_3003	503387	+	505175	Rmet_0474		38.6667	0.57735	Op0123f_4	NA	Q1LR66 O-antigen polymerase
3UTR_2018	504740	-	505196	Rmet_0475				Op0124r_1
3UTR_1138	505176	+	506235	Rmet_0474				Op0123f_4
NPKM_3004	505197	-	505737	Rmet_0475		14.3333	1.52753	Op0124r_1	NA	Q1LR65 Proline-rich region
NPKM_3005	505733	-	506198	Rmet_0476		12.6667	1.52753	Op0124r_1	NA	Q1LR64 Putative uncharacterized protein
5UTR_1703	506199	-	506447	Rmet_0476				Op0124r_1
TSS_506221-2	506221	-	23	Rmet_0476	0	21.3333	6.65833	Op0124r_1	NA	w
TSS_506291-2	506291	-	93	Rmet_0476	0	31.6667	5.50757	Op0124r_1	NA	no
3UTR_2017	506475	-	506517	Rmet_0477				Op0124r_1
NPKM_3006	506518	-	506764	Rmet_0477		31	3.60555	Op0124r_1	NA	Q1LR63 Putative uncharacterized protein
TSS_506811-2	506811	-	47	Rmet_0477	0	55.3333	13.3167	Op0124r_1	NA	s
NPKM_3007	506942	-	507131	Rmet_0478		57.3333	6.02771	Op0124r_1	NA	Q1LR62 Molybdenum cofactor biosynthesis enzyme-like protein
5UTR_1702	507132	-	507710	Rmet_0478				Op0124r_1
TSS_507268-2	507268	-	137	Rmet_0478	0	42.6667	7.50555	Op0124r_1	NA	no
5UTR_927	507275	+	507315	Rmet_0479				Op0125f_1
TSS_507285+2	507285	+	30	Rmet_0479	0	496.667	66.7108	Op0125f_1	NA	no
NPKM_3008	507315	+	508245	Rmet_0479		48.6667	2.88675	Op0125f_1	NA	Q1LR61 ABC transporter, ATP-binding protein-related protein
TSS_507539-2	507539	-	408	Rmet_0478	0	39.3333	10.504	Op0124r_1	NA	s
3UTR_2016	507713	-	508284	Rmet_0480	tnpA			Op0126r_1
TSS_507716+2	507716	+	1871	Rmet_0481	0	30	6.245	Op0127f_1	NA	no
TSS_508036+2	508036	+	1551	Rmet_0481	0	23	1	Op0127f_1	NA	no
TSS_508141+2	508141	+	1446	Rmet_0481	0	29	4.58258	Op0127f_1	NA	s
3UTR_1139	508246	+	508295	Rmet_0479				Op0125f_1
TSS_508267+2	508267	+	1320	Rmet_0481	0	16.6667	1.52753	Op0127f_1	NA	m
NPKM_3009	508285	-	509536	Rmet_0480	tnpA	0	0	Op0126r_1	GIP-REP-Recomb	Q9RBF5 Ralstonia eutropha insertion sequence IS1090
3UTR_2015	509547	-	510373	Rmet_0482				Op0128r_1
TSS_509547-2	509547	-	11	Rmet_0480	tnpA	31	6.55744	Op0126r_1	GIP-REP-Recomb	no
5UTR_928	509570	+	509587	Rmet_0481				Op0127f_1
NPKM_3010	509587	+	510289	Rmet_0481		4	0	Op0127f_1	NA	Q1LR59 Putative uncharacterized protein
TSS_509911+2	509911	+	934	Rmet_6420	0	19	5.2915	Op0129f_1	NA	w
TSS_509981+2	509981	+	864	Rmet_6420	0	65.6667	10.6927	Op0129f_1	NA	no
3UTR_1140	510290	+	510751	Rmet_0481				Op0127f_1
NPKM_3011	510374	-	510857	Rmet_0482		13.3333	3.51188	Op0128r_1	NA	Q1LR58 Putative uncharacterized protein
5UTR_929	510818	+	510845	Rmet_6420				Op0129f_1
TSS_510839-2	510839	-	1303	Rmet_0480	tnpA	139.667	39.0043	Op0126r_1	GIP-REP-Recomb	m
NPKM_3012	510845	+	511022	Rmet_6420		4.33333	1.1547	Op0129f_1	NA	NA
3UTR_1141	511023	+	511110	Rmet_6420				Op0129f_1
NPKM_3013	511184	+	512711	Rmet_0483	tnpA	0	0	Op0129f_1	NA	Q1LHY9 Integrase, catalytic region
NPKM_3014	512700	+	513486	Rmet_0484	tnpB	0	0	Op0129f_1	NA	Q1LHZ0 IstB-like ATP-binding protein
TSS_513384-2	513384	-	2527	Rmet_0482	0	44.6667	10.504	Op0128r_1	NA	(s)-ba
TSS_513422+2	513422	+	1153	Rmet_0487	0	24.3333	2.08167	Op0131f_1	NA	s
3UTR_2014	513501	-	513542	Rmet_0485				Op0129f_1
NPKM_3015	513543	-	513915	Rmet_0485		42	4.58258	Op0129f_1	NA	Q1LR55 Putative uncharacterized protein
NPKM_3016	514058	-	514538	Rmet_0486	moaC	97	1	Op0130r_1	MET-COF-Folate	Q1LR54 Molybdenum cofactor biosynthesis protein C
5UTR_930	514119	+	514575	Rmet_0487				Op0131f_1
5UTR_1701	514539	-	514560	Rmet_0486	moaC			Op0130r_1
NPKM_3017	514575	+	516393	Rmet_0487		42.3333	2.08167	Op0131f_1	NA	Q1LR53 Peptidase M48, Ste24p
TSS_514594-2	514594	-	56	Rmet_0486	moaC	72.3333	17.1561	Op0130r_1	MET-COF-Folate	no
TSS_514612+2	514612	+	6278	Rmet_0494	0	125.333	29.8719	Op0133f_1	NA	no
3UTR_2013	515679	-	516436	Rmet_0488				Op0132r_1
3UTR_1142	516394	+	517051	Rmet_0487				Op0131f_1
NPKM_3018	516437	-	517010	Rmet_0488		74.3333	1.1547	Op0132r_1	NA	Q1LR52 Putative uncharacterized protein
NPKM_3019	517073	-	518111	Rmet_0489		84.3333	4.16333	Op0132r_1	NA	Q1LR51 Alpha/beta hydrolase fold
NPKM_3020	518128	-	518569	Rmet_0490		151	2	Op0132r_1	NA	Q1LR50 Putative uncharacterized protein
NPKM_3021	518579	-	519644	Rmet_0491	rfaF	107.333	4.04145	Op0132r_1	MET-GLYC-LPS	Q1LR49 Lipopolysaccharide heptosyltransferase II
TSS_518700-2	518700	-	131	Rmet_0490	0	698.333	105.368	Op0132r_1	NA	no
NPKM_3022	519717	-	519912	Rmet_0492		529.333	34.8186	Op0132r_1	NA	Q1LR48 Putative uncharacterized protein
NPKM_3023	519971	-	520892	Rmet_0493	ilvE	361.667	2.08167	Op0132r_1	MET-AA-ValLeuIle	Q1LR47 Branched chain amino acid aminotransferase / branched chain amino acid: 2-keto-4-methylthiobutyrate aminotransferase
TSS_520591-2	520591	-	679	Rmet_0492	0	31	9	Op0132r_1	NA	no
5UTR_931	520850	+	520890	Rmet_0494				Op0133f_1
NPKM_3024	520890	+	523968	Rmet_0494		22.3333	1.52753	Op0133f_1	NA	Q1LR46 SNF2-related
5UTR_1700	520893	-	520971	Rmet_0493	ilvE			Op0132r_1
TSS_520929-2	520929	-	37	Rmet_0493	ilvE	1218	275.153	Op0132r_1	MET-AA-ValLeuIle	s
3UTR_1143	523969	+	524098	Rmet_0494				Op0133f_1
TSS_524129-2	524129	-	3237	Rmet_0493	ilvE	34	8.66025	Op0132r_1	MET-AA-ValLeuIle	w
TSS_524147+2	524147	+	45	Rmet_0495	0	21.6667	3.21455	Op0133f_1	MET-AA-Phe	s
NPKM_3025	524192	+	525710	Rmet_0495		4	0	Op0133f_1	MET-AA-Phe	Q1LR45 Amidase
NPKM_3026	525746	+	527072	Rmet_0496		5.66667	0.57735	Op0133f_1	NA	Q1LR44 Major facilitator superfamily MFS_1
3UTR_1144	527073	+	527167	Rmet_0496				Op0133f_1
TSS_527162+2	527162	+	97	Rmet_0497	0	564	152.699	Op0133f_2	NA	s
5UTR_932	527171	+	527259	Rmet_0497				Op0133f_2
NPKM_3027	527259	+	528060	Rmet_0497		38.3333	5.50757	Op0133f_2	NA	Q1LR43 AzlC-like protein
NPKM_3028	528056	+	528380	Rmet_0498		49	6.55744	Op0133f_2	NA	Q1LR42 Branched-chain amino acid transport
3UTR_1145	528381	+	529189	Rmet_0498				Op0133f_2
NPKM_3029	528431	-	529565	Rmet_0499		10	2.64575	Op0134r_1	NA	Q1LR41 Transcriptional regulator, LuxR family
NPKM_3030	529626	-	530679	Rmet_0500		99.6667	18.5831	Op0134r_1	NA	Q1LR40 Regulatory protein, LuxR
5UTR_1699	530680	-	530803	Rmet_0500				Op0134r_1
TSS_530723+2	530723	+	273	Rmet_0501	pgk2	92.3333	10.6927	Op0135f_1	MET-CAH-FbP	no
TSS_530850-2	530850	-	171	Rmet_0500	0	47	20.4206	Op0134r_1	NA	s
TSS_530858+2	530858	+	138	Rmet_0501	pgk2	125.667	20.0333	Op0135f_1	MET-CAH-FbP	no
5UTR_933	530874	+	530996	Rmet_0501	pgk2			Op0135f_1
NPKM_3031	530996	+	532253	Rmet_0501	pgk2	384.667	5.03322	Op0135f_1	MET-CAH-FbP	Q1LR39 Phosphoglycerate kinase
TSS_531004+2	531004	+	1332	Rmet_0502	pykA1	1605	435.014	Op0135f_1	MET-CAH-FbP	s
NPKM_3032	532336	+	533776	Rmet_0502	pykA1	351.667	4.04145	Op0135f_1	MET-CAH-FbP	Q1LR38 Pyruvate kinase
TSS_533462+2	533462	+	434	Rmet_0503	cbbA3	42	8.88819	Op0135f_1	MET-CAH-FbP	s
NPKM_3033	533896	+	534961	Rmet_0503	cbbA3	662	25	Op0135f_1	MET-CAH-FbP	Q1LR37 Fructose-bisphosphate aldolase
NPKM_3034	535063	+	535972	Rmet_0504	purC	314.667	8.96289	Op0135f_1	MET-NUC-Pur	Q1LR36 Phosphoribosylaminoimidazole-succinocarboxamide synthase
NPKM_3035	535993	+	536491	Rmet_0505	purE	249.333	5.1316	Op0135f_1	MET-NUC-Pur	Q1LR35 Phosphoribosylaminoimidazole carboxylase, catalytic subunit
NPKM_3036	536520	+	537765	Rmet_0506	purK	248.333	5.03322	Op0135f_1	MET-NUC-Pur	Q1LR34 Phosphoribosylaminoimidazole carboxylase
NPKM_3037	537780	+	538773	Rmet_0507		194.667	3.51188	Op0135f_1	GIP-TL-Ass	Q1LR33 Translation factor SUA5
3UTR_2012	537839	-	538840	Rmet_0508	dacB			Op0136r_1
3UTR_1146	538774	+	539835	Rmet_0507				Op0135f_1
NPKM_3038	538841	-	540398	Rmet_0508	dacB	34.3333	2.51661	Op0136r_1	NA	Q1LR32 D-Ala-D-Ala carboxypeptidase PBP3. Serine peptidase. MEROPS family S13
TSS_540389-2	540389	-	9710	Rmet_0500	0	115	30.5123	Op0134r_1	NA	no
NPKM_3039	540399	-	540591	Rmet_6421		78	8.88819	Op0136r_1	NA	NA
NPKM_3040	540514	-	540976	Rmet_0509		55.3333	5.03322	Op0136r_1	NA	Q1LR31 Transmembrane pair
5UTR_1698	540977	-	541032	Rmet_0509				Op0136r_1
TSS_540999-2	540999	-	23	Rmet_0509	0	1087.67	176.625	Op0136r_1	NA	s
5UTR_934	541033	+	541122	Rmet_0510				Op0137f_1
TSS_541054+2	541054	+	68	Rmet_0510	0	42.6667	7.02377	Op0137f_1	NA	no
NPKM_3041	541122	+	542058	Rmet_0510		17.6667	0.57735	Op0137f_1	NA	Q1LR30 Transcriptional regulator, LysR family
3UTR_2011	541621	-	542096	Rmet_0511				Op0138r_1
3UTR_1147	542059	+	542809	Rmet_0510				Op0137f_1
NPKM_3042	542097	-	543591	Rmet_0511		20.6667	0.57735	Op0138r_1	NA	Q1LR29 RND efflux system, outer membrane lipoprotein, NodT
NPKM_3043	543590	-	546893	Rmet_0512	mdtC	13.3333	0.57735	Op0138r_1	EIP-TRA-Ion	Q1LR28 Acriflavin resistance protein
TSS_545590+2	545590	+	6193	Rmet_0515	ompR	20	5.2915	Op0139f_1	EIP-SIG-2Comp	no
NPKM_3044	546892	-	550048	Rmet_0513	mdtB	18	1	Op0138r_1	EIP-TRA-Ion	Q1LR27 Acriflavin resistance protein
TSS_547414-2	547414	-	521	Rmet_0512	mdtC	17	4	Op0138r_1	EIP-TRA-Ion	no
NPKM_3045	550069	-	551641	Rmet_0514	mdtA	25	1	Op0138r_1	EIP-TRA-Other	Q1LR26 Secretion protein HlyD
TSS_551578-2	551578	-	1530	Rmet_0513	mdtB	99.3333	7.50555	Op0138r_1	EIP-TRA-Ion	no
TSS_551629-2	551629	-	1581	Rmet_0513	mdtB	38.6667	9.45163	Op0138r_1	EIP-TRA-Ion	no
5UTR_1697	551642	-	551764	Rmet_0514	mdtA			Op0138r_1
TSS_551652+2	551652	+	131	Rmet_0515	ompR	24.6667	3.78594	Op0139f_1	EIP-SIG-2Comp	s
5UTR_935	551716	+	551783	Rmet_0515	ompR			Op0139f_1
NPKM_3046	551783	+	552518	Rmet_0515	ompR	36.6667	3.05505	Op0139f_1	EIP-SIG-2Comp	Q1LR25 Two component transcriptional regulator, winged helix family
TSS_551784+2	551784	+	730	Rmet_0516	envZ	69	12.53	Op0139f_1	EIP-SIG-2Comp	s
NPKM_3047	552514	+	553798	Rmet_0516	envZ	24.3333	1.52753	Op0139f_1	EIP-SIG-2Comp	Q1LR24 Sensor protein
3UTR_2010	553509	-	553871	Rmet_0517				Op0140r_2
3UTR_1148	553799	+	554189	Rmet_0516	envZ			Op0139f_1
NPKM_3048	553872	-	554481	Rmet_0517		98.6667	4.16333	Op0140r_2	NA	Q1LR23 UPF0078 membrane protein Rmet_0517
TSS_554513-2	554513	-	32	Rmet_0517	0	108.667	38.4231	Op0140r_2	NA	no
NPKM_3049	554579	-	555071	Rmet_0518		77.6667	3.51188	Op0140r_2	NA	Q1LR22 Putative uncharacterized protein
NPKM_3050	555093	-	556002	Rmet_0519	xerD	73	2	Op0140r_2	GIP-REP-Recomb	Q1LR21 Tyrosine recombinase XerD subunit
NPKM_3051	555998	-	556478	Rmet_0520	ogt1	118.333	0.57735	Op0140r_2	GIP-REP-Recomb	Q1LR20 Methylated-DNA--protein-cysteine methyltransferase
TSS_556504-2	556504	-	26	Rmet_0520	ogt1	326	62.426	Op0140r_2	GIP-REP-Recomb	m
NPKM_3052	556663	-	557644	Rmet_0521	bug	12116	510.815	Op0140r_2	NA	Q1LR19 Uncharacterized protein UPF0065
NPKM_3053	557747	-	558365	Rmet_0522		509.333	39.0043	Op0140r_1	NA	Q1LR18 Putative uncharacterized protein
5UTR_936	558332	+	558366	Rmet_0523				Op0141f_1
5UTR_1696	558366	-	558511	Rmet_0522				Op0140r_1
NPKM_3054	558366	+	559419	Rmet_0523		73.6667	2.08167	Op0141f_1	NA	Q1LR17 Auxin Efflux Carrier
TSS_558408-2	558408	-	43	Rmet_0522	0	2080.67	544.603	Op0140r_1	NA	no
TSS_558448+2	558448	+	2184	Rmet_0525	0	170.333	23.1805	Op0143f_1	NA	s
3UTR_2009	558603	-	559430	Rmet_0524				Op0142r_1
NPKM_3055	559431	-	560565	Rmet_0524		43	2.64575	Op0142r_1	NA	Q1LR16 4Fe-4S cluster binding
TSS_560395+2	560395	+	237	Rmet_0525	0	18	2.64575	Op0143f_1	NA	no
5UTR_1695	560566	-	560983	Rmet_0524				Op0142r_1
TSS_560616-2	560616	-	51	Rmet_0524	0	1207.67	334.644	Op0142r_1	NA	no
NPKM_3056	560632	+	561166	Rmet_0525		103	3.4641	Op0143f_1	NA	Q1LR15 Putative uncharacterized protein
TSS_561056+2	561056	+	103	Rmet_0526	amiC	160.667	32.3161	Op0143f_2	MET-PepGlyc	no
3UTR_2008	561075	-	562771	Rmet_0527				Op0144r_1
NPKM_3057	561159	+	562653	Rmet_0526	amiC	288	8.7178	Op0143f_2	MET-PepGlyc	Q1LR14 Cell wall hydrolase/autolysin
TSS_561771-2	561771	-	1206	Rmet_0524	0	25.3333	7.76745	Op0142r_1	NA	s
NPKM_3058	562772	-	563864	Rmet_0527		91.3333	1.1547	Op0144r_1	NA	Q1LR13 Putative lipoprotein transmembrane
TSS_563822-2	563822	-	3257	Rmet_0524	0	448.667	38.4751	Op0142r_1	NA	s
TSS_563861+2	563861	+	31	Rmet_0528	0	107.333	33.0807	Op0145f_1	NA	no
NPKM_3059	563892	+	564798	Rmet_0528		40.6667	1.1547	Op0145f_1	NA	Q1LR12 Transcriptional regulator, LysR family
3UTR_2007	563903	-	564833	Rmet_0529				Op0146r_1
NPKM_3060	564834	-	565605	Rmet_0529		24.3333	1.52753	Op0146r_1	NA	Q1LR11 Methyltransferase type 11
TSS_565659-2	565659	-	54	Rmet_0529	0	56	14.9332	Op0146r_1	NA	s
TSS_565678+2	565678	+	51	Rmet_0530	0	16.6667	3.05505	Op0147f_1	NA	s
NPKM_3061	565729	+	566524	Rmet_0530		41	1.73205	Op0147f_1	NA	Q1LR10 Transcriptional regulator, XRE family
3UTR_1149	566525	+	567392	Rmet_0530				Op0147f_1
NPKM_3062	566572	-	567331	Rmet_0531		75.6667	4.04145	Op0148r_1	NA	Q1LR09 Short-chain dehydrogenase/reductase SDR
TSS_567376-2	567376	-	45	Rmet_0531	0	50	7.2111	Op0148r_1	NA	s
NPKM_3063	567474	-	568140	Rmet_0532	adk	561.333	19.5021	Op0148r_1	MET-NUC-Pur	Q1LR08 Adenylate kinase
TSS_567958+2	567958	+	3909	Rmet_6422	0	149	33.5112	Op0149f_1	NA	s
TSS_568184-2	568184	-	44	Rmet_0532	adk	59.3333	43.9811	Op0148r_1	MET-NUC-Pur	no
TSS_568394-2	568394	-	254	Rmet_0532	adk	445	79.9562	Op0148r_1	MET-NUC-Pur	s
NPKM_3064	568474	-	569284	Rmet_0533	kdsB	296	1.73205	Op0148r_1	MET-GLYC-LPS	Q1LR07 3-deoxy-D-manno-octulosonate cytidylyltransferase
NPKM_3065	569301	-	569511	Rmet_0534		253.333	17.6163	Op0148r_1	NA	Q1LR06 UPF0434 protein Rmet_0534
NPKM_3066	569491	-	570610	Rmet_0535	lpxK	163.333	6.50641	Op0148r_1	MET-GLYC-LPS	Q1LR05 Tetraacyldisaccharide 4'-kinase
TSS_569685-2	569685	-	174	Rmet_0534	0	223.333	34.4287	Op0148r_1	NA	s
TSS_570664-2	570664	-	54	Rmet_0535	lpxK	515.667	304.668	Op0148r_1	MET-GLYC-LPS	s
NPKM_3067	570741	-	571173	Rmet_0536	exbD2	149.333	3.05505	Op0148r_1	NA	Q1LR04 Biopolymer transport protein ExbD/TolR
NPKM_3068	571190	-	571811	Rmet_0537	exbB2	256	14.7309	Op0148r_1	NA	Q1LR03 MotA/TolQ/ExbB proton channel
5UTR_1694	571812	-	571964	Rmet_0537	exbB2			Op0148r_1
TSS_571817-2	571817	-	6	Rmet_0537	exbB2	118.667	5.7735	Op0148r_1	NA	m
NPKM_3069	571867	+	572077	Rmet_6422		1.66667	0.57735	Op0149f_1	NA	NA
TSS_571926-2	571926	-	115	Rmet_0537	exbB2	1933.33	242.087	Op0148r_1	NA	s
5UTR_937	572670	+	572769	Rmet_0538	xseA			Op0149f_2
NPKM_3070	572769	+	574215	Rmet_0538	xseA	113	6.08276	Op0149f_2	GIP-REP-Recomb	Q1LR02 Exodeoxyribonuclease 7 large subunit
TSS_572795+2	572795	+	1454	Rmet_6423	0	769.667	137.311	Op0149f_3	NA	no
NPKM_3071	574249	+	574462	Rmet_6423		895.333	96.1994	Op0149f_3	NA	NA
TSS_574314+2	574314	+	30	Rmet_0539	sodB	1810.33	358.274	Op0149f_4	NA	s
NPKM_3072	574344	+	574923	Rmet_0539	sodB	3713.33	438.073	Op0149f_4	NA	Q1LR01 Superoxide dismutase
TSS_575056+2	575056	+	26	Rmet_0540	0	257.333	47.648	Op0149f_4	NA	no
NPKM_3073	575082	+	575826	Rmet_0540		115	5.56776	Op0149f_4	NA	Q1LR00 Transcriptional regulator, TetR family
TSS_575863-2	575863	-	4052	Rmet_0537	exbB2	69.3333	10.7858	Op0148r_1	NA	s
TSS_575899-2	575899	-	4088	Rmet_0537	exbB2	54	19.0788	Op0148r_1	NA	s
NPKM_3074	575998	+	577333	Rmet_0541		14.3333	0.57735	Op0149f_4	NA	Q1LQZ9 Major facilitator superfamily MFS_1
TSS_576415-2	576415	-	4604	Rmet_0537	exbB2	32.3333	13.6504	Op0148r_1	NA	no
3UTR_1150	577334	+	577384	Rmet_0541				Op0149f_4
3UTR_2006	577394	-	577416	Rmet_0542				Op0150r_1
NPKM_3075	577417	-	578500	Rmet_0542		19	5.2915	Op0150r_1	NA	Q1LQZ8 Putative uncharacterized protein
5UTR_1693	578501	-	578545	Rmet_0542				Op0150r_1
TSS_578600-2	578600	-	100	Rmet_0542	0	302.333	65.6227	Op0150r_1	NA	s
TSS_578611+2	578611	+	61	Rmet_0543	0	30.3333	9.29157	Op0151f_1	NA	(w)-nu
5UTR_938	578643	+	578672	Rmet_0543				Op0151f_1
NPKM_3076	578672	+	579692	Rmet_0543		12.3333	3.05505	Op0151f_1	NA	Q1LQZ7 Ferredoxin
NPKM_3077	579688	+	580357	Rmet_0544		11.6667	2.08167	Op0151f_1	NA	Q1LQZ6 Transcriptional regulator, TetR family
TSS_579934+2	579934	+	455	Rmet_0545	0	45.3333	2.08167	Op0151f_2	MET-EN-Methane	s
NPKM_3078	580389	+	581487	Rmet_0545		41.6667	0.57735	Op0151f_2	MET-EN-Methane	Q1LQZ5 Alcohol dehydrogenase, zinc-binding
TSS_580517+2	580517	+	3448	Rmet_0548	0	45.6667	12.5831	Op0153f_1	NA	no
3UTR_2005	580808	-	581552	Rmet_0546	bdhA			Op0152r_1
3UTR_1151	581488	+	582325	Rmet_0545				Op0151f_2
NPKM_3079	581553	-	582330	Rmet_0546	bdhA	28	2	Op0152r_1	MET-CAH-But	Q1LQZ4 3-hydroxybutyrate dehydrogenase
NPKM_3080	582339	-	583731	Rmet_0547		20	2	Op0152r_1	NA	Q1LQZ3 Citrate transporter
5UTR_1692	583732	-	583937	Rmet_0547				Op0152r_1
TSS_583828-2	583828	-	97	Rmet_0547	0	62.3333	11.9304	Op0152r_1	NA	no
5UTR_939	583932	+	583965	Rmet_0548				Op0153f_1
NPKM_3081	583965	+	585510	Rmet_0548		18	1	Op0153f_1	NA	Q1LQZ2 Sigma54 specific transcriptional regulator, Fis family
TSS_584053-2	584053	-	322	Rmet_0547	0	62.6667	12.5033	Op0152r_1	NA	s
NPKM_3082	585530	+	586619	Rmet_0549		14.3333	0.57735	Op0153f_1	EIP-TRA-Ion	Q1LQZ1 Mg2+ transporter protein, CorA-like protein
TSS_585546+2	585546	+	1167	Rmet_0550	0	39.6667	5.1316	Op0153f_1	NA	no
TSS_586657+2	586657	+	56	Rmet_0550	0	18.3333	2.3094	Op0153f_1	NA	s
TSS_586671+2	586671	+	42	Rmet_0550	0	57	13.1149	Op0153f_1	NA	no
NPKM_3083	586713	+	587664	Rmet_0550		25	1	Op0153f_1	NA	Q1LQZ0 Putative uncharacterized protein
NPKM_3084	587872	+	589606	Rmet_0551		5	1	Op0153f_1	NA	Q1LQY9 Hyicolysin. Metallo peptidase. MEROPS family M30
TSS_588998-2	588998	-	5267	Rmet_0547	0	16.6667	5.50757	Op0152r_1	NA	s
3UTR_2004	589087	-	589656	Rmet_0552	fdsR			Op0154r_1
3UTR_1152	589607	+	589622	Rmet_0551				Op0153f_1
NPKM_3085	589657	-	590779	Rmet_0552	fdsR	29.3333	1.52753	Op0154r_1	NA	Q1LQY8 Transcriptional regulator of molybdate metabolism, LysR family
TSS_590749-2	590749	-	7018	Rmet_0547	0	139.333	22.1886	Op0152r_1	NA	(w)-nu
5UTR_940	590768	+	590892	Rmet_0553	fdsG			Op0155f_1
5UTR_1691	590780	-	590826	Rmet_0552	fdsR			Op0154r_1
TSS_590784-2	590784	-	5	Rmet_0552	fdsR	33.6667	5.03322	Op0154r_1	NA	m
TSS_590801+2	590801	+	91	Rmet_0553	fdsG	73.3333	14.5717	Op0155f_1	MET-CAH-DiCarb	s
NPKM_3086	590892	+	591402	Rmet_0553	fdsG	49	3.60555	Op0155f_1	MET-CAH-DiCarb	Q1LQY7 NADH dehydrogenase (Ubiquinone), 24 kDa subunit
NPKM_3087	591398	+	592955	Rmet_0554	fdsB	30.6667	0.57735	Op0155f_1	MET-CAH-DiCarb	Q1LQY6 Respiratory-chain NADH dehydrogenase domain, 51 kDa subunit
NPKM_3088	593043	+	595917	Rmet_0555	fdsA	34.3333	1.52753	Op0155f_1	MET-CAH-DiCarb	Q1LQY5 Formate dehydrogenase, alpha subunit
NPKM_3089	595933	+	596779	Rmet_0556	fdhD	38	1	Op0155f_1	NA	Q1LQY4 Formate dehydrogenase family accessory protein FdhD
3UTR_2003	596441	-	597038	Rmet_0558				Op0156r_1
NPKM_3090	596787	+	597030	Rmet_0557	fdsD	36.3333	1.52753	Op0155f_1	MET-CAH-DiCarb	Q1LQY3 Formate dehydrogenase delta subunit
3UTR_1153	597031	+	598441	Rmet_0557	fdsD			Op0155f_1
NPKM_3091	597039	-	597735	Rmet_0558		21.3333	2.08167	Op0156r_1	NA	Q1LQY2 Glycosyl transferase, family 51
TSS_597735-2	597735	-	0	Rmet_0558	0	378.667	63.76	Op0156r_1	NA	s
NPKM_3092	597824	-	598877	Rmet_0559	ldh	17.6667	2.08167	Op0156r_1	MET-CAH-FbP	Q1LQY1 Malate/L-lactate dehydrogenase
NPKM_3093	598935	-	600459	Rmet_0560		19	2.64575	Op0156r_1	NA	Q1LQY0 Anion transporter
5UTR_1690	600460	-	600481	Rmet_0560				Op0156r_1
5UTR_941	600614	+	600719	Rmet_0561				Op0157f_1
NPKM_3094	600719	+	601559	Rmet_0561		69	1.73205	Op0157f_1	NA	Q1LQX9 Protein tyrosine/serine phosphatase
TSS_600747+2	600747	+	3306	Rmet_0564	0	145	24	Op0159f_1	NA	no
TSS_600814+2	600814	+	3239	Rmet_0564	0	79.6667	17.5024	Op0159f_1	NA	(m)-sba
3UTR_2002	600852	-	601554	Rmet_0562	ackA2			Op0158r_1
NPKM_3095	601555	-	602773	Rmet_0562	ackA2	40.6667	0.57735	Op0158r_1	MET-CAH-Pyr	Q1LQX8 Acetate kinase
3UTR_1154	601560	+	602612	Rmet_0561				Op0157f_1
NPKM_3096	602796	-	603747	Rmet_0563	ptb	43.3333	3.21455	Op0158r_1	MET-CAH-Pyr	Q1LQX7 Phosphate acetyl/butaryl transferase
5UTR_1689	603748	-	603791	Rmet_0563	ptb			Op0158r_1
TSS_603827-2	603827	-	80	Rmet_0563	ptb	177.333	17.9536	Op0158r_1	MET-CAH-Pyr	s
TSS_603872+2	603872	+	181	Rmet_0564	0	65	12.49	Op0159f_1	NA	no
5UTR_942	603950	+	604053	Rmet_0564				Op0159f_1
TSS_603952+2	603952	+	101	Rmet_0564	0	395.333	56.5361	Op0159f_1	NA	s
NPKM_3097	604053	+	606318	Rmet_0564		155.667	1.52753	Op0159f_1	NA	Q1LQX6 Putative uncharacterized protein
NPKM_3098	606408	+	607188	Rmet_0565	fabI	71.6667	3.51188	Op0159f_1	MET-LIP-FASyn	Q1LQX5 Enoyl-[acyl-carrier-protein] reductase (NADH)
TSS_607246-2	607246	-	3499	Rmet_0563	ptb	27.6667	4.16333	Op0158r_1	MET-CAH-Pyr	no
TSS_607265+2	607265	+	28	Rmet_0566	moaA1	288	38.7427	Op0159f_1	NA	w
NPKM_3099	607293	+	607536	Rmet_0566	moaA1	53.3333	1.52753	Op0159f_1	NA	Q1LQX4 Putative uncharacterized protein
TSS_607350+2	607350	+	296	Rmet_0567	modE	31.3333	3.51188	Op0159f_1	EIP-TRA-ABC	s
3UTR_1155	607537	+	607568	Rmet_0566	moaA1			Op0159f_1
5UTR_943	607593	+	607646	Rmet_0567	modE			Op0159f_1
TSS_607620+2	607620	+	26	Rmet_0567	modE	250	4.58258	Op0159f_1	EIP-TRA-ABC	s
NPKM_3100	607646	+	608453	Rmet_0567	modE	66.3333	4.16333	Op0159f_1	EIP-TRA-ABC	Q1LQX3 Transcriptional regulator, ModE family
NPKM_3101	608459	+	608999	Rmet_0568		54.3333	4.93288	Op0159f_1	MET-NUC-Pur	Q1LQX2 Adenylate cyclase
3UTR_2001	608705	-	608967	Rmet_0569	modC			Op0160r_1
NPKM_3102	608968	-	609703	Rmet_0569	modC	12.3333	1.52753	Op0160r_1	EIP-TRA-ABC	Q1LQX1 ABC transporter-related protein
3UTR_1156	609000	+	610430	Rmet_0568				Op0159f_1
NPKM_3103	609699	-	610416	Rmet_0570	modB	12.3333	1.52753	Op0160r_1	EIP-TRA-ABC	Q1LQX0 Molybdate ABC transporter, permease protein
NPKM_3104	610434	-	611211	Rmet_0571	modA	19.3333	1.52753	Op0160r_1	EIP-TRA-ABC	Q1LQW9 Molybdenum ABC transporter, periplasmic molybdate-binding protein
TSS_611244-2	611244	-	33	Rmet_0571	modA	47.3333	8.32666	Op0160r_1	EIP-TRA-ABC	s
NPKM_3105	611473	+	613582	Rmet_0572	cpdB	1.33333	0.57735	Op0161f_1	MET-NUC-Pur	Q1LQW8 5'-Nucleotidase-like protein
NPKM_3106	613596	+	614400	Rmet_0573		2	0	Op0161f_1	NA	Q1LQW7 Sel1
3UTR_1157	614401	+	614439	Rmet_0573				Op0161f_1
3UTR_2000	614556	-	614602	Rmet_0574	htrE			Op0162r_1
NPKM_3107	614603	-	617162	Rmet_0574	htrE	1.33333	0.57735	Op0162r_1	NA	Q1LQW6 Fimbrial biogenesis outer membrane usher protein
TSS_616598-2	616598	-	5387	Rmet_0571	modA	119	21.6564	Op0160r_1	EIP-TRA-ABC	no
NPKM_3108	617164	-	617935	Rmet_0575	fimC	0.666667	0.57735	Op0162r_1	NA	Q1LQW5 Pili assembly chaperone
3UTR_1999	617992	-	618019	Rmet_0576	fimA			Op0162r_1
NPKM_3109	618020	-	618569	Rmet_0576	fimA	1.66667	0.57735	Op0162r_1	NA	Q1LQW4 Fimbrial protein
5UTR_1688	618570	-	618640	Rmet_0576	fimA			Op0162r_1
TSS_618990+2	618990	+	20	Rmet_0577	0	55.6667	8.32666	Op0163f_1	MET-NUC-Pyr	s
NPKM_3110	619010	+	619532	Rmet_0577		13.3333	2.08167	Op0163f_1	MET-NUC-Pyr	Q1LQW3 Nucleoside 2-deoxyribosyltransferase
3UTR_1998	619233	-	619535	Rmet_0578				Op0164r_1
3UTR_1158	619533	+	620413	Rmet_0577				Op0163f_1
NPKM_3111	619536	-	620124	Rmet_0578		53.6667	1.52753	Op0164r_1	NA	Q1LQW2 Putative uncharacterized protein
NPKM_3112	620120	-	621761	Rmet_0579	pqiB	34.3333	3.51188	Op0164r_1	NA	Q1LQW1 Mammalian cell entry related
NPKM_3113	621744	-	622494	Rmet_0580	pqiA1	23.6667	2.51661	Op0164r_1	NA	Q1LQW0 Paraquat-inducible protein A
NPKM_3114	622532	-	623222	Rmet_0581	pqiA2	36.3333	3.05505	Op0164r_1	NA	Q1LQV9 Paraquat-inducible protein A
NPKM_3115	623214	-	624318	Rmet_0582		61.6667	9.29157	Op0164r_1	NA	Q1LQV8 Putative uncharacterized protein
TSS_624353-2	624353	-	35	Rmet_0582	0	192.333	33.5012	Op0164r_1	NA	m
TSS_624371+2	624371	+	1211	Rmet_0584	0	35.3333	3.51188	Op0165f_1	NA	no
NPKM_3116	624404	-	625535	Rmet_0583		39.6667	16.6533	Op0164r_1	NA	Q1LQV7 CBS domain containing membrane protein
5UTR_1687	625536	-	625609	Rmet_0583				Op0164r_1
NPKM_3117	625582	+	627496	Rmet_0584		26.6667	11.1505	Op0165f_1	NA	Q1LQV6 Cl-channel, voltage gated
TSS_627618+2	627618	+	34	Rmet_0585	0	425.333	29.023	Op0165f_1	NA	no
NPKM_3118	627652	+	628531	Rmet_0585		27.3333	3.51188	Op0165f_1	NA	Q1LQV5 Amidinotransferase
3UTR_1997	627966	-	629745	Rmet_0587				Op0166r_3
NPKM_3119	628543	+	629644	Rmet_0586	arcB	25	1	Op0165f_1	MET-AA-ArgPro	Q1LQV4 Ornithine cyclodeaminase
3UTR_1159	629645	+	630691	Rmet_0586	arcB			Op0165f_1
NPKM_3120	629746	-	630346	Rmet_0587		241.333	19.3993	Op0166r_3	NA	Q1LQV3 Excisionase/Xis, DNA-binding
TSS_629822-2	629822	-	4287	Rmet_0583	0	23.6667	2.3094	Op0164r_1	NA	s
TSS_630304-2	630304	-	4769	Rmet_0583	0	23	5	Op0164r_1	NA	s
TSS_630321+2	630321	+	9133	Rmet_0592	0	184.667	26.3881	Op0167f_1	NA	s
TSS_630610-2	630610	-	264	Rmet_0587	0	78	13.4536	Op0166r_3	NA	w
TSS_630630+2	630630	+	8824	Rmet_0592	0	20.6667	1.52753	Op0167f_1	NA	s
TSS_630675-2	630675	-	329	Rmet_0587	0	444.333	78.1174	Op0166r_3	NA	no
TSS_630761-2	630761	-	415	Rmet_0587	0	235.333	27.7549	Op0166r_3	NA	m
NPKM_3121	630828	-	632205	Rmet_0588	gltR2	58.3333	17.7858	Op0166r_2	NA	Q1LQV2 Two component, sigma54 specific, transcriptional regulator, Fis family
TSS_631431-2	631431	-	1085	Rmet_0587	0	122	70.6329	Op0166r_3	NA	(w)-sba
NPKM_3122	632194	-	633967	Rmet_0589	gltS2	33.3333	1.52753	Op0166r_2	NA	Q1LQV1 Sensor protein
5UTR_1686	633968	-	634071	Rmet_0589	gltS2			Op0166r_2
TSS_634110-2	634110	-	143	Rmet_0589	gltS2	147	24.2487	Op0166r_2	NA	s
3UTR_1996	634187	-	634209	Rmet_0590	gltP2			Op0166r_1
NPKM_3123	634210	-	635518	Rmet_0590	gltP2	1	0	Op0166r_1	NA	Q1LQV0 Sodium:dicarboxylate symporter
3UTR_1995	635752	-	635810	Rmet_0591				Op0166r_1
NPKM_3124	635811	-	639177	Rmet_0591		8.66667	0.57735	Op0166r_1	NA	Q1LQU9 Diguanylate cyclase/phosphodiesterase (GGDEF & EAL domains) with PAS/PAC sensor(S)
5UTR_1685	639178	-	639223	Rmet_0591				Op0166r_1
5UTR_944	639386	+	639454	Rmet_0592				Op0167f_1
NPKM_3125	639454	+	639856	Rmet_0592		10	1	Op0167f_1	NA	Q1LQU8 Putative uncharacterized protein
TSS_639966+2	639966	+	56	Rmet_0593	0	90.6667	9.07377	Op0167f_1	NA	s
NPKM_3126	640022	+	640901	Rmet_0593		15.6667	0.57735	Op0167f_1	NA	Q1LQU7 Putative uncharacterized protein
TSS_640976+2	640976	+	87	Rmet_0594	iorA	144.333	21.0079	Op0167f_2	NA	no
NPKM_3127	641063	+	641522	Rmet_0594	iorA	96.3333	2.08167	Op0167f_2	NA	Q1LQU6 (2Fe-2S)-binding
NPKM_3128	641531	+	643784	Rmet_0595	iorB	94.3333	3.05505	Op0167f_2	NA	Q1LQU5 Twin-arginine translocation pathway signal
3UTR_1994	643211	-	643879	Rmet_0596				Op0168r_1
3UTR_1160	643785	+	644510	Rmet_0595	iorB			Op0167f_2
NPKM_3129	643880	-	644681	Rmet_0596		33	0	Op0168r_1	GIP-TK-RNAP	Q1LQU4 Putative transmembrane transcriptional regulator (Anti-sigma factor)
NPKM_3130	644667	-	645297	Rmet_0597	rpoO	39.6667	2.3094	Op0168r_1	GIP-TK-RNAP	Q1LQU3 RNA polymerase sigma factor
5UTR_1684	645298	-	645337	Rmet_0597	rpoO			Op0168r_1
TSS_645369-2	645369	-	72	Rmet_0597	rpoO	114	12.1655	Op0168r_1	GIP-TK-RNAP	s
NPKM_3131	645539	+	646430	Rmet_0598		9.33333	0.57735	Op0169f_1	NA	Q1LQU2 Twin-arginine translocation pathway signal
NPKM_3132	646426	+	646801	Rmet_0599		9.66667	0.57735	Op0169f_1	MET-EN-OxPhos	Q1LQU1 Cytochrome c oxidase subunit 2
3UTR_1161	646802	+	647360	Rmet_0599				Op0169f_1
NPKM_3133	646846	-	650047	Rmet_0600	mdtB	1.33333	0.57735	Op0170r_1	EIP-TRA-Ion	Q1LQU0 Acriflavin resistance protein
NPKM_3134	650066	-	651446	Rmet_0601	mdtA	5.66667	0.57735	Op0170r_1	EIP-TRA-Other	Q1LQT9 Secretion protein HlyD
TSS_651332-2	651332	-	1285	Rmet_0600	mdtB	18.3333	2.51661	Op0170r_1	EIP-TRA-Ion	no
5UTR_1683	651447	-	651450	Rmet_0601	mdtA			Op0170r_1
5UTR_945	651491	+	651559	Rmet_0602				Op0171f_1
TSS_651493+2	651493	+	66	Rmet_0602	0	67	2.64575	Op0171f_1	NA	s
NPKM_3135	651559	+	651844	Rmet_0602		88.6667	5.50757	Op0171f_1	NA	Q1LQT8 Putative uncharacterized protein
TSS_651891+2	651891	+	86	Rmet_0603	0	46	5.2915	Op0171f_1	NA	no
TSS_651943+2	651943	+	34	Rmet_0603	0	27.3333	3.51188	Op0171f_1	NA	no
TSS_651968+2	651968	+	9	Rmet_0603	0	47.3333	10.0167	Op0171f_1	NA	(w)-sba
NPKM_3136	651977	+	653267	Rmet_0603		44	4.3589	Op0171f_1	NA	Q1LQT7 Putative integral membrane sensor protein
NPKM_3137	653263	+	654487	Rmet_0604		46	4.3589	Op0171f_1	NA	Q1LQT6 Esterase/lipase-like protein
3UTR_1993	653973	-	654482	Rmet_0605				Op0172r_2
NPKM_3138	654483	-	656787	Rmet_0605		10.6667	0.57735	Op0172r_2	NA	Q1LQT5 Patatin
3UTR_1162	654488	+	656831	Rmet_0604				Op0171f_1
5UTR_1682	656788	-	656848	Rmet_0605				Op0172r_2
3UTR_1992	656877	-	656904	Rmet_0606				Op0172r_2
NPKM_3139	656905	-	658705	Rmet_0606		9	0	Op0172r_2	NA	Q1LQT4 Sulphate transporter
NPKM_3140	658788	-	659721	Rmet_0607		44.6667	3.21455	Op0172r_2	MET-CAH-But	Q1LQT3 Hydroxymethylglutaryl-CoA lyase
NPKM_3141	659922	-	661962	Rmet_0608	accC	50.6667	1.52753	Op0172r_2	MET-AA-ValLeuIle	Q1LQT2 3-methylcrotonoyl-CoA carboxylase, alpha subunit
NPKM_3142	661975	-	663583	Rmet_0609	accB	49.6667	0.57735	Op0172r_2	MET-AA-ValLeuIle	Q1LQT1 Carboxyl transferase
NPKM_3143	663587	-	665300	Rmet_0610		11.6667	0.57735	Op0172r_1	MET-LIP-FASyn	Q1LQT0 AMP-dependent synthetase and ligase
TSS_663686-2	663686	-	103	Rmet_0609	accB	199	21.6564	Op0172r_2	MET-AA-ValLeuIle	s
5UTR_1681	665301	-	665334	Rmet_0610				Op0172r_1
TSS_665392-2	665392	-	92	Rmet_0610	0	32.6667	14.2244	Op0172r_1	MET-LIP-FASyn	s
5UTR_946	665460	+	665545	Rmet_0611				Op0173f_1
TSS_665513+2	665513	+	32	Rmet_0611	0	54	11.3578	Op0173f_1	NA	no
TSS_665515-2	665515	-	215	Rmet_0610	0	34	8.66025	Op0172r_1	MET-LIP-FASyn	no
NPKM_3144	665545	+	666292	Rmet_0611		32.6667	1.52753	Op0173f_1	NA	Q1LQS9 Transcriptional regulator, TetR family
TSS_666368+2	666368	+	95	Rmet_0612	0	17.3333	3.21455	Op0173f_1	NA	m
TSS_666430+2	666430	+	33	Rmet_0612	0	56	10.1489	Op0173f_1	NA	s
NPKM_3145	666463	+	667159	Rmet_0612		30	3.60555	Op0173f_1	NA	Q1LQS8 Two component transcriptional regulator, LuxR family
TSS_666745+2	666745	+	425	Rmet_0613	0	91	14.4222	Op0173f_1	NA	no
NPKM_3146	667170	+	669108	Rmet_0613		14.6667	1.52753	Op0173f_1	NA	Q1LQS7 Periplasmic sensor signal transduction histidine kinase
3UTR_1991	668916	-	668981	Rmet_0614				Op0174r_1
NPKM_3147	668982	-	674208	Rmet_0614		2	0	Op0174r_1	NA	Q1LQS6 Outer membrane autotransporter barrel
3UTR_1163	669109	+	669951	Rmet_0613				Op0173f_1
TSS_673848-2	673848	-	8548	Rmet_0610	0	23	5.19615	Op0172r_1	MET-LIP-FASyn	s
5UTR_1680	674209	-	674240	Rmet_0614				Op0174r_1
5UTR_947	674394	+	674568	Rmet_0615	groS			Op0175f_1
TSS_674460+2	674460	+	108	Rmet_0615	groS	158	38.7427	Op0175f_1	GIP-PTL-Fold	s
NPKM_3148	674568	+	674859	Rmet_0615	groS	1597.33	92.5707	Op0175f_1	GIP-PTL-Fold	Q1LQS5 10 kDa chaperonin
NPKM_3149	674943	+	676587	Rmet_0616	groL	2894.33	268.187	Op0175f_1	GIP-PTL-Fold	Q1LQS4 60 kDa chaperonin
TSS_674997+2	674997	+	11772	Rmet_0626	0	29	6.08276	Op0179f_1	NA	no
3UTR_1164	676588	+	677445	Rmet_0616	groL			Op0175f_1
NPKM_3150	676886	-	677321	Rmet_0617		1.33333	0.57735	Op0176r_2	NA	Q1LQS3 Putative uncharacterized protein
NPKM_3151	677317	-	679999	Rmet_0618	clpB	2.66667	0.57735	Op0176r_2	NA	Q1LQS2 ATPase AAA-2
NPKM_3152	680083	-	680569	Rmet_0619		4.66667	1.52753	Op0176r_2	NA	Q1LQS1 Putative uncharacterized protein
NPKM_3153	680583	-	682302	Rmet_0620		3.33333	0.57735	Op0176r_2	NA	Q1LQS0 OmpA/MotB
NPKM_3154	682312	-	682969	Rmet_0621		0.333333	0.57735	Op0176r_1	NA	Q1LQR9 Putative uncharacterized protein
NPKM_3155	682965	-	683796	Rmet_0622		1	0	Op0176r_1	NA	Q1LQR8 Putative uncharacterized protein
NPKM_3156	683644	-	684205	Rmet_0623		2	1	Op0177f_1	NA	Q1LQR7 Putative uncharacterized protein
5UTR_1679	684206	-	684298	Rmet_0623				Op0177f_1
3UTR_1990	684351	-	684360	Rmet_0624				Op0178r_1
NPKM_3157	684361	-	685939	Rmet_0624		1	0	Op0178r_1	NA	Q1LQR6 Putative uncharacterized protein
TSS_685629+2	685629	+	1140	Rmet_0626	0	20	5.2915	Op0179f_1	NA	m
NPKM_3158	685964	-	686480	Rmet_0625		1.33333	0.57735	Op0178r_1	NA	Q1LQR5 Uncharacterised conserved protein UCP028301
5UTR_948	686722	+	686769	Rmet_0626				Op0179f_1
NPKM_3159	686769	+	689439	Rmet_0626		0.333333	0.57735	Op0179f_1	NA	Q1LQR4 Rhs element Vgr protein
TSS_689426-2	689426	-	2946	Rmet_0625	0	21	6.245	Op0178r_1	NA	w
NPKM_3160	689435	+	691403	Rmet_0627		1	0	Op0179f_2	NA	Q1LQR3 Phospholipase D/Transphosphatidylase
TSS_690810-2	690810	-	4330	Rmet_0625	0	18.3333	3.05505	Op0178r_1	NA	s
NPKM_3161	691406	+	692714	Rmet_0628		2.33333	0.57735	Op0179f_3	NA	Q1LQR2 Sel1
NPKM_3162	692710	+	692911	Rmet_0629		1.66667	0.57735	Op0179f_3	NA	Q1LQR1 Putative phospholipase protein
NPKM_3163	692914	+	694213	Rmet_0630		2.33333	0.57735	Op0179f_3	NA	Q1LQR0 Sel1
3UTR_1165	694214	+	694264	Rmet_0630				Op0179f_3
5UTR_949	694303	+	694309	Rmet_0631				Op0179f_3
NPKM_3164	694309	+	694564	Rmet_0631		0.666667	1.1547	Op0179f_3	NA	Q1LQQ9 PaaR
NPKM_3165	694530	+	695808	Rmet_0632		1.33333	0.57735	Op0179f_3	NA	Q1LQQ8 Putative uncharacterized protein
TSS_695024-2	695024	-	8544	Rmet_0625	0	66.3333	25.1064	Op0178r_1	NA	s
3UTR_1166	695809	+	695841	Rmet_0632				Op0179f_3
5UTR_950	695854	+	695873	Rmet_0633				Op0179f_3
NPKM_3166	695873	+	699221	Rmet_0633		2	0	Op0179f_3	NA	Q1LQQ7 ImcF-related
TSS_697252-2	697252	-	10772	Rmet_0625	0	28.6667	9.60902	Op0178r_1	NA	no
3UTR_1167	699222	+	699293	Rmet_0633				Op0179f_3
5UTR_951	699316	+	699368	Rmet_0634				Op0179f_3
NPKM_3167	699368	+	700940	Rmet_0634		3.33333	0.57735	Op0179f_3	NA	Q1LQQ6 ImpA-like protein
NPKM_3168	700961	+	702782	Rmet_0635		3.33333	0.57735	Op0179f_3	NA	Q1LQQ5 Putative uncharacterized protein
NPKM_3169	702799	+	703888	Rmet_0636		2.33333	0.57735	Op0179f_3	NA	Q1LQQ4 Putative uncharacterized protein
NPKM_3170	703924	+	704494	Rmet_0637		6.33333	0.57735	Op0179f_4	NA	Q1LQQ3 Putative uncharacterized protein
3UTR_1989	704203	-	704626	Rmet_0638				Op0180r_4
3UTR_1168	704495	+	704758	Rmet_0637				Op0179f_4
NPKM_3171	704627	-	705416	Rmet_0638		71	2.64575	Op0180r_4	NA	Q1LQQ2 Metallophosphoesterase
5UTR_1678	705417	-	705443	Rmet_0638				Op0180r_4
TSS_705463-2	705463	-	47	Rmet_0638	0	424.333	44.7474	Op0180r_4	NA	s
3UTR_1988	705541	-	705622	Rmet_0639	tadC			Op0180r_3
NPKM_3172	705623	-	706595	Rmet_0639	tadC	1	0	Op0180r_3	NA	Q1LQQ1 Type II secretion system protein
NPKM_3173	706646	-	707624	Rmet_0640	tadB	2.33333	0.57735	Op0180r_3	NA	Q1LQQ0 Type II secretion system protein
3UTR_1987	707636	-	707665	Rmet_0641	cpaF1			Op0180r_3
NPKM_3174	707666	-	709037	Rmet_0641	cpaF1	2	0	Op0180r_3	GIP-PTL-T2S	Q1LQP9 Type II secretion system protein E
TSS_708507+2	708507	+	11158	Rmet_0654	0	52.3333	16.0104	Op0181f_1	NA	s
3UTR_1986	709041	-	709098	Rmet_0642	cpaE1			Op0180r_3
NPKM_3175	709099	-	710293	Rmet_0642	cpaE1	1	0	Op0180r_3	GIP-PTL-T2S	Q1LQP8 Response regulator receiver domain protein (CheY-like)
3UTR_1985	710341	-	710352	Rmet_0643				Op0180r_2
NPKM_3176	710353	-	710812	Rmet_0643		0	0	Op0180r_2	NA	Q1LQP7 TadE-like protein
NPKM_3177	710808	-	711339	Rmet_0644		0.666667	0.57735	Op0180r_2	NA	Q1LQP6 TadE-like protein
NPKM_3178	711348	-	712653	Rmet_0645		1	0	Op0180r_2	NA	Q1LQP5 Putative uncharacterized protein
TSS_711808+2	711808	+	7857	Rmet_0654	0	18	5.2915	Op0181f_1	NA	s
NPKM_3179	712675	-	713023	Rmet_0646		0.666667	0.57735	Op0180r_2	NA	Q1LQP4 Putative lipoprotein
5UTR_1677	713024	-	713042	Rmet_0646				Op0180r_2
NPKM_3180	713058	-	714921	Rmet_0647	cpaC1	0.666667	0.57735	Op0180r_2	GIP-PTL-T2S	Q1LQP3 Type II and III secretion system protein
NPKM_3181	715008	-	715854	Rmet_0648	cpaB1	0	0	Op0180r_1	GIP-PTL-T2S	Q1LQP2 Flp pilus assembly CpaB
NPKM_3182	715898	-	717311	Rmet_0649		0	0	Op0180r_1	NA	Q1LQP1 ATPase
5UTR_1676	717312	-	717329	Rmet_0649				Op0180r_1
NPKM_3183	717354	-	717858	Rmet_0650	cpaA1	0	0	Op0180r_1	GIP-PTL-T2S	Q1LQP0 Peptidase A24A, prepilin type IV
5UTR_1675	717859	-	717890	Rmet_0650	cpaA1			Op0180r_1
3UTR_1984	717893	-	717894	Rmet_0651	pilA			Op0180r_1
NPKM_3184	717895	-	718069	Rmet_0651	pilA	0.333333	0.57735	Op0180r_1	NA	Q1LQN9 Flp/Fap pilin component
3UTR_1983	718078	-	718108	Rmet_0652	pilA			Op0180r_1
NPKM_3185	718109	-	718283	Rmet_0652	pilA	0.666667	1.1547	Op0180r_1	GIP-PTL-T2S	Q1LQN8 Flp/Fap pilin component
3UTR_1982	718363	-	718371	Rmet_0653	pilA			Op0180r_1
NPKM_3186	718372	-	718546	Rmet_0653	pilA	1.66667	0.57735	Op0180r_1	GIP-PTL-T2S	Q1LQN7 Flp/Fap pilin component
5UTR_952	719662	+	719665	Rmet_0654				Op0181f_1
NPKM_3187	719665	+	720922	Rmet_0654		1.33333	0.57735	Op0181f_1	NA	Q1LQN6 Putative membrane protein
NPKM_3188	720923	+	722162	Rmet_0655		1	0	Op0181f_1	NA	Q1LQN5 Putative membrane protein
NPKM_3189	722203	+	723220	Rmet_0656	gtrB	1.33333	0.57735	Op0181f_1	NA	Q1LQN4 Glycosyl transferase, family 2
3UTR_1169	723221	+	723236	Rmet_0656	gtrB			Op0181f_1
NPKM_3190	723244	-	724471	Rmet_0657		1	0	Op0182r_1	NA	Q1LQN3 Putative membrane protein
NPKM_3191	724546	-	724993	Rmet_0658	gtrA	2.66667	0.57735	Op0182r_1	NA	Q1LQN2 GtrA-like protein
NPKM_3192	725027	-	726404	Rmet_0659		6.66667	0.57735	Op0182r_1	NA	Q1LQN1 Sigma54 specific transcriptional regulator, Fis family
TSS_726869-2	726869	-	465	Rmet_0659	0	83	24.5561	Op0182r_1	NA	s
5UTR_953	727135	+	728453	Rmet_0661				Op0183f_1
TSS_727156+2	727156	+	1297	Rmet_0661	0	41.3333	5.1316	Op0183f_1	NA	no
NPKM_3193	727434	-	728376	Rmet_0660		22.3333	1.52753	Op0182r_1	NA	Q1LQN0 Transcriptional regulator, LysR family
NPKM_3194	728453	+	729710	Rmet_0661		33.6667	0.57735	Op0183f_1	NA	Q1LQM9 Major facilitator superfamily MFS_1
TSS_728454+2	728454	+	1578	Rmet_0662	0	138	36.0971	Op0183f_1	NA	no
NPKM_3195	730032	+	730821	Rmet_0662		3	1	Op0183f_1	NA	Q1LQM8 Putative integral membrane sensor protein
3UTR_1981	730421	-	730865	Rmet_0663				Op0184r_1
3UTR_1170	730822	+	730838	Rmet_0662				Op0183f_1
NPKM_3196	730866	-	731403	Rmet_0663		70	2	Op0184r_1	NA	Q1LQM7 Putative uncharacterized protein
NPKM_3197	731416	-	732241	Rmet_0664		79	2.64575	Op0184r_1	NA	Q1LQM6 Putative uncharacterized protein
NPKM_3198	732254	-	732857	Rmet_0665	lemA	106.667	5.03322	Op0184r_1	NA	Q1LQM5 LemA
5UTR_954	732449	+	733256	Rmet_0666	dapA			Op0185f_1
5UTR_1674	732858	-	733139	Rmet_0665	lemA			Op0184r_1
TSS_732887-2	732887	-	30	Rmet_0665	lemA	634.667	100.201	Op0184r_1	NA	(m)-sba
TSS_733026+2	733026	+	230	Rmet_0666	dapA	965.667	98.6526	Op0185f_1	MET-AA-Lys_Syn	s
NPKM_3199	733256	+	734165	Rmet_0666	dapA	34.3333	4.04145	Op0185f_1	MET-AA-Lys_Syn	Q1LQM4 Dihydrodipicolinate synthase
3UTR_1980	733271	-	734150	Rmet_0667	hemL			Op0186r_1
NPKM_3200	734151	-	735444	Rmet_0667	hemL	243.667	6.35085	Op0186r_1	MET-COF-Porph	Q1LQM3 Glutamate-1-semialdehyde 2,1-aminomutase
3UTR_1171	734166	+	735124	Rmet_0666	dapA			Op0185f_1
5UTR_955	735135	+	735665	Rmet_0668	rubA			Op0187f_1
5UTR_1673	735445	-	735619	Rmet_0667	hemL			Op0186r_1
TSS_735584+2	735584	+	81	Rmet_0668	rubA	38.3333	13.0512	Op0187f_1	NA	no
TSS_735652-2	735652	-	208	Rmet_0667	hemL	500.667	75.1022	Op0186r_1	MET-COF-Porph	no
TSS_735657+2	735657	+	8	Rmet_0668	rubA	827	127.389	Op0187f_1	NA	s
NPKM_3201	735665	+	735860	Rmet_0668	rubA	197.667	12.0139	Op0187f_1	NA	Q1LQM2 Rubredoxin
TSS_735681+2	735681	+	556	Rmet_0669	pilG	72.6667	8.0829	Op0187f_1	GIP-PTL-T2S	no
TSS_735967+2	735967	+	270	Rmet_0669	pilG	2458	630.867	Op0187f_1	GIP-PTL-T2S	s
NPKM_3202	736237	+	736741	Rmet_0669	pilG	378	13.8924	Op0187f_1	GIP-PTL-T2S	Q1LQM1 Response regulator receiver domain protein (CheY-like)
NPKM_3203	736775	+	737144	Rmet_0670	pilH	378.667	6.50641	Op0187f_1	GIP-PTL-T2S	Q1LQM0 Response regulator receiver domain protein (CheY-like)
NPKM_3204	737221	+	737764	Rmet_0671	pilI	410.333	8.32666	Op0187f_1	GIP-PTL-T2S	Q1LQL9 CheW protein
TSS_737888-2	737888	-	2444	Rmet_0667	hemL	95	5.2915	Op0186r_1	MET-COF-Porph	no
NPKM_3205	737921	+	740123	Rmet_0672	pilJ	359.667	9.60902	Op0187f_1	GIP-PTL-T2S	Q1LQL8 Methyl-accepting chemotaxis sensory transducer
NPKM_3206	740155	+	746125	Rmet_0673	pilL2	276.333	9.60902	Op0187f_1	GIP-PTL-T2S	Q1LQL7 CheA signal transduction histidine kinases
3UTR_1979	745462	-	746196	Rmet_0674				Op0188r_1
TSS_745868+2	745868	+	4417	Rmet_0678	ppa	15	2	Op0189f_1	MET-EN-OxPhos	no
3UTR_1172	746126	+	746925	Rmet_0673	pilL2			Op0187f_1
NPKM_3207	746197	-	747511	Rmet_0674		57	2.64575	Op0188r_1	NA	Q1LQL6 Major facilitator superfamily MFS_1
NPKM_3208	747620	-	748382	Rmet_0675	tsaC	66.3333	2.88675	Op0188r_1	MET-LIP-FASyn	Q1LQL5 Short-chain dehydrogenase/reductase SDR
NPKM_3209	748452	-	748692	Rmet_0676		66.3333	6.80686	Op0188r_1	NA	Q1LQL4 Putative uncharacterized protein
NPKM_3210	748684	-	750121	Rmet_0677	puuC	87.3333	2.08167	Op0188r_1	MET-CAH-FbP	Q1LQL3 Aldehyde dehydrogenase
5UTR_1672	750122	-	750205	Rmet_0677	puuC			Op0188r_1
TSS_750170-2	750170	-	49	Rmet_0677	puuC	127.667	7.76745	Op0188r_1	MET-CAH-FbP	s
TSS_750255+2	750255	+	30	Rmet_0678	ppa	1033.67	31.3741	Op0189f_1	MET-EN-OxPhos	s
5UTR_956	750274	+	750285	Rmet_0678	ppa			Op0189f_1
NPKM_3211	750285	+	750813	Rmet_0678	ppa	225.667	1.1547	Op0189f_1	MET-EN-OxPhos	Q1LQL2 Inorganic pyrophosphatase
3UTR_1173	750814	+	750848	Rmet_0678	ppa			Op0189f_1
3UTR_1978	750819	-	750891	Rmet_0679				Op0190r_1
NPKM_3212	750892	-	752095	Rmet_0679		29.3333	1.1547	Op0190r_1	NA	Q1LQL1 Putative uncharacterized protein
5UTR_1671	752096	-	752131	Rmet_0679				Op0190r_1
TSS_752140-2	752140	-	45	Rmet_0679	0	74	6.08276	Op0190r_1	NA	no
NPKM_3213	752163	+	754314	Rmet_0680	nadE	59	3	Op0191f_1	MET-AA-GluGSH	Q1LQL0 NAD+ synthetase
TSS_752222+2	752222	+	2205	Rmet_0681	glnB	337	28.1603	Op0191f_2	EIP-SIG-2Comp	s
TSS_754395+2	754395	+	32	Rmet_0681	glnB	1392.67	149.754	Op0191f_2	EIP-SIG-2Comp	(w)-sba
TSS_754407+2	754407	+	20	Rmet_0681	glnB	82.6667	21.9393	Op0191f_2	EIP-SIG-2Comp	no
NPKM_3214	754427	+	754766	Rmet_0681	glnB	538.333	52.1664	Op0191f_2	EIP-SIG-2Comp	Q1LQK9 Nitrogen regulatory protein P-II
3UTR_1977	754623	-	754834	Rmet_0682				Op0192r_1
3UTR_1174	754767	+	754795	Rmet_0681	glnB			Op0191f_2
NPKM_3215	754835	-	755483	Rmet_0682		60.6667	3.78594	Op0192r_1	NA	Q1LQK8 Putative uncharacterized protein
NPKM_3216	755490	-	756165	Rmet_0683		109.333	4.04145	Op0192r_1	NA	Q1LQK7 Smr protein/MutS2
NPKM_3217	756283	-	757237	Rmet_0684	trxB	138.333	7.0946	Op0192r_1	MET-NUC-Pyr	Q1LQK6 Thioredoxin reductase
5UTR_1670	757238	-	757279	Rmet_0684	trxB			Op0192r_1
TSS_757297-2	757297	-	60	Rmet_0684	trxB	317	111.216	Op0192r_1	MET-NUC-Pyr	(m)-sba
5UTR_957	757360	+	757418	Rmet_0685	ftsK			Op0193f_1
TSS_757383+2	757383	+	35	Rmet_0685	ftsK	1065	119.553	Op0193f_1	EIP-TRA-Other	no
NPKM_3218	757418	+	759746	Rmet_0685	ftsK	97.3333	4.93288	Op0193f_1	EIP-TRA-Other	Q1LQK5 DNA translocase FtsK
3UTR_1976	758893	-	761104	Rmet_0688				Op0194r_1
TSS_759885-2	759885	-	2648	Rmet_0684	trxB	68.3333	11.5036	Op0192r_1	MET-NUC-Pyr	no
TSS_759904+2	759904	+	103	Rmet_0686	lolA	73.6667	5.85947	Op0193f_1	NA	no
NPKM_3219	760007	+	760652	Rmet_0686	lolA	130	1.73205	Op0193f_1	NA	Q1LQK4 Outer-membrane lipoprotein carrier protein
NPKM_3220	760660	+	761077	Rmet_0687		169.667	5.1316	Op0193f_1	NA	Q1LQK3 Putative lipoprotein transmembrane
NPKM_3221	761105	-	761333	Rmet_0688		65.3333	13.0128	Op0194r_1	NA	Q1LQK2 Putative uncharacterized protein
TSS_761314-2	761314	-	4077	Rmet_0684	trxB	35	4	Op0192r_1	MET-NUC-Pyr	no
NPKM_3222	761435	-	762119	Rmet_0689		57	9.53939	Op0194r_1	NA	Q1LQK1 Putative uncharacterized protein
TSS_761995+2	761995	+	390	Rmet_0690	0	21	4.58258	Op0195f_1	EIP-TRA-ABC	s
5UTR_1669	762120	-	762474	Rmet_0689				Op0194r_1
TSS_762224-2	762224	-	105	Rmet_0689	0	55	29.5127	Op0194r_1	NA	s
TSS_762350+2	762350	+	35	Rmet_0690	0	27.3333	9.45163	Op0195f_1	EIP-TRA-ABC	s
NPKM_3223	762385	+	763234	Rmet_0690		134	11.1355	Op0195f_1	EIP-TRA-ABC	Q1LQK0 Extracellular solute-binding protein, family 3
TSS_763159-2	763159	-	1040	Rmet_0689	0	39.3333	4.6188	Op0194r_1	NA	no
NPKM_3224	763339	+	764035	Rmet_0691	gltJ	24	3.4641	Op0195f_1	EIP-TRA-ABC	Q1LQJ9 Amino acid ABC transporter, permease protein, 3-TM region, His/Glu/Gln/Arg/opine
NPKM_3225	764037	+	764730	Rmet_0692	aapM	13.3333	0.57735	Op0195f_1	EIP-TRA-ABC	Q1LQJ8 Amino acid ABC transporter, permease protein, 3-TM region, His/Glu/Gln/Arg/opine
NPKM_3226	764732	+	765482	Rmet_0693	aapP	19.6667	2.51661	Op0195f_1	EIP-TRA-ABC	Q1LQJ7 ABC transporter-related protein
NPKM_3227	765596	+	766934	Rmet_0694	ycaJ	64.3333	2.51661	Op0195f_2	GIP-REP-Recomb	Q1LQJ6 Recombination protein MgsA
TSS_767063+2	767063	+	38	Rmet_0695	serS	167	18.0278	Op0195f_3	MET-AA-GlySerThr	(m)-sba
NPKM_3228	767101	+	768409	Rmet_0695	serS	308.333	9.29157	Op0195f_3	MET-AA-GlySerThr	Q1LQJ5 Seryl-tRNA synthetase
TSS_768464+2	768464	+	32	Rmet_R0006	0	300.333	55.3655	Op2002f_1	NA	s
NPKM_3229	768491	-	768749	Rmet_0696		26.3333	1.52753	Op0196r_2	NA	Q1LQJ4 Putative uncharacterized protein
NPKM_3230	768496	+	768586	Rmet_R0006		309.667	57.5007	Op2002f_1	NA	NA
TSS_768497+2	768497	+	277	Rmet_6424	0	95	21.6564	Op2002f_1	NA	m
NPKM_3231	768774	+	769047	Rmet_6424		10.3333	2.3094	Op2002f_1	NA	NA
3UTR_1175	769048	+	769439	Rmet_6424				Op2002f_1
NPKM_3232	769206	-	769671	Rmet_0697	pilA	3431.67	266.358	Op0196r_2	GIP-PTL-T2S	Q1LQJ3 Pilus assembly protein major pilin PilA
TSS_769260-2	769260	-	511	Rmet_0696	0	109	19	Op0196r_2	NA	s
TSS_769560+2	769560	+	2915	Rmet_0700	dadA2	40	4.58258	Op0197f_1	MET-EN-Nitrog	s
TSS_769575-2	769575	-	826	Rmet_0696	0	27.3333	6.80686	Op0196r_2	NA	w
TSS_769675-2	769675	-	4	Rmet_0697	pilA	202	37.9868	Op0196r_2	GIP-PTL-T2S	no
TSS_769713-2	769713	-	42	Rmet_0697	pilA	29914.3	8216.01	Op0196r_2	GIP-PTL-T2S	s
TSS_769784-2	769784	-	113	Rmet_0697	pilA	29.3333	3.05505	Op0196r_2	GIP-PTL-T2S	no
TSS_769832+2	769832	+	2643	Rmet_0700	dadA2	22.3333	6.50641	Op0197f_1	MET-EN-Nitrog	no
NPKM_3233	769930	-	771247	Rmet_0698		134.667	18.1751	Op0196r_1	NA	Q1LQJ2 Putative uncharacterized protein
TSS_770314-2	770314	-	643	Rmet_0697	pilA	80	12.49	Op0196r_2	GIP-PTL-T2S	s
TSS_771272-2	771272	-	25	Rmet_0698	0	118.667	23.4592	Op0196r_1	NA	s
NPKM_3234	771329	-	772283	Rmet_0699		135.333	16.9214	Op0196r_1	NA	Q1LQJ1 Transcriptional regulator, LysR family
TSS_771602-2	771602	-	355	Rmet_0698	0	1232.33	176.591	Op0196r_1	NA	no
5UTR_958	772166	+	772475	Rmet_0700	dadA2			Op0197f_1
5UTR_1668	772284	-	772366	Rmet_0699				Op0196r_1
TSS_772384-2	772384	-	101	Rmet_0699	0	132	24.5764	Op0196r_1	NA	s
TSS_772401+2	772401	+	74	Rmet_0700	dadA2	82.6667	12.0139	Op0197f_1	MET-EN-Nitrog	s
TSS_772447+2	772447	+	28	Rmet_0700	dadA2	25	6.55744	Op0197f_1	MET-EN-Nitrog	no
NPKM_3235	772475	+	773753	Rmet_0700	dadA2	26.3333	3.05505	Op0197f_1	MET-EN-Nitrog	Q1LQJ0 FAD dependent oxidoreductase
3UTR_1975	772639	-	774927	Rmet_0702				Op0198r_1
NPKM_3236	773841	+	774750	Rmet_0701	gltI	75.3333	7.57188	Op0197f_2	EIP-TRA-ABC	Q1LQI9 Extracellular solute-binding protein, family 3
3UTR_1176	774751	+	776028	Rmet_0701	gltI			Op0197f_2
NPKM_3237	774928	-	775405	Rmet_0702		75.6667	7.50555	Op0198r_1	NA	Q1LQI8 Putative uncharacterized protein
TSS_775461-2	775461	-	56	Rmet_0702	0	59	10.583	Op0198r_1	NA	s
TSS_775497-2	775497	-	92	Rmet_0702	0	156	8.88819	Op0198r_1	NA	s
NPKM_3238	775642	-	778213	Rmet_0703	cphA1	131.333	1.52753	Op0198r_1	NA	Q1LQI7 Cyanophycin synthetase
NPKM_3239	778249	-	780901	Rmet_0704	cphA2	174	14	Op0198r_1	NA	Q1LQI6 Cyanophycin synthetase
5UTR_1667	780902	-	782005	Rmet_0704	cphA2			Op0198r_1
TSS_780951-2	780951	-	50	Rmet_0704	cphA2	423	23.5797	Op0198r_1	NA	no
TSS_781051-2	781051	-	150	Rmet_0704	cphA2	264.333	107.825	Op0198r_1	NA	m
TSS_781069+2	781069	+	75	Rmet_0705	0	229.333	31.6596	Op0199f_1	EIP-TRA-ABC	no
5UTR_959	781106	+	781144	Rmet_0705				Op0199f_1
NPKM_3240	781144	+	783499	Rmet_0705		66.6667	2.3094	Op0199f_1	EIP-TRA-ABC	Q1LQI5 ABC transporter-related protein
TSS_781322-2	781322	-	421	Rmet_0704	cphA2	919.667	185.942	Op0198r_1	NA	s
3UTR_1974	783250	-	784101	Rmet_0707				Op0200r_2
NPKM_3241	783488	+	784004	Rmet_0706		98.3333	3.21455	Op0199f_1	NA	Q1LQI4 Putative uncharacterized protein
3UTR_1177	784005	+	784265	Rmet_0706				Op0199f_1
NPKM_3242	784102	-	784504	Rmet_0707		105	6.245	Op0200r_2	NA	Q1LQI3 Putative uncharacterized protein
5UTR_1666	784505	-	784527	Rmet_0707				Op0200r_2
TSS_784535-2	784535	-	31	Rmet_0707	0	1356	216.002	Op0200r_2	NA	m
3UTR_1973	784643	-	784682	Rmet_0708				Op0200r_1
NPKM_3243	784683	-	785016	Rmet_0708		2	1	Op0200r_1	NA	Q1LQI2 Putative uncharacterized protein
5UTR_960	784766	+	785081	Rmet_0709				Op0201f_1
TSS_785015+2	785015	+	66	Rmet_0709	0	598.333	60.7399	Op0201f_1	NA	no
TSS_785024+2	785024	+	57	Rmet_0709	0	382.333	136.654	Op0201f_1	NA	w
NPKM_3244	785081	+	785417	Rmet_0709		96	6.9282	Op0201f_1	NA	Q1LQI1 Putative uncharacterized protein
3UTR_1972	785450	-	785495	Rmet_R0007	ssrA			Op0202r_2
NPKM_3245	785482	+	785671	Rmet_6425		1.33333	0.57735	Op0201f_1	NA	NA
NPKM_3246	785496	-	785856	Rmet_R0007	ssrA	20.3333	4.04145	Op0202r_2	NA	NA
TSS_785737-2	785737	-	721	Rmet_0708	0	29	2	Op0200r_1	NA	no
TSS_785750-2	785750	-	734	Rmet_0708	0	144.667	9.0185	Op0200r_1	NA	no
TSS_785856-2	785856	-	0	Rmet_R0007	ssrA	1018.33	77.7967	Op0202r_2	NA	no
TSS_785879-2	785879	-	23	Rmet_R0007	ssrA	4284	769.176	Op0202r_2	NA	no
TSS_785892-2	785892	-	36	Rmet_R0007	ssrA	654.333	66.7258	Op0202r_2	NA	no
NPKM_3247	785929	-	786586	Rmet_0710	gph	143.333	1.52753	Op0202r_2	MET-CAH-DiCarb	Q1LQI0 Phosphoglycolate phosphatase
NPKM_3248	786589	-	787333	Rmet_0711	ubiG	175.667	2.51661	Op0202r_2	MET-COF-CoQ	Q1LQH9 3-demethylubiquinone-9 3-methyltransferase
TSS_787368-2	787368	-	35	Rmet_0711	ubiG	424.333	56.5361	Op0202r_2	MET-COF-CoQ	no
NPKM_3249	787433	-	788087	Rmet_0712	ompA	14429	562.106	Op0202r_2	EIP-TRA-Pores	Q1LQH8 OmpA/MotB
TSS_788072-2	788072	-	739	Rmet_0711	ubiG	28.3333	2.51661	Op0202r_2	MET-COF-CoQ	no
5UTR_1665	788088	-	788264	Rmet_0712	ompA			Op0202r_2
TSS_788155-2	788155	-	68	Rmet_0712	ompA	1392.67	369.813	Op0202r_2	EIP-TRA-Pores	s
TSS_788219-2	788219	-	132	Rmet_0712	ompA	567	86.6256	Op0202r_2	EIP-TRA-Pores	no
TSS_788249-2	788249	-	162	Rmet_0712	ompA	199.333	27.0986	Op0202r_2	EIP-TRA-Pores	w
NPKM_3250	788269	-	788542	Rmet_6426		2.33333	0.57735	Op0202r_1	NA	NA
TSS_788450+2	788450	+	83	Rmet_0713	gyrA	640.333	115.682	Op0203f_1	GIP-REP-Complex	no
5UTR_961	788466	+	788533	Rmet_0713	gyrA			Op0203f_1
NPKM_3251	788533	+	791227	Rmet_0713	gyrA	430.333	9.29157	Op0203f_1	GIP-REP-Complex	Q1LQH7 DNA gyrase subunit A
5UTR_1664	788543	-	789316	Rmet_6426				Op0202r_1
TSS_789219-2	789219	-	677	Rmet_6426	0	22	6.245	Op0202r_1	NA	s
TSS_791288+2	791288	+	21	Rmet_0714	0	1403.33	196.556	Op0203f_2	NA	no
NPKM_3252	791309	+	791879	Rmet_0714		1441.33	67.8994	Op0203f_2	NA	Q1LQH6 Putative signal peptide protein
TSS_791316+2	791316	+	720	Rmet_0715	serC	48.6667	17.7858	Op0203f_2	MET-AA-GlySerThr	w
TSS_791999+2	791999	+	37	Rmet_0715	serC	1066.33	414.476	Op0203f_2	MET-AA-GlySerThr	s
NPKM_3253	792036	+	793200	Rmet_0715	serC	280.333	5.85947	Op0203f_2	MET-AA-GlySerThr	Q1LQH5 Phosphoserine aminotransferase
NPKM_3254	793300	+	794464	Rmet_0716	pheA	270	7	Op0203f_2	NA	Q1LQH4 Prephenate dehydratase / chorismate mutase
TSS_794116-2	794116	-	5574	Rmet_6426	0	21.6667	6.02771	Op0202r_1	NA	(m)-sba
NPKM_3255	794483	+	795608	Rmet_0717	hisC1	262	6.55744	Op0203f_2	MET-AA-His	Q1LQH3 Aminotransferase
NPKM_3256	795617	+	796526	Rmet_0718	tyrA	215	10.5357	Op0203f_2	MET-AA-PheTyrTrp	Q1LQH2 Prephenate dehydrogenase
NPKM_3257	796525	+	797884	Rmet_0719	aroA	206	8	Op0203f_2	MET-AA-PheTyrTrp	Q1LQH1 3-phosphoshikimate 1-carboxyvinyltransferase
3UTR_1971	797505	-	797910	Rmet_0720				Op0204r_1
TSS_797763+2	797763	+	539	Rmet_0721	cmk	21.3333	6.02771	Op0205f_1	MET-NUC-Pyr	no
NPKM_3258	797911	-	798142	Rmet_0720		2.66667	1.52753	Op0204r_1	NA	Q1LQH0 Membrane protein-like protein
5UTR_1663	798143	-	798183	Rmet_0720				Op0204r_1
TSS_798158+2	798158	+	144	Rmet_0721	cmk	363	51.7977	Op0205f_1	MET-NUC-Pyr	(w)-sba
NPKM_3259	798302	+	798962	Rmet_0721	cmk	394.667	8.5049	Op0205f_1	MET-NUC-Pyr	Q1LQG9 Cytidylate kinase
TSS_798805+2	798805	+	300	Rmet_0722	rpsA	4603.33	1306.05	Op0205f_2	GIP-TL-Ribo	s
TSS_798897+2	798897	+	208	Rmet_0722	rpsA	17.6667	5.50757	Op0205f_2	GIP-TL-Ribo	no
NPKM_3260	799105	+	800800	Rmet_0722	rpsA	5905.33	68.6464	Op0205f_2	GIP-TL-Ribo	Q1LQG8 SSU ribosomal protein S1P
TSS_800096+2	800096	+	737	Rmet_0723	ihfB	148.333	46.5009	Op0205f_2	GIP-REP-Recomb	no
TSS_800196+2	800196	+	637	Rmet_0723	ihfB	23	2	Op0205f_2	GIP-REP-Recomb	no
NPKM_3261	800833	+	801241	Rmet_0723	ihfB	4654.67	106.641	Op0205f_2	GIP-REP-Recomb	Q1LQG7 Integration host factor, beta subunit
TSS_801392+2	801392	+	77	Rmet_0724	0	855.667	97.1665	Op0205f_2	NA	(w)-sba
NPKM_3262	801469	+	801793	Rmet_0724		366.333	23.0072	Op0205f_2	NA	Q1LQG6 Putative transmembrane protein
NPKM_3263	801796	+	803026	Rmet_0725		161.333	14.9778	Op0205f_2	NA	Q1LQG5 Tetratricopeptide TPR_2
TSS_803078+2	803078	+	5	Rmet_0726	ugd	17	4	Op0205f_2	MET-CAH-Pent	(w)-sba
NPKM_3264	803083	+	804457	Rmet_0726	ugd	165.333	2.08167	Op0205f_2	MET-CAH-Pent	Q1LQG4 UDP-glucose/GDP-mannose dehydrogenase
TSS_804378+2	804378	+	158	Rmet_0727	rfaE	22.6667	4.50925	Op0205f_2	NA	s
TSS_804387+2	804387	+	149	Rmet_0727	rfaE	33	11.5326	Op0205f_2	NA	no
NPKM_3265	804536	+	805481	Rmet_0727	rfaE	199.333	4.50925	Op0205f_2	NA	Q1LQG3 D-alpha,beta-D-heptose 7-phosphate 1-kinase
NPKM_3266	805507	+	806503	Rmet_0728	rfaD	162.333	4.93288	Op0205f_2	MET-GLYC-LPS	Q1LQG2 ADP-L-glycero-D-manno-heptose-6-epimerase
TSS_806594+2	806594	+	118	Rmet_0729	0	25	9.53939	Op0205f_2	GIP-PTL-T2S	(w)-sba
NPKM_3267	806712	+	807093	Rmet_0729		37	2.64575	Op0205f_2	GIP-PTL-T2S	Q1LQG1 Helix-hairpin-helix DNA-binding, class 1
NPKM_3268	807190	+	808639	Rmet_0730	rutG	76	7	Op0205f_3	EIP-TRA-Ion	Q1LQG0 Uracil-xanthine permease
TSS_807200+2	807200	+	1516	Rmet_0731	cysM	39	1.73205	Op0205f_4	NA	s
NPKM_3269	808716	+	809652	Rmet_0731	cysM	295.667	12.741	Op0205f_4	NA	Q1LQF9 Cysteine synthase
TSS_808726+2	808726	+	2276	Rmet_0733	0	371.667	66.0025	Op0207f_1	NA	no
TSS_809027-2	809027	-	10885	Rmet_0720	0	17.6667	1.52753	Op0204r_1	NA	(w)-sba
TSS_809527+2	809527	+	1475	Rmet_0733	0	28	6.245	Op0207f_1	NA	s
3UTR_1178	809653	+	809689	Rmet_0731	cysM			Op0205f_4
3UTR_1970	809657	-	809730	Rmet_0732	mltB			Op0206r_1
NPKM_3270	809731	-	810958	Rmet_0732	mltB	112.667	5.68624	Op0206r_1	NA	Q1LQF8 Lytic murein transglycosylase B
TSS_810855-2	810855	-	12713	Rmet_0720	0	221	3.60555	Op0204r_1	NA	(w)-sba
5UTR_962	810941	+	811002	Rmet_0733				Op0207f_1
5UTR_1662	810959	-	810991	Rmet_0732	mltB			Op0206r_1
TSS_810975+2	810975	+	27	Rmet_0733	0	523.667	83.5484	Op0207f_1	NA	w
NPKM_3271	811002	+	811926	Rmet_0733		120.333	5.50757	Op0207f_1	NA	Q1LQF7 Histone deacetylase superfamily
TSS_812032+2	812032	+	67	Rmet_0734	metN	409.333	48.6861	Op0207f_1	EIP-TRA-ABC	s
NPKM_3272	812099	+	813134	Rmet_0734	metN	123.333	9.29157	Op0207f_1	EIP-TRA-ABC	Q1LQF6 Methionine import ATP-binding protein metN
TSS_812677-2	812677	-	1719	Rmet_0732	mltB	17	4.58258	Op0206r_1	NA	s
NPKM_3273	813123	+	813777	Rmet_0735	metI	99.3333	10.2144	Op0207f_1	EIP-TRA-ABC	Q1LQF5 Binding-protein-dependent transport systems inner membrane component
NPKM_3274	813843	+	814638	Rmet_0736	metQ	252.667	6.65833	Op0207f_2	EIP-TRA-ABC	Q1LQF4 Lipoprotein YaeC
TSS_814700+2	814700	+	96	Rmet_0737	etfB	360.667	86.5236	Op0207f_3	NA	no
TSS_814756+2	814756	+	40	Rmet_0737	etfB	714	185.049	Op0207f_3	NA	no
NPKM_3275	814796	+	815600	Rmet_0737	etfB	1500.67	146.029	Op0207f_3	NA	Q1LQF3 Electron transfer flavoprotein beta-subunit
TSS_814806+2	814806	+	812	Rmet_0738	etfA	701	87.178	Op0207f_3	NA	s
NPKM_3276	815618	+	816554	Rmet_0738	etfA	1585.67	168.571	Op0207f_3	NA	Q1LQF2 Electron transfer flavoprotein, alpha subunit
NPKM_3277	816674	+	818459	Rmet_0739		223	17.0587	Op0207f_3	NA	Q1LQF1 Acyl-CoA dehydrogenase-like protein
3UTR_1969	818355	-	818536	Rmet_0740	dadA			Op0208r_1
3UTR_1179	818460	+	818498	Rmet_0739				Op0207f_3
NPKM_3278	818537	-	819842	Rmet_0740	dadA	114.667	7.50555	Op0208r_1	MET-EN-Nitrog	Q1LQF0 D-amino acid dehydrogenase small subunit
TSS_819884-2	819884	-	42	Rmet_0740	dadA	1191.67	389.04	Op0208r_1	MET-EN-Nitrog	no
TSS_819902+2	819902	+	48	Rmet_0741	lrp	63.6667	25.1064	Op0209f_1	NA	s
5UTR_963	819946	+	819950	Rmet_0741	lrp			Op0209f_1
NPKM_3279	819950	+	820460	Rmet_0741	lrp	30	2	Op0209f_1	NA	Q1LQE9 Transcriptional regulator, AsnC family
3UTR_1180	820461	+	821592	Rmet_0741	lrp			Op0209f_1
NPKM_3280	820479	-	821565	Rmet_0742	splB	82	14.7986	Op0210r_1	NA	Q1LQE8 Radical SAM
TSS_821594-2	821594	-	29	Rmet_0742	splB	424	6	Op0210r_1	NA	s
5UTR_964	821595	+	823325	Rmet_0745				Op0211f_1
TSS_821613+2	821613	+	1712	Rmet_0745	0	40	9.84886	Op0211f_1	NA	(w)-ba
NPKM_3281	821699	-	822632	Rmet_0743		140.667	22.1435	Op0210r_1	NA	Q1LQE7 Transcriptional regulator, LysR family
NPKM_3282	822664	-	823156	Rmet_0744		417.667	42.0278	Op0210r_1	NA	Q1LQE6 TM2
TSS_823201-2	823201	-	45	Rmet_0744	0	110.333	15.9478	Op0210r_1	NA	no
NPKM_3283	823240	-	823336	Rmet_6427		558.667	63.54	Op0210r_1	NA	NA
TSS_823290-2	823290	-	134	Rmet_0744	0	16	1.73205	Op0210r_1	NA	no
NPKM_3284	823325	+	823604	Rmet_0745		8	2.64575	Op0211f_1	NA	Q1LQE5 Putative uncharacterized protein
TSS_823506-2	823506	-	170	Rmet_6427	0	28.3333	4.50925	Op0210r_1	NA	no
TSS_823560-2	823560	-	224	Rmet_6427	0	56	6.08276	Op0210r_1	NA	(w)-nu
3UTR_1181	823605	+	823908	Rmet_0745				Op0211f_1
NPKM_3285	823620	-	824034	Rmet_0746		67	14.7309	Op0212r_2	NA	Q1LQE4 Putative uncharacterized protein
TSS_824075-2	824075	-	41	Rmet_0746	0	1965	536.78	Op0212r_2	NA	w
NPKM_3286	824218	-	825352	Rmet_0747		17.3333	0.57735	Op0212r_1	NA	Q1LQE3 Putative membrane-bound dehydrogenase oxidoreductase protein
5UTR_965	824917	+	825449	Rmet_0748	rpsP			Op0213f_1
TSS_825029+2	825029	+	420	Rmet_0748	rpsP	16.3333	3.05505	Op0213f_1	GIP-TL-Ribo	no
5UTR_1661	825353	-	826214	Rmet_0747				Op0212r_1
NPKM_3287	825449	+	825779	Rmet_0748	rpsP	1151.67	75.3016	Op0213f_1	GIP-TL-Ribo	Q1LQE2 SSU ribosomal protein S16P
TSS_825489+2	825489	+	348	Rmet_0749	rimM	11075.3	878.727	Op0213f_1	GIP-TL-Ass	s
TSS_825536+2	825536	+	301	Rmet_0749	rimM	50.6667	4.50925	Op0213f_1	GIP-TL-Ass	m
TSS_825719-2	825719	-	367	Rmet_0747	0	68.3333	10.4083	Op0212r_1	NA	s
NPKM_3288	825837	+	826500	Rmet_0749	rimM	1846.33	38.2797	Op0213f_1	GIP-TL-Ass	Q1LQE1 Ribosome maturation factor rimM
NPKM_3289	826519	+	827302	Rmet_0750	trmD	655	45.5741	Op0213f_1	GIP-TL-Ass	Q1LQE0 tRNA (guanine-N(1)-)-methyltransferase
3UTR_1968	827355	-	828626	Rmet_0753				Op0214r_1
TSS_827375-2	827375	-	2023	Rmet_0747	0	16.3333	4.93288	Op0212r_1	NA	no
NPKM_3290	827376	+	827769	Rmet_0751	rplS	4429.33	179.113	Op0213f_2	GIP-TL-Ribo	Q1LQD9 50S ribosomal protein L19
NPKM_3291	827861	+	828596	Rmet_0752		114.333	5.03322	Op0213f_2	NA	Q1LQD8 NUDIX hydrolase
TSS_827913+2	827913	+	1713	Rmet_0754	dnaE	1984.67	319.832	Op0215f_1	GIP-REP-DNA_Pol	no
NPKM_3292	828627	-	829476	Rmet_0753		208	3.4641	Op0214r_1	NA	Q1LQD7 UPF0176 protein Rmet_0753
TSS_829005-2	829005	-	3653	Rmet_0747	0	21.6667	2.08167	Op0212r_1	NA	s
TSS_829229-2	829229	-	3877	Rmet_0747	0	15.6667	2.51661	Op0212r_1	NA	no
5UTR_1660	829477	-	829504	Rmet_0753				Op0214r_1
TSS_829538-2	829538	-	62	Rmet_0753	0	1345.33	198.84	Op0214r_1	NA	m
NPKM_3293	829626	+	833157	Rmet_0754	dnaE	155.667	5.03322	Op0215f_1	GIP-REP-DNA_Pol	Q1LQD6 DNA polymerase III, alpha subunit
TSS_829654+2	829654	+	3495	Rmet_0755	0	385	31	Op0215f_1	NA	no
TSS_832047-2	832047	-	2571	Rmet_0753	0	18	1.73205	Op0214r_1	NA	s
NPKM_3294	833149	+	834412	Rmet_0755		143.667	4.50925	Op0215f_1	NA	Q1LQD5 Glycosyl transferase, group 1
3UTR_1967	833857	-	834343	Rmet_0756				Op0216r_1
NPKM_3295	834344	-	835127	Rmet_0756		60.6667	1.52753	Op0216r_1	NA	Q1LQD4 Glycosyl transferase, family 2
TSS_835163-2	835163	-	36	Rmet_0756	0	55.3333	4.04145	Op0216r_1	NA	no
NPKM_3296	835205	+	836990	Rmet_0757	msbA	85.6667	2.08167	Op0217f_1	NA	Q1LQD3 Lipid A export ATP-binding/permease protein msbA
NPKM_3297	837074	+	837659	Rmet_0758		169	8.88819	Op0217f_1	NA	Q1LQD2 Uncharacterised peroxidase-related
3UTR_1182	837660	+	839949	Rmet_0758				Op0217f_1
NPKM_3298	837681	-	838200	Rmet_0759		0.666667	0.57735	Op0218r_1	NA	Q1LQD1 Putative lipoprotein
3UTR_1966	838394	-	838434	Rmet_0760	phnM			Op0218r_1
NPKM_3299	838435	-	839662	Rmet_0760	phnM	8.66667	0.57735	Op0218r_1	NA	Q1LQD0 Amidohydrolase 3
NPKM_3300	839654	-	840380	Rmet_0761	phnL	8.33333	0.57735	Op0218r_1	EIP-TRA-ABC	Q1LQC9 Phosphonate C-P lyase system, PhnL
NPKM_3301	840382	-	841159	Rmet_0762	phnK	8	1	Op0218r_1	EIP-TRA-ABC	Q1LQC8 Phosphonate C-P lyase system, PhnK
NPKM_3302	841155	-	842043	Rmet_0763	phnJ	8.33333	0.57735	Op0218r_1	NA	Q1LQC7 Phosphonate metabolism PhnJ
NPKM_3303	842039	-	843161	Rmet_0764	phnI	8	1	Op0218r_1	NA	Q1LQC6 Phosphonate metabolism
NPKM_3304	843162	-	843780	Rmet_0765	phnH	8.66667	1.1547	Op0218r_1	NA	Q1LQC5 Phosphonate metabolism
NPKM_3305	843781	-	844270	Rmet_0766	phnG	9.33333	0.57735	Op0218r_1	NA	Q1LQC4 Phosphonate metabolism PhnG
TSS_844314+2	844314	+	118	Rmet_0767	phnF	97	7.93725	Op0219f_1	NA	no
5UTR_966	844354	+	844432	Rmet_0767	phnF			Op0219f_1
TSS_844418+2	844418	+	14	Rmet_0767	phnF	30	3.4641	Op0219f_1	NA	no
NPKM_3306	844432	+	845188	Rmet_0767	phnF	42.3333	0.57735	Op0219f_1	NA	Q1LQC3 Transcriptional regulator, GntR family
NPKM_3307	845280	+	846504	Rmet_0768	phnM	31	1	Op0219f_1	NA	Q1LQC2 Amidohydrolase 3
NPKM_3308	846500	+	847235	Rmet_0769		28	2	Op0219f_1	NA	Q1LQC1 Putative uncharacterized protein
NPKM_3309	847231	+	847819	Rmet_0770	phnN	23.3333	1.1547	Op0219f_1	MET-CAH-PP_KDPG	Q1LQC0 Phosphonate metabolism, 1,5-bisphosphokinase (PRPP-forming) PhnN
3UTR_1183	847820	+	848292	Rmet_0770	phnN			Op0219f_1
3UTR_1965	847959	-	847970	Rmet_0771	phnO			Op0220r_1
NPKM_3310	847971	-	848439	Rmet_0771	phnO	0.666667	0.57735	Op0220r_1	NA	Q1LQB9 GCN5-related N-acetyltransferase
NPKM_3311	848435	-	848975	Rmet_0772		1.33333	0.57735	Op0220r_1	NA	Q1LQB8 Putative uncharacterized protein
NPKM_3312	848971	-	849850	Rmet_0773	phnE	0.666667	0.57735	Op0220r_1	EIP-TRA-ABC	Q1LQB7 Phosphonate uptake transporter
TSS_849649-2	849649	-	674	Rmet_0772	0	30.6667	7.50555	Op0220r_1	NA	s
NPKM_3313	849866	-	850847	Rmet_0774	phnD	1	0	Op0220r_1	EIP-TRA-ABC	Q1LQB6 Phosphonate-binding periplasmic protein
NPKM_3314	850967	-	851897	Rmet_0775	phnC	4.66667	1.1547	Op0220r_1	EIP-TRA-ABC	Q1LQB5 Phosphonates import ATP-binding protein phnC 1
TSS_851844-2	851844	-	997	Rmet_0774	phnD	110.667	30.9246	Op0220r_1	EIP-TRA-ABC	m
5UTR_1659	851898	-	851955	Rmet_0775	phnC			Op0220r_1
5UTR_967	852086	+	852102	Rmet_0776				Op0221f_1
NPKM_3315	852102	+	853446	Rmet_0776		1.66667	0.57735	Op0221f_1	NA	Q1LQB4 Major facilitator superfamily MFS_1
NPKM_3316	853445	+	854702	Rmet_0777	bcr	0.666667	0.57735	Op0221f_1	NA	Q1LQB3 Drug resistance transporter Bcr/CflA subfamily
3UTR_1964	853682	-	854687	Rmet_0778	rng			Op0222r_3
NPKM_3317	854688	-	856221	Rmet_0778	rng	108	4.3589	Op0222r_3	GIP-TL-Ass	Q1LQB2 RNAse G
NPKM_3318	856279	-	856882	Rmet_0779	maf	40.3333	0.57735	Op0222r_2	DIV-Division	Q1LQB1 Maf-like protein Rmet_0779
TSS_856331-2	856331	-	110	Rmet_0778	rng	272	33.4215	Op0222r_3	GIP-TL-Ass	(w)-sba
TSS_856908-2	856908	-	26	Rmet_0779	maf	138.667	18.61	Op0222r_2	DIV-Division	no
NPKM_3319	856998	-	857478	Rmet_0780		100.667	2.08167	Op0222r_2	NA	Q1LQB0 UPF0247 protein Rmet_0780
TSS_857000-2	857000	-	118	Rmet_0779	maf	14.6667	1.52753	Op0222r_2	DIV-Division	s
NPKM_3320	857512	-	858283	Rmet_0781		242.667	13.2035	Op0222r_2	NA	Q1LQA9 Iojap-related protein
NPKM_3321	858304	-	859012	Rmet_0782	nadD	104	9.53939	Op0222r_1	MET-COF-NicAm	Q1LQA8 Nicotinate-nucleotide adenylyltransferase
TSS_858471-2	858471	-	188	Rmet_0781	0	57.6667	20.502	Op0222r_2	NA	no
NPKM_3322	859016	-	859928	Rmet_0783	hemF	114.667	5.85947	Op0222r_1	MET-COF-Porph	Q1LQA7 Coproporphyrinogen oxidase
TSS_859996-2	859996	-	68	Rmet_0783	hemF	660.333	103.992	Op0222r_1	MET-COF-Porph	no
NPKM_3323	860062	-	861331	Rmet_0784	purD	257	9.53939	Op0222r_1	MET-NUC-Pur	Q1LQA6 Phosphoribosylamine--glycine ligase
NPKM_3324	861415	-	862141	Rmet_0785		309	8.7178	Op0222r_1	NA	Q1LQA5 UPF0082 protein Rmet_0785
TSS_861891-2	861891	-	560	Rmet_0784	purD	34	7	Op0222r_1	MET-NUC-Pur	no
5UTR_1658	862142	-	862263	Rmet_0785				Op0222r_1
TSS_862285-2	862285	-	144	Rmet_0785	0	866.667	200.789	Op0222r_1	NA	no
TSS_862291+2	862291	+	105	Rmet_0786	yjgR	153.333	13.4288	Op0223f_1	NA	no
5UTR_968	862334	+	862396	Rmet_0786	yjgR			Op0223f_1
NPKM_3325	862396	+	863932	Rmet_0786	yjgR	63.6667	3.78594	Op0223f_1	NA	Q1LQA4 Putative uncharacterized protein
TSS_863130-2	863130	-	989	Rmet_0785	0	32.6667	10.2632	Op0222r_1	NA	(w)-nu
3UTR_1184	863933	+	864434	Rmet_0786	yjgR			Op0223f_1
3UTR_1963	863942	-	864045	Rmet_0787				Op0224r_1
NPKM_3326	864046	-	864199	Rmet_0787		18	2	Op0224r_1	NA	Q1LQA3 Putative uncharacterized protein
TSS_864238-2	864238	-	39	Rmet_0787	0	135.667	15.8219	Op0224r_1	NA	no
NPKM_3327	864346	-	864997	Rmet_0788	upp	95.3333	5.50757	Op0224r_1	MET-NUC-Pyr	Q1LQA2 Uracil phosphoribosyltransferase
TSS_865051-2	865051	-	54	Rmet_0788	upp	488.333	41.0163	Op0224r_1	MET-NUC-Pyr	no
NPKM_3328	865088	-	866078	Rmet_0789	bug	65.3333	1.52753	Op0224r_1	NA	Q1LQA1 Uncharacterized protein UPF0065
5UTR_1657	866079	-	866139	Rmet_0789	bug			Op0224r_1
TSS_866219+2	866219	+	102	Rmet_0790	0	396.667	18.4481	Op0225f_1	NA	no
5UTR_969	866245	+	866321	Rmet_0790				Op0225f_1
NPKM_3329	866321	+	867209	Rmet_0790		31.3333	3.78594	Op0225f_1	NA	Q1LQA0 Putative uncharacterized protein
TSS_866833+2	866833	+	485	Rmet_0791	0	36	12.1244	Op0225f_2	MET-LIP-FASyn	s
3UTR_1962	867144	-	868482	Rmet_0793				Op0226r_2
NPKM_3330	867318	+	868035	Rmet_0791		337.333	13.7961	Op0225f_2	MET-LIP-FASyn	Q1LQ99 Short-chain dehydrogenase/reductase SDR
NPKM_3331	868036	+	868459	Rmet_0792	mgsA	192.333	13.3167	Op0225f_2	MET-CAH-Pyr	Q1LQ98 Methylglyoxal synthase
3UTR_1185	868460	+	869075	Rmet_0792	mgsA			Op0225f_2
NPKM_3332	868483	-	868777	Rmet_0793		247	17.3494	Op0226r_2	NA	Q1LQ97 Putative uncharacterized protein
TSS_868818-2	868818	-	41	Rmet_0793	0	145	23.8956	Op0226r_2	NA	no
NPKM_3333	868909	-	870052	Rmet_0794		343.667	12.4231	Op0226r_2	EIP-TRA-ABC	Q1LQ96 Basic membrane lipoprotein
NPKM_3334	870132	-	871053	Rmet_0795		49.3333	3.21455	Op0226r_1	EIP-TRA-ABC	Q1LQ95 Inner-membrane translocator
NPKM_3335	871071	-	872166	Rmet_0796		40.3333	1.1547	Op0226r_1	EIP-TRA-ABC	Q1LQ94 Inner-membrane translocator
NPKM_3336	872158	-	873772	Rmet_0797		60	1.73205	Op0226r_1	EIP-TRA-ABC	Q1LQ93 ABC transporter-related protein
5UTR_1656	873773	-	873827	Rmet_0797				Op0226r_1
TSS_873849-2	873849	-	77	Rmet_0797	0	281.333	61.8493	Op0226r_1	EIP-TRA-ABC	no
3UTR_1961	874000	-	874048	Rmet_0798				Op0226r_1
NPKM_3337	874049	-	874973	Rmet_0798		49	1.73205	Op0226r_1	NA	Q1LQ92 Pirin-like protein
5UTR_1655	874974	-	875136	Rmet_0798				Op0226r_1
TSS_875016-2	875016	-	43	Rmet_0798	0	19	2.64575	Op0226r_1	NA	no
TSS_875197-2	875197	-	224	Rmet_0798	0	28.3333	2.08167	Op0226r_1	NA	(w)-sba
TSS_875216+2	875216	+	401	Rmet_0799	0	4045.33	844.931	Op0227f_1	EIP-TRA-ABC	no
5UTR_970	875235	+	875617	Rmet_0799				Op0227f_1
NPKM_3338	875617	+	876334	Rmet_0799		1029.33	112.625	Op0227f_1	EIP-TRA-ABC	Q1LQ91 Binding-protein-dependent transport systems inner membrane component
NPKM_3339	876344	+	877295	Rmet_0800		734.333	32.3161	Op0227f_1	EIP-TRA-ABC	Q1LQ90 Substrate-binding region of ABC-type glycine betaine transport system
NPKM_3340	877305	+	877956	Rmet_0801		726.333	28.3078	Op0227f_1	EIP-TRA-ABC	Q1LQ89 Binding-protein-dependent transport systems inner membrane component
NPKM_3341	877952	+	879149	Rmet_0802		842	20.0749	Op0227f_1	EIP-TRA-ABC	Q1LQ88 Glycine betaine/L-proline transport ATP binding subunit
3UTR_1960	878677	-	879369	Rmet_0803				Op0228r_2
NPKM_3342	879370	-	879817	Rmet_0803		7.33333	0.57735	Op0228r_2	NA	Q1LQ87 Putative uncharacterized protein
5UTR_1654	879818	-	879888	Rmet_0803				Op0228r_2
NPKM_3343	879971	-	880727	Rmet_0804		1.66667	0.57735	Op0228r_1	NA	Q1LQ86 SPFH domain, Band 7 family protein
NPKM_3344	880763	-	882239	Rmet_0805		5.33333	0.57735	Op0228r_1	GIP-PTL-Fold	Q1LQ85 Putative uncharacterized protein
TSS_882330+2	882330	+	16	Rmet_0806	0	186.667	24.1316	Op0229f_1	NA	no
NPKM_3345	882346	+	883618	Rmet_0806		71	12.7671	Op0229f_1	NA	Q1LQ84 Putative uncharacterized protein
NPKM_3346	883704	+	884478	Rmet_0807		89.6667	9.29157	Op0229f_1	NA	Q1LQ83 Class II aldolase/adducin-like protein
TSS_884464+2	884464	+	33	Rmet_0808	0	1025.33	210.526	Op0229f_2	NA	s
NPKM_3347	884497	+	884686	Rmet_0808		311	26.5141	Op0229f_2	NA	Q1LQ82 4-oxalocrotonate tautomerase family enzyme
NPKM_3348	884705	+	885758	Rmet_0809	ltaA	270.667	6.80686	Op0229f_2	MET-AA-GlySerThr	Q1LQ81 L-threonine aldolase
NPKM_3349	885825	+	886422	Rmet_0810		233.667	3.78594	Op0229f_2	NA	Q1LQ80 NUDIX hydrolase
TSS_886408+2	886408	+	26	Rmet_0811	sirA	392.333	52.9937	Op0229f_2	GIP-PTL-Fold	s
NPKM_3350	886434	+	886662	Rmet_0811	sirA	218.667	17.2434	Op0229f_2	GIP-PTL-Fold	Q1LQ79 SirA-like protein
3UTR_1959	886521	-	886732	Rmet_0812	fbp			Op0230r_3
3UTR_1186	886663	+	887223	Rmet_0811	sirA			Op0229f_2
NPKM_3351	886733	-	887081	Rmet_0812	fbp	376	22.2711	Op0230r_3	GIP-PTL-Fold	Q1LQ78 Peptidyl-prolyl cis-trans isomerase
NPKM_3352	887111	-	887660	Rmet_0813		46	6	Op0230r_2	NA	Q1LQ77 YaeQ
TSS_887255-2	887255	-	174	Rmet_0812	fbp	128.333	21.362	Op0230r_3	GIP-PTL-Fold	m
TSS_887708-2	887708	-	48	Rmet_0813	0	161.667	25.5408	Op0230r_2	NA	m
NPKM_3353	887792	-	888101	Rmet_0814		21.3333	2.08167	Op0230r_1	NA	Q1LQ76 Putative uncharacterized protein
TSS_888158-2	888158	-	57	Rmet_0814	0	254	21.166	Op0230r_1	NA	no
NPKM_3354	888228	-	888822	Rmet_0815		32	2.64575	Op0230r_1	NA	Q1LQ75 YceI
NPKM_3355	888861	-	889245	Rmet_0816		53.6667	3.51188	Op0230r_1	NA	Q1LQ74 Putative transmembrane protein
NPKM_3356	889353	-	889584	Rmet_0817	ybcJ	125.333	10.0167	Op0230r_1	NA	Q1LQ73 Putative uncharacterized protein
NPKM_3357	889586	-	891335	Rmet_0818	glnS	142	3	Op0230r_1	MET-AA-GluGSH	Q1LQ72 Glutaminyl-tRNA synthetase
5UTR_1653	891336	-	891548	Rmet_0818	glnS			Op0230r_1
TSS_891425-2	891425	-	90	Rmet_0818	glnS	680	90.0888	Op0230r_1	MET-AA-GluGSH	s
TSS_891526+2	891526	+	88	Rmet_0819	0	144.333	14.5717	Op0231f_1	NA	no
5UTR_971	891565	+	891614	Rmet_0819				Op0231f_1
TSS_891566-2	891566	-	231	Rmet_0818	glnS	35.3333	4.6188	Op0230r_1	MET-AA-GluGSH	w
NPKM_3358	891614	+	893066	Rmet_0819		53	3	Op0231f_1	NA	Q1LQ71 L-carnitine dehydratase/bile acid-inducible protein F
3UTR_1958	892324	-	893061	Rmet_0820				Op0232r_2
NPKM_3359	893062	-	893680	Rmet_0820		46	2.64575	Op0232r_2	NA	Q1LQ70 Pyridoxamine 5'-phosphate oxidase-related, FMN-binding
3UTR_1187	893067	+	894153	Rmet_0819				Op0231f_1
NPKM_3360	893693	-	894611	Rmet_0821		47	1	Op0232r_2	NA	Q1LQ69 Phenazine biosynthesis PhzC/PhzF protein
TSS_894581-2	894581	-	901	Rmet_0820	0	126.333	8.5049	Op0232r_2	NA	m
NPKM_3361	894877	-	896503	Rmet_0822	ggt	119	18.3576	Op0232r_2	MET-LIP-Others	Q1LQ68 Gamma-glutamyltransferase 2. Threonine peptidase. MEROPS family T03
[truncated: 7,209 more rows]

## Sheet: Chromid
Signal	Start	S	Dist to	Locus	Gene	Mean	SDEV	Operon	KO	Value
TSS_145-3	145	-	355	Rmet_6771	0	163.333	41.2351	Op2107r_1	NA	no
5UTR_127	204	+	833	Rmet_6605				Op1756f_1
TSS_372+3	372	+	461	Rmet_6605	0	36.3333	11.0151	Op1756f_1	NA	no
TSS_667+3	667	+	166	Rmet_6605	0	17.3333	1.1547	Op1756f_1	NA	no
NPKM_1	833	+	929	Rmet_6605		8	2.64575	Op1756f_1	NA	NA
TSS_928+3	928	+	17	Rmet_5817	repA	3456.67	249.741	Op1756f_2	NA	no
NPKM_2	945	+	2040	Rmet_5817	repA	388	13.5277	Op1756f_2	NA	Q1LB00 Plasmid encoded RepA protein
TSS_1030+3	1030	+	1737	Rmet_5819	parA	44.3333	3.21455	Op1758f_1	DIV-Division	s
3UTR_1082	1041	-	2141	Rmet_5818	csp			Op1757r_1
TSS_1227+3	1227	+	1540	Rmet_5819	parA	24.6667	3.21455	Op1758f_1	DIV-Division	(w)-nu
TSS_1969+3	1969	+	798	Rmet_5819	parA	25	12.49	Op1758f_1	DIV-Division	no
NPKM_3	2142	-	2346	Rmet_5818	csp	5961	437.685	Op1757r_1	NA	Q46Q97 Cold-shock DNA-binding protein family
5UTR_881	2347	-	3170	Rmet_5818	csp			Op1757r_1
TSS_2352+3	2352	+	415	Rmet_5819	parA	63	7.54983	Op1758f_1	DIV-Division	(m)-ba
TSS_2399-3	2399	-	53	Rmet_5818	csp	15.6667	0.57735	Op1757r_1	NA	(w)-nu
TSS_2451-3	2451	-	105	Rmet_5818	csp	136	14.7309	Op1757r_1	NA	m
TSS_2481+3	2481	+	286	Rmet_5819	parA	19.3333	2.88675	Op1758f_1	DIV-Division	(m)-ba
TSS_2517-3	2517	-	171	Rmet_5818	csp	497	60.2329	Op1757r_1	NA	s
NPKM_4	2767	+	3424	Rmet_5819	parA	100	1.73205	Op1758f_1	DIV-Division	Q1LAZ8 Cobyrinic acid a,c-diamide synthase
TSS_3046-3	3046	-	700	Rmet_5818	csp	35.6667	8.0829	Op1757r_1	NA	s
3UTR_1081	3175	-	4512	Rmet_5821	xerD			Op1759r_1
NPKM_5	3429	+	4446	Rmet_5820	parB	137.667	2.51661	Op1758f_1	NA	Q1LAZ7 ParB family protein
TSS_4365+3	4365	+	2899	Rmet_5822	0	33.3333	3.21455	Op1760f_1	NA	no
3UTR_148	4447	+	6599	Rmet_5820	parB			Op1758f_1
NPKM_6	4513	-	6094	Rmet_5821	xerD	48	2.64575	Op1759r_1	NA	Q1LAZ6 Putative integrase/recombinase protein
5UTR_880	6095	-	6723	Rmet_5821	xerD			Op1759r_1
TSS_6240-3	6240	-	146	Rmet_5821	xerD	204.667	28.2194	Op1759r_1	NA	(m)-sba
5UTR_128	6916	+	7264	Rmet_5822				Op1760f_1
TSS_7108+3	7108	+	156	Rmet_5822	0	79.3333	10.0664	Op1760f_1	NA	no
TSS_7136+3	7136	+	128	Rmet_5822	0	171	13.4536	Op1760f_1	NA	no
NPKM_7	7264	+	10009	Rmet_5822		27.6667	1.52753	Op1760f_1	NA	Q1LAZ5 ATP-dependent transcriptional regulator, MalT-like, LuxR family
3UTR_1080	9618	-	10070	Rmet_5823	tauD			Op1761r_3
3UTR_149	10010	+	10920	Rmet_5822				Op1760f_1
NPKM_8	10071	-	10959	Rmet_5823	tauD	9.33333	0.57735	Op1761r_3	MET-OAA-Taur	Q1LAZ4 Taurine catabolism dioxygenase TauD/TfdA
NPKM_9	11004	-	11997	Rmet_5824	bug	3	0	Op1761r_2	NA	Q1LAZ3 Uncharacterized protein UPF0065
NPKM_10	12013	-	12910	Rmet_5825		3	1	Op1761r_2	MET-LIP-FASyn	Q1LAZ2 Short-chain dehydrogenase/reductase SDR
NPKM_11	12906	-	14091	Rmet_5826		1.33333	0.57735	Op1761r_1	NA	Q1LAZ1 Thiolase
NPKM_12	14158	-	15715	Rmet_5827		1	0	Op1761r_1	MET-LIP-FAMet	Q1LAZ0 AMP-dependent synthetase and ligase
5UTR_879	15716	-	15750	Rmet_5827				Op1761r_1
5UTR_129	16077	+	16128	Rmet_5828	ycaC			Op1762f_1
NPKM_13	16128	+	16806	Rmet_5828	ycaC	5	1	Op1762f_1	NA	Q1LAY9 Isochorismatase hydrolase
3UTR_1079	16650	-	16990	Rmet_5829	pstS1			Op1763r_1
3UTR_150	16807	+	17161	Rmet_5828	ycaC			Op1762f_1
NPKM_14	16991	-	17993	Rmet_5829	pstS1	8.33333	0.57735	Op1763r_1	EIP-TRA-ABC	Q1LAY8 Periplasmic phosphate binding protein
TSS_18035-3	18035	-	42	Rmet_5829	pstS1	43.6667	13.5769	Op1763r_1	EIP-TRA-ABC	no
NPKM_15	18169	-	19339	Rmet_5830		13.6667	0.57735	Op1763r_1	NA	Q1LAY7 Putative uncharacterized protein
TSS_18693-3	18693	-	700	Rmet_5829	pstS1	30	7.54983	Op1763r_1	EIP-TRA-ABC	s
TSS_19150-3	19150	-	1157	Rmet_5829	pstS1	51	1.73205	Op1763r_1	EIP-TRA-ABC	m
5UTR_878	19340	-	19376	Rmet_5830				Op1763r_1
5UTR_130	19585	+	19627	Rmet_5831				Op1764f_1
NPKM_16	19627	+	20458	Rmet_5831		4	1	Op1764f_1	NA	Q1LAY6 Transcriptional regulator, LuxR family
3UTR_151	20459	+	20514	Rmet_5831				Op1764f_1
NPKM_17	20612	+	21206	Rmet_5832		2.33333	0.57735	Op1764f_1	NA	Q1LAY5 Response regulator receiver domain protein (CheY-like)
NPKM_18	21301	+	21580	Rmet_5833		11.3333	0.57735	Op1764f_2	NA	Q1LAY4 Putative uncharacterized protein
3UTR_152	21581	+	21810	Rmet_5833				Op1764f_2
5UTR_131	21822	+	21862	Rmet_6606				Op1764f_2
NPKM_19	21862	+	21937	Rmet_6606		2	1	Op1764f_2	NA	NA
NPKM_20	21933	+	22614	Rmet_5834		0.333333	0.57735	Op1764f_2	NA	Q1LAY3 Phosphoesterase, PA-phosphatase related
NPKM_21	22529	+	22805	Rmet_6607		0.666667	0.57735	Op1764f_2	NA	NA
NPKM_22	22726	+	24133	Rmet_5835		0.666667	0.57735	Op1764f_2	NA	Q1LAY2 Sugar transferase
NPKM_23	24258	+	24510	Rmet_5836		1.33333	0.57735	Op1764f_2	NA	Q1LAY1 Phosphopantetheine-binding
NPKM_24	24506	+	25709	Rmet_5837		1	0	Op1764f_2	MET-CAH-Prop	Q1LAY0 Acyl-CoA dehydrogenase-like protein
NPKM_25	25720	+	26686	Rmet_5838		2	0	Op1764f_2	NA	Q1LAX9 Putative uncharacterized protein
TSS_26671+3	26671	+	15	Rmet_5839	0	23.3333	8.62168	Op1764f_2	NA	(w)-ba
NPKM_26	26686	+	27670	Rmet_5839		2.33333	0.57735	Op1764f_2	NA	Q1LAX8 Putative uncharacterized protein
NPKM_27	27666	+	30237	Rmet_5840		3.33333	0.57735	Op1764f_2	MET-Nglyc	Q1LAX7 Glycoside hydrolase family 2, immunoglobulin-like beta-sandwich
3UTR_153	30238	+	30256	Rmet_5840				Op1764f_2
TSS_30578+3	30578	+	57	Rmet_5841	0	64.3333	15.308	Op1764f_3	NA	s
5UTR_132	30621	+	30635	Rmet_5841				Op1764f_3
NPKM_28	30635	+	31364	Rmet_5841		7	1	Op1764f_3	NA	Q1LAX6 Transcriptional regulator, Crp/Fnr family
3UTR_154	31365	+	31460	Rmet_5841				Op1764f_3
NPKM_29	31444	-	32497	Rmet_5842		0.666667	0.57735	Op1765r_1	NA	Q1LAX5 Putative uncharacterized protein
5UTR_877	32498	-	32499	Rmet_5842				Op1765r_1
5UTR_133	32788	+	32871	Rmet_5843	manC			Op1766f_1
NPKM_30	32871	+	34368	Rmet_5843	manC	2	0	Op1766f_1	MET-CAH-FruMan	Q1LAX4 Mannose-1-phosphate guanylyltransferase (GDP)
NPKM_31	34429	+	36772	Rmet_5844	epsB1	2	0	Op1766f_1	NA	Q1LAX3 Lipopolysaccharide biosynthesis
NPKM_32	36879	+	38727	Rmet_5845		1.33333	0.57735	Op1766f_1	NA	Q1LAX2 Putative uncharacterized protein
5UTR_134	38754	+	38778	Rmet_5846				Op1766f_1
NPKM_33	38778	+	40389	Rmet_5846		0.666667	0.57735	Op1766f_1	NA	Q1LAX1 Putative uncharacterized protein
TSS_39467-3	39467	-	6970	Rmet_5842	0	28.6667	7.37111	Op1765r_1	NA	no
3UTR_1078	39951	-	40408	Rmet_5847				Op1767r_1
3UTR_155	40390	+	40392	Rmet_5846				Op1766f_1
NPKM_34	40409	-	41255	Rmet_5847		16	1	Op1767r_1	NA	Q1LAX0 Short-chain dehydrogenase/reductase SDR
5UTR_876	41256	-	41257	Rmet_5847				Op1767r_1
TSS_41281-3	41281	-	26	Rmet_5847	0	157	18.0278	Op1767r_1	NA	no
TSS_41286+3	41286	+	149	Rmet_5848	0	42	7.93725	Op1768f_1	NA	s
5UTR_135	41369	+	41435	Rmet_5848				Op1768f_1
TSS_41404+3	41404	+	31	Rmet_5848	0	106.667	18.0093	Op1768f_1	NA	w
NPKM_35	41435	+	42629	Rmet_5848		7	0	Op1768f_1	NA	Q1LAW9 Putative uncharacterized protein
3UTR_156	42630	+	42661	Rmet_5848				Op1768f_1
3UTR_1077	42696	-	42709	Rmet_5849	epsB			Op1769r_2
NPKM_36	42710	-	44957	Rmet_5849	epsB	2	0	Op1769r_2	NA	Q1LAW8 Exopolysaccharide transport protein
NPKM_37	44956	-	45451	Rmet_5850	epsP	0	0	Op1769r_1	NA	Q1LAW7 Protein tyrosine phosphatase
NPKM_38	45454	-	46543	Rmet_5851	epsA	0	0	Op1769r_1	EIP-TRA-Pores	Q1LAW6 Polysaccharide export protein
5UTR_136	46853	+	46880	Rmet_5852				Op1770f_1
NPKM_39	46880	+	47642	Rmet_5852		1	0	Op1770f_1	NA	Q1LAW5 Putative uncharacterized protein
3UTR_1076	47594	-	47675	Rmet_5853				Op1771r_3
3UTR_157	47643	+	47768	Rmet_5852				Op1770f_1
NPKM_40	47676	-	48909	Rmet_5853		1.66667	0.57735	Op1771r_3	NA	Q1LAW4 Glycosyl transferase, group 1
NPKM_41	48905	-	50051	Rmet_5854		1.66667	0.57735	Op1771r_3	NA	Q1LAW3 Glycosyl transferase, group 1
NPKM_42	50094	-	50715	Rmet_5855	wcaF	0.666667	0.57735	Op1771r_2	NA	Q1LAW2 Transferase hexapeptide repeat
TSS_50705-3	50705	-	654	Rmet_5854	0	15.6667	2.08167	Op1771r_3	NA	m
3UTR_1075	50853	-	50856	Rmet_5856	wcaI			Op1771r_2
NPKM_43	50857	-	52120	Rmet_5856	wcaI	2.33333	0.57735	Op1771r_2	NA	Q1LAW1 Glycosyl transferase, group 1
NPKM_44	52210	-	52381	Rmet_6608		0	0	Op1771r_1	NA	NA
NPKM_45	52442	+	53846	Rmet_5857		1.66667	0.57735	Op1772f_1	NA	Q1LAW0 Putative uncharacterized protein
3UTR_158	53847	+	53907	Rmet_5857				Op1772f_1
3UTR_1074	53931	-	53977	Rmet_5858				Op1773r_3
NPKM_46	53978	-	55418	Rmet_5858		0	0	Op1773r_3	NA	Q1LAV9 Putative uncharacterized protein
NPKM_47	55456	-	56458	Rmet_5859	wcaG	1.66667	0.57735	Op1773r_3	MET-CAH-FruMan	Q1LAV8 NAD-dependent epimerase/dehydratase
NPKM_48	56441	-	57647	Rmet_5860	gmd	2	0	Op1773r_3	MET-CAH-FruMan	Q1LAV7 GDP-mannose 4,6-dehydratase
5UTR_875	57648	-	57714	Rmet_5860	gmd			Op1773r_3
3UTR_1073	57733	-	57825	Rmet_5861				Op1773r_3
NPKM_49	57826	-	58756	Rmet_5861		46.3333	2.08167	Op1773r_3	NA	Q1LAV6 Transcriptional regulator, LuxR family
TSS_58980-3	58980	-	224	Rmet_5861	0	1165	238.755	Op1773r_3	NA	s
TSS_59211+3	59211	+	1654	Rmet_5864	cynS	82	9	Op1774f_1	MET-EN-Nitrog	(m)-ba
5UTR_137	59231	+	60865	Rmet_5864	cynS			Op1774f_1
NPKM_50	59295	-	59502	Rmet_6609		9.66667	1.52753	Op1773r_2	NA	NA
NPKM_51	59564	-	59873	Rmet_5862		16	3.60555	Op1773r_2	NA	Q1LAV5 Putative signal peptide protein
NPKM_52	59935	-	60067	Rmet_6610		6.66667	2.88675	Op1773r_1	NA	NA
5UTR_874	60068	-	60097	Rmet_6610				Op1773r_1
TSS_60099-3	60099	-	32	Rmet_6610	0	107.333	28.006	Op1773r_1	NA	w
3UTR_1072	60230	-	60290	Rmet_5863				Op1773r_1
NPKM_53	60291	-	60825	Rmet_5863		9.66667	0.57735	Op1773r_1	NA	Q1LAV4 Putative uncharacterized protein
TSS_60417+3	60417	+	448	Rmet_5864	cynS	110	24.6374	Op1774f_1	MET-EN-Nitrog	m
NPKM_54	60865	+	61267	Rmet_5864	cynS	41.6667	5.03322	Op1774f_1	MET-EN-Nitrog	Q1LAV3 Cyanate lyase
NPKM_55	61345	-	61510	Rmet_5865		87.6667	5.85947	Op1775r_1	NA	Q1LAV2 Putative uncharacterized protein
5UTR_873	61511	-	61749	Rmet_5865				Op1775r_1
TSS_61582-3	61582	-	72	Rmet_5865	0	44	11.1355	Op1775r_1	NA	(w)-sba
NPKM_56	61849	+	62632	Rmet_5866		16.6667	2.3094	Op1776f_1	NA	Q1LAV1 Phosphoribosyltransferase
3UTR_1071	62235	-	62641	Rmet_5867	leuD			Op1777r_1
3UTR_159	62633	+	63713	Rmet_5866				Op1776f_1
NPKM_57	62642	-	63155	Rmet_5867	leuD	21.3333	0.57735	Op1777r_1	MET-AA-ValLeuIle	Q1LAV0 3-isopropylmalate dehydratase, small subunit
NPKM_58	63151	-	64474	Rmet_5868	leuC	38.3333	1.52753	Op1777r_1	MET-AA-ValLeuIle	Q1LAU9 3-isopropylmalate dehydratase, large subunit
NPKM_59	64470	-	65511	Rmet_5869	bug	66.3333	2.3094	Op1777r_1	NA	Q1LAU8 Uncharacterized protein UPF0065
TSS_65539-3	65539	-	28	Rmet_5869	bug	88	5	Op1777r_1	NA	s
NPKM_60	65611	-	66394	Rmet_5870		135.667	6.65833	Op1777r_1	NA	Q1LAU7 Transcriptional regulator, GntR family
5UTR_872	66395	-	66513	Rmet_5870				Op1777r_1
TSS_66429-3	66429	-	35	Rmet_5870	0	617.333	56.5803	Op1777r_1	NA	(s)-sba
5UTR_138	66685	+	67093	Rmet_5871				Op1778f_1
TSS_66870-3	66870	-	476	Rmet_5870	0	71.3333	18.8237	Op1777r_1	NA	no
NPKM_61	67093	+	68575	Rmet_5871		5.33333	0.57735	Op1778f_1	NA	Q1LAU6 Putative glycin-rich signal peptide protein
TSS_67095-3	67095	-	701	Rmet_5870	0	15.6667	1.52753	Op1777r_1	NA	no
NPKM_62	68767	+	69229	Rmet_5872		3.33333	0.57735	Op1778f_1	NA	Q1LAU5 Conserved hypothetical signal peptide protein
NPKM_63	69225	+	69924	Rmet_5873		1.66667	0.57735	Op1778f_1	NA	Q1LAU4 Peptidase C39, bacteriocin processing
NPKM_64	69937	+	71077	Rmet_5874		1.33333	0.57735	Op1778f_1	NA	Q1LAU3 Putative uncharacterized protein
3UTR_160	71078	+	71109	Rmet_5874				Op1778f_1
NPKM_65	71185	+	72658	Rmet_5875		2.33333	0.57735	Op1778f_1	NA	Q1LAU2 Putative uncharacterized protein
3UTR_161	72659	+	72765	Rmet_5875				Op1778f_1
TSS_72769+3	72769	+	57	Rmet_5876	0	125.333	14.0119	Op1778f_2	NA	(w)-ba
5UTR_139	72804	+	72826	Rmet_5876				Op1778f_2
NPKM_66	72826	+	73339	Rmet_5876		32.3333	1.52753	Op1778f_2	NA	Q1LAU1 Putative transmembrane protein
NPKM_67	73622	+	74762	Rmet_5877		236.333	7.23418	Op1778f_3	NA	Q1LAU0 Extracellular ligand-binding receptor
TSS_74698+3	74698	+	94	Rmet_5878	0	101.333	9.50438	Op1778f_3	NA	no
NPKM_68	74792	+	75572	Rmet_5878		127.333	3.21455	Op1778f_3	NA	Q1LAT9 Short-chain dehydrogenase/reductase SDR
TSS_74793+3	74793	+	1785	Rmet_5880	0	41.3333	8.02081	Op1780f_1	NA	s
3UTR_1070	75008	-	75593	Rmet_5879				Op1779r_1
3UTR_162	75573	+	76282	Rmet_5878				Op1778f_3
NPKM_69	75594	-	76494	Rmet_5879		13.6667	0.57735	Op1779r_1	NA	Q1LAT8 Transcriptional regulator, LysR family
TSS_76523-3	76523	-	29	Rmet_5879	0	52.3333	7.50555	Op1779r_1	NA	no
5UTR_140	76534	+	76578	Rmet_5880				Op1780f_1
NPKM_70	76578	+	77979	Rmet_5880		8.33333	0.57735	Op1780f_1	NA	Q1LAT7 Putative uncharacterized protein
TSS_76587+3	76587	+	1404	Rmet_5881	0	27.6667	4.93288	Op1780f_1	NA	s
NPKM_71	77991	+	78336	Rmet_5881		4.33333	0.57735	Op1780f_1	NA	Q1LAT6 Putative uncharacterized protein
NPKM_72	78378	+	79365	Rmet_5882	bug	14.3333	1.1547	Op1780f_2	NA	Q1LAT5 Uncharacterized protein UPF0065
3UTR_1069	78915	-	80293	Rmet_5884				Op1781r_1
TSS_79463+3	79463	+	21	Rmet_5883	0	18.3333	5.7735	Op1780f_2	NA	(m)-sba
NPKM_73	79484	+	80234	Rmet_5883		19.6667	1.1547	Op1780f_2	NA	Q1LAT4 Twin-arginine translocation pathway signal
3UTR_163	80235	+	80466	Rmet_5883				Op1780f_2
NPKM_74	80294	-	80684	Rmet_5884		179.667	4.04145	Op1781r_1	NA	Q1LAT3 GCN5-related N-acetyltransferase
5UTR_871	80685	-	80795	Rmet_5884				Op1781r_1
TSS_80790-3	80790	-	106	Rmet_5884	0	1850.33	190.867	Op1781r_1	NA	s
5UTR_141	80844	+	80910	Rmet_5885	amn			Op1782f_1
NPKM_75	80910	+	82401	Rmet_5885	amn	69.3333	0.57735	Op1782f_1	MET-NUC-Pur	Q1LAT2 AMP nucleosidase
TSS_80923+3	80923	+	4845	Rmet_5888	0	252.667	25.7164	Op1784f_1	NA	s
3UTR_164	82402	+	83308	Rmet_5885	amn			Op1782f_1
3UTR_1068	82463	-	82526	Rmet_5886				Op1783r_1
NPKM_76	82527	-	83265	Rmet_5886		25	2.64575	Op1783r_1	NA	Q1LAT1 OmpW
TSS_83219-3	83219	-	2535	Rmet_5884	0	174	92.2388	Op1781r_1	NA	no
TSS_83430+3	83430	+	2338	Rmet_5888	0	49.6667	9.29157	Op1784f_1	NA	s
NPKM_77	83540	-	85244	Rmet_5887	leuA1	51.3333	4.16333	Op1783r_1	MET-CAH-Pyr	Q1LAT0 2-isopropylmalate synthase
TSS_83905+3	83905	+	1863	Rmet_5888	0	32.3333	9.07377	Op1784f_1	NA	s
NPKM_78	85346	-	85496	Rmet_6611		256	9.53939	Op1783r_1	NA	NA
5UTR_870	85497	-	85518	Rmet_6611				Op1783r_1
TSS_85530-3	85530	-	34	Rmet_6611	0	50.6667	9.29157	Op1783r_1	NA	s
5UTR_142	85614	+	85768	Rmet_5888				Op1784f_1
NPKM_79	85768	+	87154	Rmet_5888		3	0	Op1784f_1	NA	Q1LAS9 Putative uncharacterized protein
3UTR_1067	87124	-	87127	Rmet_6612				Op1785r_2
NPKM_80	87128	-	87431	Rmet_6612		4	1	Op1785r_2	NA	NA
3UTR_165	87155	+	87159	Rmet_5888				Op1784f_1
NPKM_81	87446	-	87767	Rmet_5889		54.6667	1.52753	Op1785r_2	NA	Q1LAS8 Putative transmembrane protein
NPKM_82	87782	-	89645	Rmet_5890	feoB	58	1	Op1785r_2	EIP-TRA-Ion	Q1LAS7 Ferrous iron transport protein B
NPKM_83	89668	-	89971	Rmet_5891	feoA	65.6667	3.05505	Op1785r_2	EIP-TRA-Ion	Q1LAS6 FeoA
TSS_90044-3	90044	-	73	Rmet_5891	feoA	175.667	8.5049	Op1785r_2	EIP-TRA-Ion	no
NPKM_84	90309	-	91203	Rmet_5892		11.6667	1.1547	Op1785r_1	NA	Q1LAS5 Transcriptional regulator, LysR family
5UTR_869	91204	-	91243	Rmet_5892				Op1785r_1
TSS_91235-3	91235	-	32	Rmet_5892	0	18.6667	1.52753	Op1785r_1	NA	(m)-ba
TSS_91279+3	91279	+	67	Rmet_5893	0	31.3333	6.1101	Op1786f_1	NA	s
5UTR_143	91329	+	91346	Rmet_5893				Op1786f_1
NPKM_85	91346	+	93143	Rmet_5893		4.66667	0.57735	Op1786f_1	NA	Q1LAS4 Acyl-CoA dehydrogenase-like protein
NPKM_86	93174	+	94251	Rmet_5894	bug	10.6667	1.1547	Op1786f_2	NA	Q1LAS3 Uncharacterized protein UPF0065
TSS_94038+3	94038	+	236	Rmet_5895	0	153.667	40.5134	Op1786f_3	NA	no
NPKM_87	94274	+	95414	Rmet_5895		91.3333	6.35085	Op1786f_3	NA	Q1LAS2 L-carnitine dehydratase/bile acid-inducible protein F
3UTR_1066	95376	-	95487	Rmet_5896				Op1787r_1
3UTR_166	95415	+	96452	Rmet_5895				Op1786f_3
NPKM_88	95488	-	97189	Rmet_5896		1.33333	0.57735	Op1787r_1	EIP-TRA-Ion	Q1LAS1 L-lactate transport
5UTR_868	97190	-	97209	Rmet_5896				Op1787r_1
NPKM_89	97247	-	98693	Rmet_5897		1.33333	0.57735	Op1787r_1	NA	Q1LAS0 Iron-sulfur cluster binding protein
NPKM_90	98689	-	99400	Rmet_5898		2.66667	0.57735	Op1787r_1	NA	Q1LAR9 Putative uncharacterized protein
NPKM_91	99396	-	100182	Rmet_5899		2.33333	0.57735	Op1787r_1	NA	Q1LAR8 Putative uncharacterized protein
3UTR_1065	100191	-	101088	Rmet_5901				Op1789r_1
5UTR_144	100193	+	100319	Rmet_5900				Op1788f_1
TSS_100255+3	100255	+	64	Rmet_5900	0	81	5.2915	Op1788f_1	NA	no
NPKM_92	100319	+	101018	Rmet_5900		20.3333	0.57735	Op1788f_1	NA	Q1LAR7 Transcriptional regulator, GntR family
3UTR_167	101019	+	101148	Rmet_5900				Op1788f_1
NPKM_93	101089	-	102184	Rmet_5901		34.6667	1.1547	Op1789r_1	NA	Q1LAR6 Membrane protein, putative
5UTR_145	102224	+	102386	Rmet_5902	eutB			Op1790f_1
TSS_102232-3	102232	-	48	Rmet_5901	0	191.667	39.1706	Op1789r_1	NA	s
NPKM_94	102386	+	103769	Rmet_5902	eutB	5	0	Op1790f_1	MET-LIP-GlycPLip	Q1LAR5 Ethanolamine ammonia-lyase heavy chain
NPKM_95	103786	+	104557	Rmet_5903	eutC	4.66667	0.57735	Op1790f_1	MET-LIP-GlycPLip	Q1LAR4 Ethanolamine ammonia-lyase light chain
3UTR_1064	104547	-	104574	Rmet_5904				Op1791r_1
3UTR_168	104558	+	104727	Rmet_5903	eutC			Op1790f_1
NPKM_96	104575	-	105049	Rmet_5904		21	1.73205	Op1791r_1	NA	Q1LAR3 YbaK/prolyl-tRNA synthetase associated region
TSS_104626-3	104626	-	2442	Rmet_5901	0	16.3333	1.1547	Op1789r_1	NA	no
NPKM_97	105083	-	106037	Rmet_5905		21.3333	2.51661	Op1791r_1	NA	Q1LAR2 Transcriptional regulator, LysR family
TSS_105095-3	105095	-	46	Rmet_5904	0	132	6	Op1791r_1	NA	no
TSS_106086-3	106086	-	49	Rmet_5905	0	24	7.93725	Op1791r_1	NA	m
NPKM_98	106121	-	107435	Rmet_5906	kgtP	63	2	Op1791r_1	NA	Q1LAR1 Metabolite
5UTR_146	107831	+	107832	Rmet_5907				Op1792f_1
NPKM_99	107832	+	108156	Rmet_5907		22.6667	1.52753	Op1792f_1	NA	Q1LAR0 Putative uncharacterized protein
TSS_108249+3	108249	+	33	Rmet_5908	0	41.6667	2.51661	Op1792f_2	MET-XEN-Others	s
NPKM_100	108282	+	109440	Rmet_5908		83	6.245	Op1792f_2	MET-XEN-Others	Q1LAQ9 Acyl-CoA dehydrogenase-like protein
NPKM_101	109500	+	110076	Rmet_5909		201	19.975	Op1792f_3	NA	Q1LAQ8 Putative uncharacterized protein
NPKM_102	109955	+	110264	Rmet_6613		86.3333	6.65833	Op1792f_3	NA	NA
NPKM_103	110234	-	110606	Rmet_5910		394	39.6611	Op1793r_2	NA	Q1LAQ7 Putative uncharacterized protein
NPKM_104	110565	+	110649	Rmet_6614		0.666667	0.57735	Op2058f_1	NA	NA
TSS_110610-3	110610	-	4	Rmet_5910	0	19.3333	4.6188	Op1793r_2	NA	no
TSS_110631-3	110631	-	25	Rmet_5910	0	3020	182.984	Op1793r_2	NA	s
3UTR_169	110650	+	110690	Rmet_6614				Op2058f_1
NPKM_105	110711	-	113585	Rmet_5911		14	1	Op1793r_1	NA	Q1LAQ6 Peptidase M16-like protein
5UTR_867	113586	-	113609	Rmet_5911				Op1793r_1
5UTR_147	113723	+	113773	Rmet_5912				Op1794f_1
NPKM_106	113773	+	115276	Rmet_5912		18	1.73205	Op1794f_1	NA	Q1LAQ5 Transcriptional regulator Ada / DNA-3-methyladenine glycosylase II / DNA-O6-methylguanine--protein-cysteine S-methyltransferase
TSS_113774+3	113774	+	1498	Rmet_5913	ogt3	55.3333	7.63763	Op1794f_1	GIP-REP-Recomb	no
NPKM_107	115272	+	115821	Rmet_5913	ogt3	19.3333	1.52753	Op1794f_1	GIP-REP-Recomb	Q1LAQ4 Methylated-DNA--protein-cysteine methyltransferase
NPKM_108	115838	+	116405	Rmet_5914	ligT	16	1	Op1794f_1	GIP-TL-Ass	Q1LAQ3 2',5' RNA ligase
3UTR_1063	115869	-	116536	Rmet_5915				Op1795r_1
3UTR_170	116406	+	116476	Rmet_5914	ligT			Op1794f_1
NPKM_109	116537	-	117152	Rmet_5915		3.33333	1.1547	Op1795r_1	NA	Q1LAQ2 Lysine exporter protein (LYSE/YGGA)
5UTR_866	117153	-	117187	Rmet_5915				Op1795r_1
TSS_117263+3	117263	+	36	Rmet_5916	0	161	48.816	Op1796f_1	NA	m
5UTR_148	117273	+	117299	Rmet_5916				Op1796f_1
NPKM_110	117299	+	118160	Rmet_5916		23	1	Op1796f_1	NA	Q1LAQ1 Transcriptional regulator, LysR family
3UTR_171	118161	+	118282	Rmet_5916				Op1796f_1
TSS_118249-3	118249	-	1097	Rmet_5915	0	21.6667	0.57735	Op1795r_1	NA	(w)-sba
TSS_118255+3	118255	+	151	Rmet_5917	0	23.3333	3.78594	Op1796f_2	NA	no
TSS_118261-3	118261	-	1109	Rmet_5915	0	18	3.60555	Op1795r_1	NA	no
TSS_118277+3	118277	+	129	Rmet_5917	0	110	44.3058	Op1796f_2	NA	no
5UTR_149	118288	+	118406	Rmet_5917				Op1796f_2
TSS_118318+3	118318	+	88	Rmet_5917	0	102.333	10.504	Op1796f_2	NA	s
3UTR_1062	118406	-	119258	Rmet_5918				Op1797r_2
NPKM_111	118406	+	119201	Rmet_5917		103.667	4.72582	Op1796f_2	NA	Q1LAQ0 YcgR
3UTR_172	119202	+	120176	Rmet_5917				Op1796f_2
NPKM_112	119259	-	120156	Rmet_5918		70	1	Op1797r_2	NA	Q1LAP9 Transcriptional regulator, IclR family
TSS_120149-3	120149	-	2997	Rmet_5915	0	135	26.6271	Op1795r_1	NA	no
5UTR_150	120325	+	122736	Rmet_5920				Op1798f_1
NPKM_113	120409	-	122662	Rmet_5919		8.33333	1.52753	Op1797r_1	NA	Q1LAP8 Patatin
5UTR_865	122663	-	122788	Rmet_5919				Op1797r_1
TSS_122696-3	122696	-	34	Rmet_5919	0	52.3333	10.0167	Op1797r_1	NA	no
NPKM_114	122736	+	123123	Rmet_5920		28	1.73205	Op1798f_1	NA	Q1LAP7 Putative uncharacterized protein
TSS_122854+3	122854	+	265	Rmet_5921	0	762.667	31.2143	Op1798f_2	NA	no
NPKM_115	123119	+	123953	Rmet_5921		58	2.64575	Op1798f_2	NA	Q1LAP6 Silent information regulator protein Sir2
TSS_124007+3	124007	+	189	Rmet_5922	0	366	53.8424	Op1798f_2	NA	s
NPKM_116	124196	+	125093	Rmet_5922		6	1	Op1798f_2	NA	Q1LAP5 Putative uncharacterized protein
3UTR_1061	124254	-	125088	Rmet_5923				Op1799r_1
NPKM_117	125089	-	125671	Rmet_5923		53.3333	5.50757	Op1799r_1	NA	Q1LAP4 Putative transmembrane protein
3UTR_173	125094	+	125549	Rmet_5922				Op1798f_2
TSS_125693-3	125693	-	22	Rmet_5923	0	56.3333	9.86577	Op1799r_1	NA	no
NPKM_118	125762	-	125966	Rmet_5924		34.6667	5.85947	Op1799r_1	NA	Q1LAP3 SlyX
TSS_125980-3	125980	-	14	Rmet_5924	0	41.6667	12.2202	Op1799r_1	NA	no
NPKM_119	126057	-	126486	Rmet_5925		149.667	8.73689	Op1799r_1	NA	Q1LAP2 3-demethylubiquinone-9 3-methyltransferase
5UTR_864	126487	-	126545	Rmet_5925				Op1799r_1
TSS_126556-3	126556	-	70	Rmet_5925	0	74	15	Op1799r_1	NA	s
5UTR_151	126613	+	126775	Rmet_5926	argG			Op1800f_1
TSS_126686+3	126686	+	89	Rmet_5926	argG	528	94.6942	Op1800f_1	MET-AA-AlaAsp	no
NPKM_120	126775	+	128101	Rmet_5926	argG	556.667	10.4083	Op1800f_1	MET-AA-AlaAsp	Q1LAP1 Argininosuccinate synthase
3UTR_174	128102	+	128139	Rmet_5926	argG			Op1800f_1
5UTR_152	128179	+	128253	Rmet_5927	mocA			Op1800f_1
TSS_128220+3	128220	+	33	Rmet_5927	mocA	169.333	17.2143	Op1800f_1	NA	s
NPKM_121	128253	+	129279	Rmet_5927	mocA	98	2.64575	Op1800f_1	NA	Q1LAP0 Aldo/keto reductase
NPKM_122	129505	+	132574	Rmet_5928		16	1	Op1800f_1	NA	Q1LAN9 Putative transmembrane protein
3UTR_1060	131802	-	132626	Rmet_5929				Op1801r_2
3UTR_175	132575	+	132825	Rmet_5928				Op1800f_1
NPKM_123	132627	-	132879	Rmet_5929		84	5.2915	Op1801r_2	NA	Q1LAN8 Transglycosylase-associated protein
NPKM_124	132980	-	135089	Rmet_5930	fusA2	74.6667	0.57735	Op1801r_2	NA	Q1LAN7 Elongation factor G 2
TSS_133616-3	133616	-	737	Rmet_5929	0	39.3333	8.3865	Op1801r_2	NA	(w)-ba
TSS_135117-3	135117	-	28	Rmet_5930	fusA2	23.6667	8.0829	Op1801r_2	NA	no
NPKM_125	135192	-	136092	Rmet_5931		8.66667	0.57735	Op1801r_1	NA	Q1LAN6 Polysaccharide deacetylase
TSS_136190-3	136190	-	98	Rmet_5931	0	26	3.60555	Op1801r_1	NA	m
NPKM_126	136294	-	136612	Rmet_5932		12.3333	1.1547	Op1801r_1	NA	Q1LAN5 Putative uncharacterized protein
TSS_136598+3	136598	+	38	Rmet_5933	0	100	6.245	Op1802f_1	NA	s
5UTR_153	136603	+	136636	Rmet_5933				Op1802f_1
5UTR_863	136613	-	137199	Rmet_5932				Op1801r_1
NPKM_127	136636	+	137380	Rmet_5933		22.3333	1.52753	Op1802f_1	NA	Q1LAN4 Putative uncharacterized protein
3UTR_1059	137222	-	137385	Rmet_5934				Op1803r_1
3UTR_176	137381	+	138144	Rmet_5933				Op1802f_1
NPKM_128	137386	-	138127	Rmet_5934		25	1	Op1803r_1	NA	Q1LAN3 Putative uncharacterized protein
5UTR_862	138128	-	138206	Rmet_5934				Op1803r_1
TSS_138160-3	138160	-	33	Rmet_5934	0	125.667	22.053	Op1803r_1	NA	s
5UTR_154	138171	+	138283	Rmet_5935				Op1804f_1
TSS_138258+3	138258	+	25	Rmet_5935	0	42	7	Op1804f_1	DIV-MOT-Chemotax	no
NPKM_129	138283	+	139846	Rmet_5935		10.3333	0.57735	Op1804f_1	DIV-MOT-Chemotax	Q1LAN2 Methyl-accepting chemotaxis sensory transducer
3UTR_1058	139137	-	139882	Rmet_5936				Op1805r_3
3UTR_177	139847	+	141543	Rmet_5935				Op1804f_1
NPKM_130	139883	-	140915	Rmet_5936		30	2.64575	Op1805r_3	NA	Q1LAN1 Luciferase-like protein
TSS_140957-3	140957	-	42	Rmet_5936	0	44.3333	6.35085	Op1805r_3	NA	no
NPKM_131	141044	-	143852	Rmet_5937		8	0	Op1805r_2	NA	Q1LAN0 Putative uncharacterized protein
TSS_143877-3	143877	-	25	Rmet_5937	0	27	5.19615	Op1805r_2	NA	s
NPKM_132	143939	-	144914	Rmet_5938		54	1	Op1805r_2	NA	Q1LAM9 Rhodanese-like protein
5UTR_861	144915	-	144940	Rmet_5938				Op1805r_2
3UTR_1057	144971	-	145040	Rmet_5939				Op1805r_1
TSS_144984-3	144984	-	70	Rmet_5938	0	43	4.58258	Op1805r_2	NA	m
NPKM_133	145041	-	145458	Rmet_5939		3.33333	1.1547	Op1805r_1	NA	Q1LAM8 Hpt domain protein
NPKM_134	145454	-	146117	Rmet_5940		4	0	Op1805r_1	EIP-SIG-2Comp	Q1LAM7 Two component transcriptional regulator, LuxR family
TSS_145837-3	145837	-	379	Rmet_5939	0	21	5.2915	Op1805r_1	NA	s
5UTR_860	146118	-	146230	Rmet_5940				Op1805r_1
TSS_146196-3	146196	-	79	Rmet_5940	0	91.3333	12.0139	Op1805r_1	EIP-SIG-2Comp	s
3UTR_1056	146288	-	146401	Rmet_5941				Op1805r_1
NPKM_135	146402	-	147080	Rmet_5941		10	1.73205	Op1805r_1	NA	Q1LAM6 Putative uncharacterized protein
TSS_147216+3	147216	+	1076	Rmet_6615	0	21	5	Op1006f_1	NA	no
NPKM_136	147613	-	148003	Rmet_3616		106	4.58258	Op1005r_1	GIP-PTL-Fold	Q1LH88 OsmC-like protein
TSS_147645-3	147645	-	565	Rmet_5941	0	181	11.1355	Op1805r_1	NA	m
5UTR_859	148004	-	148063	Rmet_3616				Op1005r_1
TSS_148041-3	148041	-	38	Rmet_3616	0	505.333	101.5	Op1005r_1	GIP-PTL-Fold	m
TSS_148109+3	148109	+	183	Rmet_6615	0	27.6667	4.04145	Op1006f_1	NA	s
TSS_148166+3	148166	+	126	Rmet_6615	0	27.6667	13.5769	Op1006f_1	NA	s
NPKM_137	148292	+	148493	Rmet_6615		0	0	Op1006f_1	NA	NA
TSS_148317+3	148317	+	277	Rmet_R0070	0	1889.33	369.205	Op1006f_1	NA	s
TSS_148416+3	148416	+	178	Rmet_R0070	0	77.6667	27.2274	Op1006f_1	NA	no
3UTR_178	148494	+	148546	Rmet_6615				Op1006f_1
TSS_148533+3	148533	+	61	Rmet_R0070	0	18	3.60555	Op1006f_1	NA	(w)-ba
TSS_148590+3	148590	+	4	Rmet_R0070	0	298.333	31.2623	Op1006f_1	NA	(m)-ba
NPKM_138	148594	+	150121	Rmet_R0070		0	0	Op1006f_1	NA	NA
TSS_148625+3	148625	+	1560	Rmet_R0071	tRNA-I	271.333	42.4774	Op1006f_1	NA	s
TSS_149108+3	149108	+	1077	Rmet_R0071	tRNA-I	15	0	Op1006f_1	NA	no
TSS_149269+3	149269	+	916	Rmet_R0071	tRNA-I	1893	318.821	Op1006f_1	NA	no
TSS_149450+3	149450	+	735	Rmet_R0071	tRNA-I	87.3333	24.1937	Op1006f_1	NA	s
TSS_149494+3	149494	+	691	Rmet_R0071	tRNA-I	1159.33	251.321	Op1006f_1	NA	s
TSS_149540+3	149540	+	645	Rmet_R0071	tRNA-I	62.3333	13.5769	Op1006f_1	NA	s
TSS_149551+3	149551	+	634	Rmet_R0071	tRNA-I	327.333	29.2803	Op1006f_1	NA	w
TSS_149828+3	149828	+	357	Rmet_R0071	tRNA-I	777	220.218	Op1006f_1	NA	no
TSS_150080+3	150080	+	105	Rmet_R0071	tRNA-I	31.3333	16.2583	Op1006f_1	NA	no
TSS_150159+3	150159	+	26	Rmet_R0071	tRNA-I	49.3333	10.504	Op1006f_1	NA	(w)-nu
NPKM_139	150185	+	150262	Rmet_R0071	tRNA-I	0	0	Op1006f_1	NA	NA
NPKM_140	150273	+	150349	Rmet_R0072	tRNA-A	0	0	Op1006f_1	NA	NA
TSS_150407+3	150407	+	224	Rmet_R0073	0	119.333	17.3877	Op1006f_1	NA	no
TSS_150451+3	150451	+	180	Rmet_R0073	0	38.3333	8.02081	Op1006f_1	NA	(m)-ba
TSS_150554+3	150554	+	77	Rmet_R0073	0	31.6667	15.308	Op1006f_1	NA	s
NPKM_141	150631	+	153449	Rmet_R0073		0	0	Op1006f_1	NA	NA
TSS_150633+3	150633	+	#N/A	#N/A	#N/A	195.667	21.9393	#N/A	#N/A	no
TSS_150642+3	150642	+	#N/A	#N/A	#N/A	65.6667	19.0088	#N/A	#N/A	no
TSS_150671+3	150671	+	#N/A	#N/A	#N/A	17.3333	0.57735	#N/A	#N/A	no
TSS_150911+3	150911	+	#N/A	#N/A	#N/A	75	12.1655	#N/A	#N/A	m
TSS_151209+3	151209	+	#N/A	#N/A	#N/A	421.667	67.9877	#N/A	#N/A	s
TSS_151240+3	151240	+	#N/A	#N/A	#N/A	16	3	#N/A	#N/A	no
TSS_151445+3	151445	+	#N/A	#N/A	#N/A	293.333	73.9076	#N/A	#N/A	no
TSS_151481+3	151481	+	#N/A	#N/A	#N/A	21.6667	3.21455	#N/A	#N/A	no
TSS_151547+3	151547	+	2081	Rmet_R0074	0	77.6667	6.80686	Op1006f_1	NA	no
TSS_151563+3	151563	+	2065	Rmet_R0074	0	86.3333	33.0051	Op1006f_1	NA	no
TSS_151599+3	151599	+	2029	Rmet_R0074	0	44.6667	9.71253	Op1006f_1	NA	no
TSS_152023+3	152023	+	1605	Rmet_R0074	0	942.333	208.349	Op1006f_1	NA	no
TSS_152041+3	152041	+	1587	Rmet_R0074	0	24.3333	7.23418	Op1006f_1	NA	no
TSS_152207+3	152207	+	1421	Rmet_R0074	0	76	9.84886	Op1006f_1	NA	s
TSS_152263+3	152263	+	1365	Rmet_R0074	0	18.6667	8.96289	Op1006f_1	NA	no
TSS_152329+3	152329	+	1299	Rmet_R0074	0	30.6667	0.57735	Op1006f_1	NA	no
TSS_152384+3	152384	+	1244	Rmet_R0074	0	44.3333	4.93288	Op1006f_1	NA	no
TSS_152401+3	152401	+	1227	Rmet_R0074	0	47.3333	5.68624	Op1006f_1	NA	s
TSS_152477+3	152477	+	1151	Rmet_R0074	0	33.3333	11.5036	Op1006f_1	NA	w
TSS_152543+3	152543	+	1085	Rmet_R0074	0	70.6667	15.5027	Op1006f_1	NA	no
TSS_152569+3	152569	+	1059	Rmet_R0074	0	150.667	34.1955	Op1006f_1	NA	no
TSS_152603+3	152603	+	1025	Rmet_R0074	0	21	7	Op1006f_1	NA	w
TSS_152640+3	152640	+	988	Rmet_R0074	0	30.3333	4.04145	Op1006f_1	NA	(w)-nu
TSS_152659+3	152659	+	969	Rmet_R0074	0	18	3	Op1006f_1	NA	no
TSS_152730+3	152730	+	898	Rmet_R0074	0	24	10.1489	Op1006f_1	NA	m
TSS_152937+3	152937	+	691	Rmet_R0074	0	20	1	Op1006f_1	NA	s
TSS_152960+3	152960	+	668	Rmet_R0074	0	18.3333	4.04145	Op1006f_1	NA	no
TSS_153056+3	153056	+	572	Rmet_R0074	0	109.333	14.9778	Op1006f_1	NA	no
TSS_153206+3	153206	+	422	Rmet_R0074	0	22.3333	9.45163	Op1006f_1	NA	no
TSS_153222+3	153222	+	406	Rmet_R0074	0	28.3333	8.02081	Op1006f_1	NA	no
TSS_153485+3	153485	+	143	Rmet_R0074	0	199	58.8982	Op1006f_1	NA	no
TSS_153516+3	153516	+	112	Rmet_R0074	0	77	26.8514	Op1006f_1	NA	no
TSS_153524+3	153524	+	104	Rmet_R0074	0	39	11.5326	Op1006f_1	NA	s
TSS_153587+3	153587	+	41	Rmet_R0074	0	24.6667	1.52753	Op1006f_1	NA	no
NPKM_142	153628	+	153742	Rmet_R0074		0	0	Op1006f_1	NA	NA
TSS_153628+3	153628	+	0	Rmet_R0074	0	160	29	Op1006f_1	NA	no
TSS_153677+3	153677	+	204	Rmet_3617	0	37	8.66025	Op1006f_2	GIP-REP-Recomb	no
5UTR_155	153770	+	153881	Rmet_3617				Op1006f_2
NPKM_143	153881	+	154178	Rmet_3617		212.333	46.3069	Op1006f_2	GIP-REP-Recomb	Q1LH87 Excinuclease ABC, C subunit-like protein
TSS_153882+3	153882	+	1567	Rmet_3620	degP	144.667	29.8385	Op1008f_1	NA	s
3UTR_1055	154198	-	154230	Rmet_3618	ohrB			Op1007r_3
NPKM_144	154231	-	154654	Rmet_3618	ohrB	249.333	10.0664	Op1007r_3	NA	Q1LH86 OsmC-like protein
NPKM_145	154715	-	155204	Rmet_3619	ohrR	21	1.73205	Op1007r_2	NA	Q1LH85 Transcriptional regulator, MarR family
TSS_155198-3	155198	-	544	Rmet_3618	ohrB	308.333	93.7568	Op1007r_3	NA	s
NPKM_146	155207	-	155309	Rmet_6616		5.33333	1.52753	Op1007r_1	NA	NA
TSS_155398+3	155398	+	51	Rmet_3620	degP	40.3333	5.03322	Op1008f_1	NA	m
NPKM_147	155449	+	156913	Rmet_3620	degP	55.3333	6.80686	Op1008f_1	NA	Q1LH84 Peptidase S1C, Do
TSS_155843+3	155843	+	1295	Rmet_3621	0	35.6667	10.7858	Op1008f_2	NA	no
TSS_156772-3	156772	-	1463	Rmet_6616	0	45	6.55744	Op1007r_1	NA	no
TSS_156954-3	156954	-	1645	Rmet_6616	0	17.3333	3.78594	Op1007r_1	NA	no
NPKM_148	157138	+	157462	Rmet_3621		284.667	8.73689	Op1008f_2	NA	Q1LH83 Putative uncharacterized protein
3UTR_179	157463	+	159661	Rmet_3621				Op1008f_2
NPKM_149	157586	-	159164	Rmet_3622		29.3333	4.93288	Op1009r_1	NA	Q1LH82 Major facilitator superfamily MFS_1
NPKM_150	159160	-	159658	Rmet_3623		40.3333	6.1101	Op1009r_1	NA	Q1LH81 Transcriptional regulator, MarR family
TSS_159687-3	159687	-	29	Rmet_3623	0	88	29.8664	Op1009r_1	NA	s
NPKM_151	159744	-	161760	Rmet_3624		78.6667	12.6623	Op1009r_1	NA	Q1LH80 Transglutaminase-like protein
NPKM_152	161756	-	162707	Rmet_3625		120.333	21.4554	Op1009r_1	NA	Q1LH79 Putative uncharacterized protein
5UTR_156	162145	+	163974	Rmet_3627				Op1010f_1
NPKM_153	162794	-	163721	Rmet_3626	moxR	191.667	25.8908	Op1009r_1	NA	Q1LH78 ATPase associated with various cellular activities, AAA_3
TSS_163786-3	163786	-	65	Rmet_3626	moxR	298.667	35.8515	Op1009r_1	NA	no
TSS_163934+3	163934	+	40	Rmet_3627	0	434	10.8167	Op1010f_1	NA	no
NPKM_154	163974	+	164820	Rmet_3627		122	3.60555	Op1010f_1	NA	Q1LH77 Phytanoyl-CoA dioxygenase
3UTR_180	164821	+	164924	Rmet_3627				Op1010f_1
NPKM_155	164923	-	165106	Rmet_3628		848.333	133.287	Op1011r_3	NA	Q1LH76 Putative uncharacterized protein
TSS_165121-3	165121	-	15	Rmet_3628	0	1359.33	290.473	Op1011r_3	NA	s
NPKM_156	165315	-	166056	Rmet_3629		111.667	0.57735	Op1011r_2	NA	Q1LH75 Transcriptional regulator, GntR family
TSS_166114-3	166114	-	58	Rmet_3629	0	544.667	96.0278	Op1011r_2	NA	no
NPKM_157	166188	-	167193	Rmet_3630		4.33333	0.57735	Op1011r_1	NA	Q1LH74 Oxidoreductase FAD/NAD(P)-binding
NPKM_158	167210	-	167690	Rmet_3631		3.33333	1.1547	Op1011r_1	NA	Q1LH73 Putative uncharacterized protein
NPKM_159	167714	-	169163	Rmet_3632		3.33333	0.57735	Op1011r_1	MET-CAH-FbP	Q1LH72 Aldehyde dehydrogenase
NPKM_160	169238	-	169955	Rmet_3633		5	1	Op1011r_1	NA	Q1LH71 TENA/THI-4 protein
5UTR_157	169382	+	171132	Rmet_6617				Op1012f_1
5UTR_858	169956	-	169973	Rmet_3633				Op1011r_1
3UTR_1054	170089	-	170103	Rmet_3634				Op1011r_1
NPKM_161	170104	-	171082	Rmet_3634		3.66667	0.57735	Op1011r_1	MET-AA-ArgPro	Q1LH70 Ornithine cyclodeaminase
TSS_171056-3	171056	-	1101	Rmet_3633	0	78.6667	14.5717	Op1011r_1	NA	no
NPKM_162	171132	+	171318	Rmet_6617		2.66667	1.52753	Op1012f_1	NA	NA
TSS_171244+3	171244	+	58	Rmet_3635	0	26.6667	4.72582	Op1012f_2	NA	s
NPKM_163	171302	+	172841	Rmet_3635		9.33333	1.52753	Op1012f_2	NA	Q1LH69 Putative membrane protein
NPKM_164	172893	+	173196	Rmet_3636	fdx	10.3333	0.57735	Op1012f_2	NA	Q1LH68 Ferredoxin
NPKM_165	173235	+	173556	Rmet_3637		11.6667	0.57735	Op1012f_2	NA	Q1LH67 Putative uncharacterized protein
3UTR_1053	173429	-	173939	Rmet_3639				Op1013r_1
NPKM_166	173552	+	173912	Rmet_3638		13	1	Op1012f_2	NA	Q1LH66 Ferredoxin
3UTR_181	173913	+	174206	Rmet_3638				Op1012f_2
NPKM_167	173940	-	174852	Rmet_3639		73.3333	3.21455	Op1013r_1	NA	Q1LH65 Transcriptional regulator, IclR family
TSS_174805-3	174805	-	3723	Rmet_3634	0	475.667	5.68624	Op1011r_1	MET-AA-ArgPro	s
5UTR_857	174853	-	174868	Rmet_3639				Op1013r_1
TSS_174892-3	174892	-	40	Rmet_3639	0	28	2.64575	Op1013r_1	NA	s
5UTR_158	174905	+	175022	Rmet_3640				Op1014f_1
TSS_174919+3	174919	+	103	Rmet_3640	0	130.667	5.50757	Op1014f_1	NA	no
NPKM_168	175022	+	175889	Rmet_3640		98.3333	3.78594	Op1014f_1	NA	Q1LH64 Transcriptional regulator, LysR family
3UTR_1052	175375	-	175959	Rmet_3641				Op1015r_1
NPKM_169	175960	-	176233	Rmet_3641		46	1.73205	Op1015r_1	NA	Q1LH63 Putative uncharacterized protein
TSS_176283-3	176283	-	50	Rmet_3641	0	21	7.2111	Op1015r_1	NA	no
TSS_176363+3	176363	+	783	Rmet_3643	0	16.3333	2.3094	Op1016f_1	NA	s
NPKM_170	176445	-	177054	Rmet_3642		80.6667	3.05505	Op1015r_1	NA	Q1LH62 Putative uncharacterized protein
TSS_177037-3	177037	-	804	Rmet_3641	0	126	13.8924	Op1015r_1	NA	(w)-sba
5UTR_856	177055	-	177145	Rmet_3642				Op1015r_1
NPKM_171	177146	+	177656	Rmet_3643		55.3333	6.1101	Op1016f_1	NA	Q1LH61 Transcriptional regulator, MarR family
3UTR_1051	177170	-	178630	Rmet_3645				Op1017r_2
TSS_177780+3	177780	+	35	Rmet_3644	0	147.333	67.951	Op1016f_1	NA	m
NPKM_172	177815	+	178556	Rmet_3644		21.3333	2.51661	Op1016f_1	NA	Q1LH60 17 kDa surface antigen
3UTR_182	178557	+	179171	Rmet_3644				Op1016f_1
NPKM_173	178631	-	179342	Rmet_3645		231.333	12.8582	Op1017r_2	MET-XEN-Hex	Q1LH59 Dienelactone hydrolase
NPKM_174	179529	-	179949	Rmet_3646		19.3333	1.52753	Op1017r_1	NA	Q1LH58 Putative signal peptide protein
5UTR_855	179950	-	180010	Rmet_3646				Op1017r_1
TSS_180058-3	180058	-	109	Rmet_3646	0	77.6667	11.0604	Op1017r_1	NA	w
5UTR_159	180164	+	180254	Rmet_3647				Op1018f_1
TSS_180173+3	180173	+	81	Rmet_3647	0	58.6667	13.4288	Op1018f_1	NA	no
NPKM_175	180254	+	180461	Rmet_3647		23.3333	0.57735	Op1018f_1	NA	Q1LH57 Putative uncharacterized protein
3UTR_183	180462	+	181942	Rmet_3647				Op1018f_1
NPKM_176	180512	-	182189	Rmet_3648		0	0	Op1019r_1	NA	Q1LH56 Putative activation/secretion signal peptide protein
TSS_182181-3	182181	-	2232	Rmet_3646	0	74	7.54983	Op1017r_1	NA	no
NPKM_177	182340	-	183924	Rmet_3649		0.333333	0.57735	Op1019r_1	NA	Q1LH55 Putative uncharacterized protein
5UTR_160	184331	+	184429	Rmet_3650				Op1020f_1
NPKM_178	184429	+	185659	Rmet_3650		2.66667	1.52753	Op1020f_1	NA	Q1LH54 Putative hemagglutinin-related transmembrane protein
3UTR_184	185660	+	185739	Rmet_3650				Op1020f_1
5UTR_161	185795	+	185810	Rmet_6618				Op1020f_1
NPKM_179	185810	+	185984	Rmet_6618		1	0	Op1020f_1	NA	NA
TSS_185992+3	185992	+	111	Rmet_3651	pilA	202.333	34.3123	Op1020f_2	GIP-PTL-T2S	no
TSS_186073-3	186073	-	2149	Rmet_3649	0	40.6667	6.35085	Op1019r_1	NA	s
NPKM_180	186103	+	186295	Rmet_3651	pilA	101.333	14.5717	Op1020f_2	GIP-PTL-T2S	Q1LH53 Flp/Fap pilin component
TSS_186628+3	186628	+	4	Rmet_3652	0	19	1	Op1020f_2	NA	s
NPKM_181	186632	+	187094	Rmet_3652		6.33333	1.52753	Op1020f_2	NA	Q1LH52 TadE-like protein
3UTR_185	187095	+	187097	Rmet_3652				Op1020f_2
5UTR_162	187116	+	187168	Rmet_3653	cpaB			Op1020f_2
NPKM_182	187168	+	188128	Rmet_3653	cpaB	3.66667	0.57735	Op1020f_2	GIP-PTL-T2S	Q1LH51 Flp pilus assembly CpaB
NPKM_183	188141	+	189563	Rmet_3654	cpaC	4	1	Op1020f_2	GIP-PTL-T2S	Q1LH50 Type II and III secretion system protein
NPKM_184	189574	+	190813	Rmet_3655	cpaE2	3.33333	0.57735	Op1020f_2	GIP-PTL-T2S	Q1LH49 Response regulator receiver domain protein (CheY-like)
NPKM_185	190814	+	192131	Rmet_3656	tadA	5.33333	0.57735	Op1020f_2	GIP-PTL-T2S	Q1LH48 Type II secretion system protein E
NPKM_186	192120	+	193050	Rmet_3657	tadB	3	0	Op1020f_2	NA	Q1LH47 Type II secretion system protein
NPKM_187	193059	+	194169	Rmet_3658	tadC	3.33333	0.57735	Op1020f_2	NA	Q1LH46 Type II secretion system protein
NPKM_188	194169	+	194991	Rmet_3659	tadD	5.66667	1.1547	Op1020f_2	NA	Q1LH45 TPR repeat
NPKM_189	194987	+	195356	Rmet_3660		6.33333	1.1547	Op1020f_2	NA	Q1LH44 Putative lipoprotein
NPKM_190	195364	+	197092	Rmet_3661		6	0	Op1020f_2	NA	Q1LH43 Putative transmembrane protein
NPKM_191	197103	+	198468	Rmet_3662		5.33333	0.57735	Op1020f_2	NA	Q1LH42 Sigma54 specific transcriptional regulator, Fis family
TSS_197750-3	197750	-	13826	Rmet_3649	0	19	1.73205	Op1019r_1	NA	no
3UTR_186	198469	+	198480	Rmet_3662				Op1020f_2
5UTR_163	198494	+	198564	Rmet_3663	sbcD			Op1020f_3
TSS_198514+3	198514	+	50	Rmet_3663	sbcD	146.333	5.03322	Op1020f_3	GIP-REP-Recomb	m
NPKM_192	198564	+	199710	Rmet_3663	sbcD	22	1	Op1020f_3	GIP-REP-Recomb	Q1LH41 Exodeoxyribonuclease I subunit D
NPKM_193	199706	+	202760	Rmet_3664	sbcC	17.3333	0.57735	Op1020f_3	GIP-REP-Recomb	Q1LH40 Exonuclease SbcC, putative
NPKM_194	203004	+	204441	Rmet_3665		151.333	6.80686	Op1020f_4	NA	Q1LH39 Peptidase M20
TSS_204403+3	204403	+	257	Rmet_3666	0	21.6667	2.88675	Op1020f_4	NA	no
TSS_204501+3	204501	+	159	Rmet_3666	0	198	26.2869	Op1020f_4	NA	no
NPKM_195	204660	+	204945	Rmet_3666		40.6667	6.50641	Op1020f_4	NA	Q1LH38 Putative uncharacterized protein
NPKM_196	204965	+	205631	Rmet_3667		65.3333	2.08167	Op1020f_4	MET-XEN-Benz	Q1LH37 3-oxoacid CoA-transferase, subunit A
NPKM_197	205659	+	206307	Rmet_3668		72.6667	1.52753	Op1020f_4	MET-XEN-Benz	Q1LH36 Butyryl-CoA:acetate CoA transferase
NPKM_198	206335	+	207538	Rmet_3669		240.667	9.71253	Op1020f_5	MET-LIP-FAMet	Q1LH35 Beta-ketoadipyl CoA thiolase
NPKM_199	207797	+	208529	Rmet_3670		159.667	6.4291	Op1020f_5	NA	Q1LH34 Short-chain dehydrogenase/reductase SDR
3UTR_1050	207925	-	209832	Rmet_3672				Op1021r_1
NPKM_200	208632	+	209637	Rmet_3671	bug	459.667	21.2211	Op1020f_6	NA	Q1LH33 Uncharacterized protein UPF0065
3UTR_187	209638	+	209719	Rmet_3671	bug			Op1020f_6
NPKM_201	209833	-	210043	Rmet_3672		724	321.859	Op1021r_1	NA	Q1LH32 Putative uncharacterized protein
5UTR_854	210044	-	210141	Rmet_3672				Op1021r_1
TSS_210115-3	210115	-	72	Rmet_3672	0	2841.67	392.021	Op1021r_1	NA	no
TSS_210171-3	210171	-	128	Rmet_3672	0	48.3333	7.23418	Op1021r_1	NA	(m)-ba
TSS_210199+3	210199	+	170	Rmet_3673	0	34.6667	7.50555	Op1022f_1	NA	w
5UTR_164	210251	+	210369	Rmet_3673				Op1022f_1
TSS_210302+3	210302	+	67	Rmet_3673	0	449	66.1891	Op1022f_1	NA	(m)-sba
NPKM_202	210369	+	210939	Rmet_3673		184.667	18.1751	Op1022f_1	NA	Q1LH31 Transcriptional regulator, PadR family
3UTR_1049	210818	-	210971	Rmet_3674				Op1023r_1
NPKM_203	210972	-	211962	Rmet_3674		9.33333	1.1547	Op1023r_1	MET-EN-Nitrog	Q1LH30 2-nitropropane dioxygenase, NPD
5UTR_853	211963	-	212033	Rmet_3674				Op1023r_1
TSS_212015-3	212015	-	53	Rmet_3674	0	47.6667	16.8028	Op1023r_1	MET-EN-Nitrog	s
TSS_212107+3	212107	+	35	Rmet_3675	int	93.3333	18.9297	Op1024f_1	NA	s
NPKM_204	212142	+	213219	Rmet_3675	int	53	2.64575	Op1024f_1	NA	Q1LH29 Phage integrase
TSS_213261+3	213261	+	50	Rmet_3676	0	47	7.2111	Op1024f_2	MET-CAH-Gal	s
NPKM_205	213311	+	214331	Rmet_3676		114	3.60555	Op1024f_2	MET-CAH-Gal	Q1LH28 UDP-galactose 4-epimerase
TSS_214125+3	214125	+	1267	Rmet_3678	0	29.6667	7.23418	Op1026f_1	DIV-MOT-Chemotax	no
3UTR_188	214332	+	214488	Rmet_3676				Op1024f_2
3UTR_1048	214437	-	214531	Rmet_3677	stpA			Op1025r_1
NPKM_206	214532	-	214841	Rmet_3677	stpA	1052.67	103.751	Op1025r_1	NA	Q1LH27 Nucleoid protein H-NS
5UTR_852	214842	-	214899	Rmet_3677	stpA			Op1025r_1
TSS_214879-3	214879	-	38	Rmet_3677	stpA	335.333	19.6554	Op1025r_1	NA	s
TSS_215182+3	215182	+	210	Rmet_3678	0	18.3333	6.1101	Op1026f_1	DIV-MOT-Chemotax	(w)-sba
TSS_215227+3	215227	+	165	Rmet_3678	0	38.6667	5.03322	Op1026f_1	DIV-MOT-Chemotax	(s)-sba
5UTR_165	215303	+	215392	Rmet_3678				Op1026f_1
NPKM_207	215392	+	217210	Rmet_3678		19.6667	2.88675	Op1026f_1	DIV-MOT-Chemotax	Q1LH26 Methyl-accepting chemotaxis sensory transducer
NPKM_208	217346	+	219329	Rmet_3679		13	2	Op1026f_1	NA	Q1LH25 Diguanylate cyclase/phosphodiesterase
TSS_219388+3	219388	+	100	Rmet_3680	0	49	33.8674	Op1026f_2	EIP-SIG-2Comp	no
NPKM_209	219488	+	219872	Rmet_3680		61.6667	12.5033	Op1026f_2	EIP-SIG-2Comp	Q1LH24 Response regulator receiver domain protein (CheY-like)
TSS_219925+3	219925	+	34	Rmet_3681	cheW	73.3333	38.7341	Op1026f_2	DIV-MOT-Chemotax	m
NPKM_210	219959	+	220511	Rmet_3681	cheW	113.667	20.4287	Op1026f_2	DIV-MOT-Chemotax	Q1LH23 CheW protein
NPKM_211	220628	+	222287	Rmet_3682	aer	37.6667	3.78594	Op1026f_2	DIV-MOT-Chemotax	Q1LH22 Methyl-accepting chemotaxis sensory transducer with Pas/Pac sensor
NPKM_212	222325	+	224167	Rmet_3683		72.3333	7.50555	Op1026f_2	DIV-MOT-Chemotax	Q1LH21 Methyl-accepting chemotaxis sensory transducer
TSS_224099+3	224099	+	176	Rmet_3684	0	55.3333	20.8407	Op1026f_2	NA	no
NPKM_213	224275	+	225028	Rmet_3684		30.6667	1.1547	Op1026f_2	NA	Q1LH20 Putative uncharacterized protein
TSS_225102-3	225102	-	10261	Rmet_3677	stpA	344.333	44.8367	Op1025r_1	NA	no
TSS_225117+3	225117	+	309	Rmet_3685	flhD2	77	4	Op1026f_3	EIP-SIG-2Comp	no
TSS_225159+3	225159	+	267	Rmet_3685	flhD2	49.3333	7.0946	Op1026f_3	EIP-SIG-2Comp	no
TSS_225245+3	225245	+	181	Rmet_3685	flhD2	3604.67	286.887	Op1026f_3	EIP-SIG-2Comp	s
TSS_225267+3	225267	+	159	Rmet_3685	flhD2	162.333	45.0814	Op1026f_3	EIP-SIG-2Comp	no
TSS_225276+3	225276	+	150	Rmet_3685	flhD2	127.667	34.6747	Op1026f_3	EIP-SIG-2Comp	(m)-nu
TSS_225285+3	225285	+	141	Rmet_3685	flhD2	20.6667	8.62168	Op1026f_3	EIP-SIG-2Comp	s
NPKM_214	225426	+	225744	Rmet_3685	flhD2	622.333	14.3643	Op1026f_3	EIP-SIG-2Comp	Q1LH19 Flagellar transcriptional activator
NPKM_215	225740	+	226346	Rmet_3686	flhC2	267	6.55744	Op1026f_3	EIP-SIG-2Comp	Q1LH18 Flagellar transcriptional activator FlhC
TSS_226170+3	226170	+	262	Rmet_3687	motA	308.333	103.162	Op1026f_3	EIP-TRA-Pores	(w)-nu
NPKM_216	226432	+	227332	Rmet_3687	motA	140	20.4206	Op1026f_3	EIP-TRA-Pores	Q1LH17 Chemotaxis MotA protein
NPKM_217	227345	+	228323	Rmet_3688	motB	52.6667	7.02377	Op1026f_3	EIP-TRA-Pores	Q1LH16 OmpA/MotB
NPKM_218	228383	+	230399	Rmet_3689	cheA	70.3333	7.50555	Op1026f_3	EIP-SIG-2Comp	Q1LH15 CheA signal transduction histidine kinases
TSS_228403-3	228403	-	13562	Rmet_3677	stpA	40.6667	2.08167	Op1025r_1	NA	m
NPKM_219	230423	+	230918	Rmet_3690	cheW	74	5.2915	Op1026f_3	DIV-MOT-Chemotax	Q1LH14 CheW protein
NPKM_220	230981	+	231893	Rmet_3691	cheR	45.3333	2.3094	Op1026f_3	DIV-MOT-Chemotax	Q1LH13 MCP methyltransferase, CheR-type
NPKM_221	231889	+	232552	Rmet_3692	cheD	22	0	Op1026f_3	DIV-MOT-Chemotax	Q1LH12 Probable chemoreceptor glutamine deamidase cheD
NPKM_222	232619	+	233693	Rmet_3693	cheB1	32.3333	1.1547	Op1026f_3	EIP-SIG-2Comp	Q1LH11 Chemotaxis response regulator protein-glutamate methylesterase 1
NPKM_223	233732	+	234152	Rmet_3694	cheY	57.6667	7.50555	Op1026f_3	EIP-SIG-2Comp	Q1LH10 Response regulator receiver domain protein (CheY-like)
NPKM_224	234164	+	234800	Rmet_3695	cheZ	66.6667	3.05505	Op1026f_3	DIV-MOT-Chemotax	Q1LH09 Chemotaxis phosphatase, CheZ
TSS_234814-3	234814	-	19973	Rmet_3677	stpA	18.6667	3.51188	Op1025r_1	NA	no
TSS_234895+3	234895	+	33	Rmet_3696	0	389.667	47.585	Op1026f_3	NA	s
NPKM_225	234928	+	236287	Rmet_3696		50.6667	1.52753	Op1026f_3	NA	Q1LH08 Peptidase M20
TSS_236377+3	236377	+	25	Rmet_3697	0	145.333	22.0303	Op1026f_3	NA	s
NPKM_226	236402	+	237134	Rmet_3697		83.6667	2.08167	Op1026f_3	NA	Q1LH07 UPF0502 protein Rmet_3697
NPKM_227	237412	+	238555	Rmet_3698	flhB	14.3333	2.08167	Op1026f_3	GIP-PTL-T3S	Q1LH06 Flagellar biosynthetic protein FlhB
NPKM_228	238551	+	240639	Rmet_3699	flhA	18	2	Op1026f_3	GIP-PTL-T3S	Q1LH05 Flagellar biosynthesis protein FlhA
NPKM_229	240648	+	243126	Rmet_3700	flhF	29.3333	4.16333	Op1026f_3	DIV-MOT-Flagel	Q1LH04 GTP-binding signal recognition particle SRP54, G-domain
NPKM_230	243129	+	243954	Rmet_3701	flhG	22.6667	4.6188	Op1026f_3	DIV-MOT-Flagel	Q1LH03 Flagellar biosynthesis protein FlhG
NPKM_231	244061	+	244778	Rmet_3702	fliA	13	2.64575	Op1026f_3	GIP-TK-RNAP	Q1LH02 RNA polymerase sigma factor
NPKM_232	244777	+	245224	Rmet_3703	flhE	15.6667	2.08167	Op1026f_3	DIV-MOT-Flagel	Q1LH01 Flagellar FlhE
TSS_245037-3	245037	-	30196	Rmet_3677	stpA	71.3333	3.05505	Op1025r_1	NA	no
3UTR_189	245225	+	245560	Rmet_3703	flhE			Op1026f_3
3UTR_1047	245379	-	245408	Rmet_3704				Op1027r_1
NPKM_233	245409	-	246501	Rmet_3704		0	0	Op1027r_1	NA	Q1LH00 Porin, Gram-negative type
5UTR_851	246502	-	246523	Rmet_3704				Op1027r_1
NPKM_234	246579	-	247605	Rmet_3705	ligJ	0	0	Op1027r_1	NA	Q1LGZ9 Amidohydrolase 2
NPKM_235	247601	-	248750	Rmet_3706		0.333333	0.57735	Op1027r_1	NA	Q1LGZ8 Methylitaconate delta2-delta3-isomerase
5UTR_850	248751	-	248778	Rmet_3706				Op1027r_1
TSS_248884+3	248884	+	37	Rmet_3707	0	58	9.16515	Op1028f_1	NA	s
5UTR_166	248917	+	248921	Rmet_3707				Op1028f_1
NPKM_236	248921	+	250142	Rmet_3707		16.6667	0.57735	Op1028f_1	NA	Q1LGZ7 Transcriptional regulator, LysR family
NPKM_237	250311	+	251637	Rmet_3708	pcaK2	6	0	Op1028f_1	NA	Q1LGZ6 Major facilitator superfamily MFS_1
NPKM_238	251646	+	252939	Rmet_3709		14.3333	0.57735	Op1028f_2	MET-XEN-24D	Q1LGZ5 Extradiol ring-cleavage dioxygenase, class III enzyme, subunit B
NPKM_239	252920	+	253460	Rmet_3710		24.3333	1.52753	Op1028f_2	NA	Q1LGZ4 Rubredoxin
TSS_252992+3	252992	+	757	Rmet_3711	0	31.6667	4.04145	Op1028f_2	NA	(m)-ba
3UTR_1046	253742	-	254370	Rmet_3712	nagH			Op1029r_1
NPKM_240	253749	+	254337	Rmet_3711		25.3333	1.1547	Op1028f_2	NA	Q1LGZ3 GCN5-related N-acetyltransferase
3UTR_190	254338	+	254667	Rmet_3711				Op1028f_2
NPKM_241	254371	-	254848	Rmet_3712	nagH	6.66667	1.52753	Op1029r_1	MET-AA-Phe	Q1LGZ2 Putative salicylate-5-hydroxylase small oxygenase component oxidoreductase protein
5UTR_849	254849	-	255012	Rmet_3712	nagH			Op1029r_1
TSS_255119+3	255119	+	51	Rmet_3713	0	30	7.81025	Op1030f_1	NA	s
NPKM_242	255170	+	256133	Rmet_3713		11	1	Op1030f_1	NA	Q1LGZ1 Transcriptional regulator, LysR family
3UTR_1045	255589	-	256112	Rmet_3714				Op1031r_1
TSS_255660-3	255660	-	812	Rmet_3712	nagH	25.3333	5.50757	Op1029r_1	MET-AA-Phe	m
NPKM_243	256113	-	256314	Rmet_3714		7.66667	1.1547	Op1031r_1	NA	Q1LGZ0 Putative uncharacterized protein
NPKM_244	256368	-	256686	Rmet_3715		5.66667	1.1547	Op1031r_1	NA	Q1LGY9 Conserved hypothetical signal peptide protein
5UTR_848	256687	-	256699	Rmet_3715				Op1031r_1
TSS_256718-3	256718	-	32	Rmet_3715	0	92.3333	13.0512	Op1031r_1	NA	no
3UTR_1044	256780	-	257470	Rmet_3717				Op1033r_2
NPKM_245	256840	+	257371	Rmet_3716		9.33333	2.3094	Op1032f_1	NA	Q1LGY8 Putative uncharacterized protein
3UTR_191	257372	+	257610	Rmet_3716				Op1032f_1
NPKM_246	257471	-	258134	Rmet_3717		24.3333	4.50925	Op1033r_2	NA	Q1LGY7 Dihydropteridine reductase
NPKM_247	258206	-	258671	Rmet_3718		8.33333	1.52753	Op1033r_1	NA	Q1LGY6 Putative uncharacterized protein
5UTR_847	258672	-	258710	Rmet_3718				Op1033r_1
TSS_258697-3	258697	-	26	Rmet_3718	0	62.3333	7.0946	Op1033r_1	NA	no
TSS_258772+3	258772	+	32	Rmet_3719	0	71	12.1244	Op1034f_1	NA	no
5UTR_167	258774	+	258804	Rmet_3719				Op1034f_1
NPKM_248	258804	+	259713	Rmet_3719		15.3333	0.57735	Op1034f_1	NA	Q1LGY5 Transcriptional regulator, LysR family
NPKM_249	259796	+	261557	Rmet_3720		12	0	Op1034f_1	NA	Q1LGY4 Sulfate permease
TSS_261067-3	261067	-	2396	Rmet_3718	0	19	4.58258	Op1033r_1	NA	s
3UTR_1043	261416	-	261658	Rmet_3721	bug			Op1035r_1
3UTR_192	261558	+	262261	Rmet_3720				Op1034f_1
NPKM_250	261659	-	262697	Rmet_3721	bug	57	3	Op1035r_1	NA	Q1LGY3 Uncharacterized protein UPF0065
NPKM_251	262571	+	262802	Rmet_6619		1	0	Op1036f_1	NA	NA
5UTR_846	262698	-	262704	Rmet_3721	bug			Op1035r_1
NPKM_252	262883	+	263354	Rmet_3722		48.6667	1.52753	Op1036f_2	MET-NUC-Pur	Q1LGY2 CMP/dCMP deaminase, zinc-binding
3UTR_1042	263305	-	263353	Rmet_3723				Op1037r_1
NPKM_253	263354	-	265241	Rmet_3723		2.66667	0.57735	Op1037r_1	DIV-MOT-Chemotax	Q1LGY1 Methyl-accepting chemotaxis sensory transducer
3UTR_193	263355	+	263947	Rmet_3722				Op1036f_2
5UTR_168	265482	+	265503	Rmet_3724				Op1038f_1
NPKM_254	265503	+	267114	Rmet_3724		3.33333	0.57735	Op1038f_1	NA	Q1LGY0 EAL-containing signal transduction protein
TSS_266968-3	266968	-	1727	Rmet_3723	0	48.6667	11.5902	Op1037r_1	DIV-MOT-Chemotax	(w)-sba
5UTR_169	267117	+	267170	Rmet_3725	pbuX			Op1038f_2
NPKM_255	267170	+	268508	Rmet_3725	pbuX	11	0	Op1038f_2	EIP-TRA-Ion	Q1LGX9 Uracil-xanthine permease
3UTR_1041	267829	-	268589	Rmet_3726				Op1039r_1
3UTR_194	268509	+	268534	Rmet_3725	pbuX			Op1038f_2
NPKM_256	268590	-	269181	Rmet_3726		20.3333	1.1547	Op1039r_1	NA	Q1LGX8 Putative uncharacterized protein
TSS_269105-3	269105	-	3864	Rmet_3723	0	247.333	38.6954	Op1037r_1	DIV-MOT-Chemotax	no
5UTR_170	269233	+	269269	Rmet_3727				Op1040f_1
NPKM_257	269269	+	270469	Rmet_3727		2	0	Op1040f_1	MET-CAH-Prop	Q1LGX7 Acyl-CoA dehydrogenase-like protein
NPKM_258	270492	+	271638	Rmet_3728		2	0	Op1040f_1	NA	Q1LGX6 Acyl-CoA dehydrogenase-like protein
3UTR_195	271639	+	271684	Rmet_3728				Op1040f_1
3UTR_1040	271714	-	271789	Rmet_3729	icdA			Op1041r_3
NPKM_259	271790	-	274034	Rmet_3729	icdA	1307.67	58.5007	Op1041r_3	MET-CAH-TCA	Q1LGX5 Isocitrate dehydrogenase, NADP-dependent
TSS_272475+3	272475	+	4904	Rmet_6620	0	46.6667	3.05505	Op1042f_1	NA	no
TSS_272884+3	272884	+	4495	Rmet_6620	0	19.6667	4.04145	Op1042f_1	NA	(w)-nu
TSS_273023-3	273023	-	3842	Rmet_3726	0	79	13.7477	Op1039r_1	NA	no
TSS_273876-3	273876	-	4695	Rmet_3726	0	28	10.4403	Op1039r_1	NA	no
TSS_274095-3	274095	-	61	Rmet_3729	icdA	59	12.1244	Op1041r_3	MET-CAH-TCA	s
TSS_274107-3	274107	-	73	Rmet_3729	icdA	22.6667	4.16333	Op1041r_3	MET-CAH-TCA	no
TSS_274233+3	274233	+	3146	Rmet_6620	0	19	4.3589	Op1042f_1	NA	no
NPKM_260	274401	-	275490	Rmet_3730		58.3333	6.50641	Op1041r_2	NA	Q1LGX4 Putative transmembrane protein
TSS_275454-3	275454	-	1420	Rmet_3729	icdA	868	155.522	Op1041r_3	MET-CAH-TCA	s
NPKM_261	275554	-	276019	Rmet_3731	flgN	155.333	25.5408	Op1041r_2	DIV-MOT-Flagel	Q1LGX3 FlgN
NPKM_262	276026	-	276407	Rmet_3732	flgM	145	18	Op1041r_2	DIV-MOT-Flagel	Q1LGX2 Anti-sigma-28 factor, FlgM
TSS_276368-3	276368	-	349	Rmet_3731	flgN	252.333	47.7528	Op1041r_2	DIV-MOT-Flagel	no
TSS_276442-3	276442	-	35	Rmet_3732	flgM	66.6667	5.50757	Op1041r_2	DIV-MOT-Flagel	no
NPKM_263	276585	-	277323	Rmet_3733	flgA	28.6667	1.1547	Op1041r_1	DIV-MOT-Flagel	Q1LGX1 Flageller protein FlgA
5UTR_171	277305	+	277379	Rmet_6620				Op1042f_1
5UTR_845	277324	-	277356	Rmet_3733	flgA			Op1041r_1
NPKM_264	277379	+	277577	Rmet_6620		0.666667	0.57735	Op1042f_1	NA	NA
TSS_277391-3	277391	-	68	Rmet_3733	flgA	95.6667	41.8609	Op1041r_1	DIV-MOT-Flagel	no
TSS_277500+3	277500	+	101	Rmet_3734	flgB	52.6667	29.4845	Op1042f_2	DIV-MOT-Flagel	no
NPKM_265	277601	+	278006	Rmet_3734	flgB	58	8.18535	Op1042f_2	DIV-MOT-Flagel	Q1LGX0 Flagellar basal-body rod protein FlgB
NPKM_266	278017	+	278425	Rmet_3735	flgC	59	4.3589	Op1042f_2	DIV-MOT-Flagel	Q1LGW9 Flagellar basal-body rod protein FlgC
NPKM_267	278466	+	279135	Rmet_3736	flgD	74	9.64365	Op1042f_2	DIV-MOT-Flagel	Q1LGW8 Flagellar hook capping protein
NPKM_268	279208	+	280456	Rmet_3737	flgE	155	17.5784	Op1042f_3	DIV-MOT-Flagel	Q1LGW7 Putative uncharacterized protein
NPKM_269	280482	+	281226	Rmet_3738	flgF	122	12.1655	Op1042f_3	DIV-MOT-Flagel	Q1LGW6 Flagellar basal-body rod FlgF
NPKM_270	281274	+	282060	Rmet_3739	flgG	90.6667	14.1892	Op1042f_3	DIV-MOT-Flagel	Q1LGW5 Flagellar basal-body rod FlgG
NPKM_271	282066	+	282780	Rmet_3740	flgH	55	5.2915	Op1042f_3	DIV-MOT-Flagel	Q1LGW4 Flagellar L-ring protein
NPKM_272	282787	+	283972	Rmet_3741	flgI	32	3.4641	Op1042f_3	DIV-MOT-Flagel	Q1LGW3 Flagellar P-ring protein
NPKM_273	283971	+	284994	Rmet_3742	flgJ	27.6667	2.08167	Op1042f_3	DIV-MOT-Flagel	Q1LGW2 Mannosyl-glycoprotein endo-beta-N-acetylglucosamidase
TSS_285202+3	285202	+	57	Rmet_3743	flgK	222.667	100.585	Op1042f_3	DIV-MOT-Flagel	no
NPKM_274	285259	+	287155	Rmet_3743	flgK	41.6667	8.96289	Op1042f_3	DIV-MOT-Flagel	Q1LGW1 Flagellar hook-associated protein
TSS_285268+3	285268	+	1942	Rmet_3744	flgL	94	26.8887	Op1042f_3	DIV-MOT-Flagel	s
NPKM_275	287210	+	288449	Rmet_3744	flgL	48.3333	4.16333	Op1042f_3	DIV-MOT-Flagel	Q1LGW0 Flagellin-like protein
TSS_287574+3	287574	+	4485	Rmet_6622	0	30	11.2694	Op1044f_1	NA	s
3UTR_1039	287875	-	288810	Rmet_3745				Op1043r_1
3UTR_196	288450	+	288706	Rmet_3744	flgL			Op1042f_3
NPKM_276	288811	-	289990	Rmet_3745		13	1.73205	Op1043r_1	NA	Q1LGV9 Diguanylate cyclase (GGDEF domain)
TSS_289615-3	289615	-	12292	Rmet_3733	flgA	100.667	15.0111	Op1041r_1	DIV-MOT-Flagel	no
5UTR_844	289991	-	290070	Rmet_3745				Op1043r_1
TSS_289994-3	289994	-	4	Rmet_3745	0	177	47.571	Op1043r_1	NA	no
3UTR_1038	290077	-	290269	Rmet_3746				Op1043r_1
NPKM_277	290270	-	290633	Rmet_3746		12	1	Op1043r_1	NA	Q1LGV8 Putative uncharacterized protein
NPKM_278	290644	-	290851	Rmet_6621		16.6667	0.57735	Op1043r_1	NA	NA
TSS_290872-3	290872	-	21	Rmet_6621	0	123.667	7.23418	Op1043r_1	NA	s
NPKM_279	290889	-	291969	Rmet_3747		22.3333	0.57735	Op1043r_1	NA	Q1LGV7 Putative uncharacterized protein
TSS_290965-3	290965	-	114	Rmet_6621	0	16.3333	1.52753	Op1043r_1	NA	no
TSS_291109+3	291109	+	950	Rmet_6622	0	140.667	20.6478	Op1044f_1	NA	no
5UTR_843	291970	-	291971	Rmet_3747				Op1043r_1
TSS_291990-3	291990	-	21	Rmet_3747	0	504.333	58.2437	Op1043r_1	NA	s
TSS_292050+3	292050	+	9	Rmet_6622	0	25.3333	2.88675	Op1044f_1	NA	(m)-sba
5UTR_172	292051	+	292059	Rmet_6622				Op1044f_1
NPKM_280	292059	+	292257	Rmet_6622		2.66667	0.57735	Op1044f_1	NA	NA
NPKM_281	292290	+	292650	Rmet_3748		5	1	Op1044f_1	NA	Q1LGV6 Putative uncharacterized protein
NPKM_282	292669	+	293776	Rmet_3749		9.33333	0.57735	Op1044f_1	NA	Q1LGV5 Putative uncharacterized protein
NPKM_283	293834	+	295460	Rmet_3750		8	1	Op1044f_1	NA	Q1LGV4 Putative uncharacterized protein
TSS_294546+3	294546	+	910	Rmet_3751	0	32.6667	3.05505	Op1044f_1	NA	no
TSS_294703-3	294703	-	2734	Rmet_3747	0	19.6667	5.03322	Op1043r_1	NA	no
NPKM_284	295456	+	295738	Rmet_3751		6.66667	1.52753	Op1044f_1	NA	Q1LGV3 Putative uncharacterized protein
NPKM_285	296327	+	296630	Rmet_3752		20	4.3589	Op1044f_2	NA	Q1LGV2 Putative uncharacterized protein
TSS_296680+3	296680	+	7	Rmet_3753	0	64.6667	11.5902	Op1044f_2	NA	m
NPKM_286	296687	+	296855	Rmet_3753		24.6667	4.50925	Op1044f_2	NA	Q1LGV1 Putative uncharacterized protein
NPKM_287	296965	+	297283	Rmet_3754		18.6667	1.1547	Op1044f_2	NA	Q1LGV0 Putative uncharacterized protein
3UTR_1037	297071	-	297686	Rmet_3756				Op1045r_2
NPKM_288	297352	+	297604	Rmet_3755		13	0	Op1044f_2	NA	Q1LGU9 Endoribonuclease L-PSP
3UTR_197	297605	+	298157	Rmet_3755				Op1044f_2
NPKM_289	297687	-	298311	Rmet_3756		4.33333	0.57735	Op1045r_2	NA	Q1LGU8 Acyl-CoA dehydrogenase-like protein
5UTR_842	298312	-	298341	Rmet_3756				Op1045r_2
3UTR_1036	298558	-	298664	Rmet_3757				Op1045r_1
NPKM_290	298665	-	298821	Rmet_3757		1.33333	0.57735	Op1045r_1	NA	Q1LGU7 Putative uncharacterized protein
NPKM_291	298817	-	299003	Rmet_6623		0.666667	1.1547	Op1045r_1	NA	NA
5UTR_173	298896	+	298910	Rmet_3758				Op1046f_1
NPKM_292	298910	+	299258	Rmet_3758		3	1	Op1046f_1	NA	Q1LGU6 Putative uncharacterized protein
5UTR_174	299267	+	299271	Rmet_3759				Op1046f_1
NPKM_293	299271	+	299661	Rmet_3759		3.33333	0.57735	Op1046f_1	MET-EN-Nitrog	Q1LGU5 L-glutaminase
TSS_299415+3	299415	+	334	Rmet_3760	0	70.3333	10.0167	Op1046f_2	NA	no
NPKM_294	299749	+	300748	Rmet_3760		12.3333	0.57735	Op1046f_2	NA	Q1LGU4 Putative uncharacterized protein
3UTR_1035	300707	-	300845	Rmet_3761				Op1047r_1
3UTR_198	300749	+	301433	Rmet_3760				Op1046f_2
NPKM_295	300846	-	301074	Rmet_3761		6.66667	1.52753	Op1047r_1	NA	Q1LGU3 Putative uncharacterized protein
5UTR_841	301075	-	301130	Rmet_3761				Op1047r_1
TSS_301158-3	301158	-	84	Rmet_3761	0	45	9.84886	Op1047r_1	NA	no
3UTR_1034	301161	-	301197	Rmet_3762				Op1047r_1
NPKM_296	301198	-	301582	Rmet_3762		6	1	Op1047r_1	NA	Q1LGU2 Putative uncharacterized protein
TSS_301529+3	301529	+	5142	Rmet_3770	tnpA	16.6667	4.04145	Op1048f_1	NA	no
3UTR_1033	302069	-	302181	Rmet_3763				Op1047r_1
NPKM_297	302182	-	302521	Rmet_3763		4.66667	0.57735	Op1047r_1	NA	Q1LGU1 Transcriptional regulator, AraC family / DNA-O6-methylguanine--protein-cysteine S-methyltransferase / Transcriptional regulator Ada
NPKM_298	302510	-	303215	Rmet_3764		5	1	Op1047r_1	GIP-REP-Recomb	Q1LGU0 HhH-GPD
NPKM_299	303229	-	304294	Rmet_3765	ada	7.33333	1.1547	Op1047r_1	GIP-REP-Recomb	Q1LGT9 Methylated-DNA--protein-cysteine methyltransferase
TSS_304321-3	304321	-	27	Rmet_3765	ada	42.3333	6.50641	Op1047r_1	GIP-REP-Recomb	no
NPKM_300	304377	-	305034	Rmet_3766	alkA	4.66667	1.1547	Op1047r_1	NA	Q1LGT8 Putative uncharacterized protein
NPKM_301	305036	-	305588	Rmet_3767	ogt2	3.66667	0.57735	Op1047r_1	GIP-REP-Recomb	Q1LGT7 DNA-N1-methyladenine dioxygenase
NPKM_302	305636	-	305828	Rmet_3768		3	1	Op1047r_1	NA	Q1LGT6 Transposase IS3/IS911
NPKM_303	305912	-	306497	Rmet_3769	alkB1	5.33333	1.1547	Op1047r_1	NA	B2UH78 Integrase catalytic region
TSS_306259-3	306259	-	431	Rmet_3768	0	29.6667	7.76745	Op1047r_1	NA	no
5UTR_840	306498	-	306581	Rmet_3769	alkB1			Op1047r_1
TSS_306660+3	306660	+	11	Rmet_3770	tnpA	244	46.1194	Op1048f_1	NA	no
NPKM_304	306671	+	306968	Rmet_3770	tnpA	0	0	Op1048f_1	NA	NA
TSS_306917-3	306917	-	420	Rmet_3769	alkB1	34.6667	10.504	Op1047r_1	NA	s
NPKM_305	306964	+	307858	Rmet_3771	tnpB	0	0	Op1048f_1	NA	NA
TSS_307331-3	307331	-	834	Rmet_3769	alkB1	23.3333	4.04145	Op1047r_1	NA	no
TSS_307776+3	307776	+	155	Rmet_3772	0	117.667	30.4357	Op1048f_2	NA	(w)-sba
NPKM_306	307931	+	308213	Rmet_3772		19.6667	2.3094	Op1048f_2	NA	Q1LGT4 Putative uncharacterized protein
NPKM_307	308209	+	309517	Rmet_3773	tnsD	10.3333	1.52753	Op1048f_2	NA	Q1LGT3 Putative uncharacterized protein
TSS_308332-3	308332	-	1835	Rmet_3769	alkB1	28.6667	6.80686	Op1047r_1	NA	s
TSS_308733-3	308733	-	2236	Rmet_3769	alkB1	694.667	79.2107	Op1047r_1	NA	s
TSS_309180+3	309180	+	333	Rmet_3774	0	25.6667	0.57735	Op1048f_2	NA	no
TSS_309412-3	309412	-	2915	Rmet_3769	alkB1	52.3333	8.3865	Op1047r_1	NA	no
NPKM_308	309513	+	311229	Rmet_3774		15.3333	0.57735	Op1048f_2	NA	Q1LGT2 Putative uncharacterized protein
TSS_310827+3	310827	+	1076	Rmet_3776	0	16.6667	3.78594	Op1050f_1	NA	s
TSS_311087+3	311087	+	816	Rmet_3776	0	25.6667	3.78594	Op1050f_1	NA	no
3UTR_199	311230	+	311785	Rmet_3774				Op1048f_2
NPKM_309	311251	-	311470	Rmet_6624		0.333333	0.57735	Op1049r_1	NA	NA
TSS_311414-3	311414	-	4917	Rmet_3769	alkB1	36.3333	10.0167	Op1047r_1	NA	s
NPKM_310	311510	-	311786	Rmet_3775		0.333333	0.57735	Op1049r_1	NA	Q1LGT1 Putative uncharacterized protein
TSS_311812+3	311812	+	91	Rmet_3776	0	91.6667	15.5027	Op1050f_1	NA	s
5UTR_175	311839	+	311903	Rmet_3776				Op1050f_1
NPKM_311	311903	+	313091	Rmet_3776		17.6667	2.08167	Op1050f_1	NA	Q1LGT0 Putative uncharacterized protein
NPKM_312	313134	+	314838	Rmet_3777	entE	12.3333	1.1547	Op1050f_1	NA	Q1LGS9 AMP-dependent synthetase and ligase
NPKM_313	314851	+	315730	Rmet_3778		14.3333	1.1547	Op1050f_1	NA	Q1LGS8 Glyoxalase/bleomycin resistance protein/dioxygenase
NPKM_314	315726	+	316887	Rmet_3779		14.6667	0.57735	Op1050f_1	NA	Q1LGS7 Monooxygenase, FAD-binding
TSS_316732-3	316732	-	4946	Rmet_3775	0	45.6667	8.62168	Op1049r_1	NA	no
NPKM_315	316883	+	317333	Rmet_3780		11.6667	1.1547	Op1050f_1	NA	Q1LGS6 Thioesterase-like protein
NPKM_316	317353	+	318112	Rmet_3781		8.33333	0.57735	Op1050f_1	MET-CAH-But	Q1LGS5 Asp/Glu racemase
NPKM_317	318177	+	319425	Rmet_3782		6.66667	0.57735	Op1050f_1	NA	Q1LGS4 Major facilitator superfamily MFS_1
TSS_319199+3	319199	+	239	Rmet_3783	0	26	3.60555	Op1050f_2	NA	w
NPKM_318	319438	+	320317	Rmet_3783		52.6667	0.57735	Op1050f_2	NA	Q1LGS3 Putative transcriptional regulator, TetR family
TSS_319474+3	319474	+	998	Rmet_3784	bugT	455	80.0687	Op1050f_2	NA	s
TSS_319809+3	319809	+	663	Rmet_3784	bugT	60	6.08276	Op1050f_2	NA	no
3UTR_200	320318	+	320400	Rmet_3783				Op1050f_2
5UTR_176	320432	+	320472	Rmet_3784	bugT			Op1050f_2
NPKM_319	320472	+	321429	Rmet_3784	bugT	2.33333	0.57735	Op1050f_2	NA	Q1LGS2 Uncharacterized protein UPF0065
NPKM_320	321464	+	322646	Rmet_3785	rnz	1.33333	0.57735	Op1050f_2	NA	Q1LGS1 Beta-lactamase-like protein
3UTR_201	322647	+	322700	Rmet_3785	rnz			Op1050f_2
TSS_322751-3	322751	-	10965	Rmet_3775	0	21.3333	7.63763	Op1049r_1	NA	m
NPKM_321	322786	+	323962	Rmet_3786		1.33333	0.57735	Op1050f_2	NA	Q1LGS0 Porin, Gram-negative type
3UTR_202	323963	+	323988	Rmet_3786				Op1050f_2
5UTR_177	323994	+	324071	Rmet_6625				Op1050f_2
NPKM_322	324071	+	324281	Rmet_6625		1	1	Op1050f_2	NA	NA
TSS_324264+3	324264	+	70	Rmet_3787	0	126.667	23.6714	Op1050f_3	NA	(m)-ba
3UTR_203	324282	+	324292	Rmet_6625				Op1050f_2
5UTR_178	324302	+	324334	Rmet_3787				Op1050f_3
NPKM_323	324334	+	324766	Rmet_3787		29	3.4641	Op1050f_3	NA	Q1LGR9 Putative uncharacterized protein
NPKM_324	324897	+	325086	Rmet_6626		10.3333	1.52753	Op1050f_3	NA	NA
TSS_324899-3	324899	-	13113	Rmet_3775	0	23.3333	7.02377	Op1049r_1	NA	(w)-sba
TSS_325079+3	325079	+	27	Rmet_3788	fadD	63.6667	10.504	Op1050f_3	MET-LIP-FASyn	s
NPKM_325	325106	+	326678	Rmet_3788	fadD	6	0	Op1050f_3	MET-LIP-FASyn	Q1LGR8 AMP-dependent synthetase and ligase
NPKM_326	326743	+	327724	Rmet_3789	bugT	5.66667	1.1547	Op1050f_3	NA	Q1LGR7 Uncharacterized protein UPF0065
3UTR_204	327725	+	327755	Rmet_3789	bugT			Op1050f_3
3UTR_1032	327796	-	327886	Rmet_3790				Op1051r_2
NPKM_327	327887	-	329678	Rmet_3790		5.66667	0.57735	Op1051r_2	NA	Q1LGR6 Acyl-CoA dehydrogenase-like protein
TSS_328439-3	328439	-	16653	Rmet_3775	0	43.3333	9.50438	Op1049r_1	NA	s
5UTR_839	329679	-	329694	Rmet_3790				Op1051r_2
NPKM_328	329738	-	330962	Rmet_3791		2	0	Op1051r_1	NA	Q1LGR5 L-carnitine dehydratase/bile acid-inducible protein F
NPKM_329	330977	-	331958	Rmet_3792	bug	2.33333	0.57735	Op1051r_1	NA	Q1LGR4 Uncharacterized protein UPF0065
5UTR_838	331959	-	331965	Rmet_3792	bug			Op1051r_1
TSS_332066+3	332066	+	39	Rmet_3793	0	96.3333	19.6554	Op1052f_1	NA	no
NPKM_330	332105	+	333020	Rmet_3793		9	1	Op1052f_1	NA	Q1LGR3 Transcriptional regulator, LysR family
3UTR_1031	332274	-	333030	Rmet_3794				Op1053r_2
3UTR_205	333021	+	333428	Rmet_3793				Op1052f_1
NPKM_331	333031	-	333634	Rmet_3794		18.6667	2.08167	Op1053r_2	NA	Q1LGR2 Putative transcriptional regulator, TetR family
5UTR_837	333635	-	333663	Rmet_3794				Op1053r_2
TSS_333685-3	333685	-	51	Rmet_3794	0	47.6667	1.52753	Op1053r_2	NA	no
3UTR_1030	333776	-	333823	Rmet_3795	lipB			Op1053r_1
NPKM_332	333824	-	334880	Rmet_3795	lipB	4.66667	0.57735	Op1053r_1	NA	Q1LGR1 Lipase chaperone
NPKM_333	334866	-	336000	Rmet_3796	lipA	8.33333	1.1547	Op1053r_1	MET-LIP-GlycLip	Q1LGR0 Alpha/beta hydrolase fold
5UTR_836	336001	-	336017	Rmet_3796	lipA			Op1053r_1
NPKM_334	336028	+	336268	Rmet_6627		1	1	Op1054f_1	NA	NA
TSS_336034-3	336034	-	34	Rmet_3796	lipA	23	5.56776	Op1053r_1	MET-LIP-GlycLip	m
3UTR_206	336269	+	336313	Rmet_6627				Op1054f_1
NPKM_335	336314	+	337277	Rmet_3797	bugT	2	1	Op1054f_1	NA	Q1LGQ9 Uncharacterized protein UPF0065
3UTR_207	337278	+	337330	Rmet_3797	bugT			Op1054f_1
5UTR_179	337333	+	337481	Rmet_3798				Op1054f_2
TSS_337414+3	337414	+	67	Rmet_3798	0	42	3	Op1054f_2	NA	s
NPKM_336	337481	+	339014	Rmet_3798		17.6667	0.57735	Op1054f_2	NA	Q1LGQ8 AMP-dependent synthetase and ligase
3UTR_1029	338277	-	339047	Rmet_3799				Op1055r_1
3UTR_208	339015	+	339353	Rmet_3798				Op1054f_2
NPKM_337	339048	-	339951	Rmet_3799		38	1.73205	Op1055r_1	NA	Q1LGQ7 Transcriptional regulator, LysR family
TSS_339969-3	339969	-	18	Rmet_3799	0	51.3333	20.8407	Op1055r_1	NA	no
NPKM_338	340059	+	340923	Rmet_3800		4.66667	0.57735	Op1056f_1	MET-CAH-Prop	Q1LGQ6 Enoyl-CoA hydratase / short chain enoyl-CoA hydratase
3UTR_209	340924	+	340985	Rmet_3800				Op1056f_1
3UTR_1028	340955	-	340985	Rmet_3801	bug			Op1057r_1
NPKM_339	340986	-	341979	Rmet_3801	bug	1	0	Op1057r_1	NA	Q1LGQ5 Uncharacterized protein UPF0065
3UTR_1027	341982	-	341988	Rmet_3802				Op1057r_1
NPKM_340	341989	-	343627	Rmet_3802		1	0	Op1057r_1	NA	Q1LGQ4 AMP-dependent synthetase and ligase
5UTR_180	343584	+	343716	Rmet_3803				Op1058f_1
TSS_343697+3	343697	+	19	Rmet_3803	0	79.3333	10.2144	Op1058f_1	NA	s
NPKM_341	343716	+	344910	Rmet_3803		11.3333	0.57735	Op1058f_1	NA	Q1LGQ3 Acyl-CoA dehydrogenase-like protein
NPKM_342	344927	+	346037	Rmet_3804		10	1	Op1058f_1	NA	Q1LGQ2 Acyl-CoA dehydrogenase-like protein
NPKM_343	346063	+	347230	Rmet_3805		16.6667	0.57735	Op1058f_1	MET-CAH-Pyr	Q1LGQ1 Acetyl-CoA acetyltransferase (Thiolase)
NPKM_344	347244	+	347643	Rmet_3806		17.3333	1.52753	Op1058f_1	NA	Q1LGQ0 Putative uncharacterized protein
NPKM_345	347656	+	348550	Rmet_3807		12.3333	0.57735	Op1058f_1	NA	Q1LGP9 MaoC-like dehydratase
NPKM_346	348567	+	349860	Rmet_3808		9	1	Op1058f_1	NA	Q1LGP8 L-carnitine dehydratase/bile acid-inducible protein F
3UTR_210	349861	+	350219	Rmet_3808				Op1058f_1
3UTR_1026	349896	-	349914	Rmet_3809				Op1059r_1
NPKM_347	349915	-	351106	Rmet_3809		7.33333	1.52753	Op1059r_1	NA	Q1LGP7 L-carnitine dehydratase/bile acid-inducible protein F
NPKM_348	351212	-	352331	Rmet_3810		30.3333	1.1547	Op1059r_1	NA	Q1LGP6 Transcriptional regulator, LysR family
TSS_352238-3	352238	-	1132	Rmet_3809	0	65.3333	8.02081	Op1059r_1	NA	no
NPKM_349	352329	+	353313	Rmet_3811	bugT	2	0	Op1060f_1	NA	Q1LGP5 Uncharacterized protein UPF0065
5UTR_835	352332	-	353242	Rmet_3810				Op1059r_1
3UTR_1025	353252	-	354795	Rmet_6628				Op1061r_1
NPKM_350	353344	+	353815	Rmet_3812		5.33333	0.57735	Op1060f_2	NA	Q1LGP4 MaoC-like dehydratase
NPKM_351	353804	+	354782	Rmet_3813	bugT	5.66667	0.57735	Op1060f_2	NA	Q1LGP3 Uncharacterized protein UPF0065
3UTR_211	354783	+	355015	Rmet_3813	bugT			Op1060f_2
NPKM_352	354796	-	354976	Rmet_6628		100.667	13.5769	Op1061r_1	NA	NA
TSS_355051-3	355051	-	75	Rmet_6628	0	778.667	495.127	Op1061r_1	NA	s
TSS_355133+3	355133	+	3197	Rmet_3817	acd	45.6667	10.7858	Op1062f_1	NA	no
NPKM_353	355192	-	355804	Rmet_3814		80.3333	3.51188	Op1061r_1	NA	Q1LGP2 Putative uncharacterized protein
NPKM_354	355800	-	357423	Rmet_3815		51.3333	1.52753	Op1061r_1	NA	Q1LGP1 Peptidoglycan-binding domain 1
TSS_356502-3	356502	-	698	Rmet_3814	0	23.6667	7.50555	Op1061r_1	NA	s
TSS_357449-3	357449	-	26	Rmet_3815	0	164.667	22.0303	Op1061r_1	NA	w
NPKM_355	357537	-	358233	Rmet_3816		34.6667	2.51661	Op1061r_1	NA	Q1LGP0 Transcriptional regulator, TetR family
5UTR_834	358234	-	358332	Rmet_3816				Op1061r_1
NPKM_356	358330	+	359977	Rmet_3817	acd	8.33333	0.57735	Op1062f_1	NA	Q1LGN9 Acyl-CoA dehydrogenase-like protein
TSS_358373-3	358373	-	140	Rmet_3816	0	343.333	54.2248	Op1061r_1	NA	no
3UTR_212	359978	+	360003	Rmet_3817	acd			Op1062f_1
5UTR_181	360005	+	360115	Rmet_3818				Op1062f_1
NPKM_357	360115	+	361621	Rmet_3818		6.66667	0.57735	Op1062f_1	NA	Q1LGN8 AMP-dependent synthetase and ligase
NPKM_358	361744	+	362719	Rmet_3819	cysK	2.33333	0.57735	Op1062f_1	MET-EN-Sulf	Q1LGN7 Cysteine synthase
5UTR_182	362745	+	362838	Rmet_3820				Op1062f_1
NPKM_359	362838	+	363990	Rmet_3820		3.33333	0.57735	Op1062f_1	NA	Q1LGN6 Putative cytochrome p450 oxidoreductase
NPKM_360	364005	+	364362	Rmet_3821		7	2	Op1062f_2	NA	Q1LGN5 Antibiotic biosynthesis monooxygenase
NPKM_361	364380	+	365136	Rmet_3822		6	1	Op1062f_2	NA	Q1LGN4 Putative uncharacterized protein
NPKM_362	365239	+	366364	Rmet_3823	phaZ	10	0	Op1062f_2	NA	Q1LGN3 Esterase, PHB depolymerase
3UTR_1024	366144	-	366432	Rmet_3824				Op1063r_1
3UTR_213	366365	+	366916	Rmet_3823	phaZ			Op1062f_2
NPKM_363	366433	-	366742	Rmet_3824		12	1	Op1063r_1	NA	Q1LGN2 Ferredoxin
NPKM_364	366738	-	367476	Rmet_3825		18.6667	0.57735	Op1063r_1	NA	Q1LGN1 Putative uncharacterized protein
TSS_367379-3	367379	-	637	Rmet_3824	0	26.3333	3.78594	Op1063r_1	NA	s
5UTR_183	367530	+	367548	Rmet_3826				Op1064f_1
NPKM_365	367548	+	369537	Rmet_3826		8	1	Op1064f_1	NA	Q1LGN0 Putative uncharacterized protein
3UTR_214	369538	+	369567	Rmet_3826				Op1064f_1
5UTR_184	369569	+	369617	Rmet_3827				Op1064f_2
NPKM_366	369617	+	370232	Rmet_3827		37.6667	2.51661	Op1064f_2	NA	Q1LGM9 Putative uncharacterized protein
NPKM_367	370228	+	370903	Rmet_3828		51	5	Op1064f_2	NA	Q1LGM8 Hydrolases of HD superfamily-like protein
TSS_370288+3	370288	+	786	Rmet_3829	0	161	6.55744	Op1064f_2	NA	no
NPKM_368	371074	+	371632	Rmet_3829		24.3333	2.51661	Op1064f_2	NA	Q1LGM7 Putative uncharacterized protein
NPKM_369	371628	+	372339	Rmet_3830		10.6667	1.1547	Op1064f_2	NA	Q1LGM6 Putative uncharacterized protein
3UTR_1023	372311	-	372461	Rmet_3831				Op1065r_1
3UTR_215	372340	+	372399	Rmet_3830				Op1064f_2
NPKM_370	372462	-	373296	Rmet_3831		3.33333	0.57735	Op1065r_1	NA	Q1LGM5 Putative uncharacterized protein
TSS_373274-3	373274	-	5798	Rmet_3825	0	29.6667	2.51661	Op1063r_1	NA	no
NPKM_371	373376	-	374345	Rmet_3832	bugT	11	1	Op1065r_1	NA	Q1LGM4 Uncharacterized protein UPF0065
TSS_374399-3	374399	-	54	Rmet_3832	bugT	56.6667	10.7858	Op1065r_1	NA	(w)-sba
NPKM_372	374529	-	375468	Rmet_3833		12.6667	1.52753	Op1065r_1	NA	Q1LGM3 Transcriptional regulator, LysR family
TSS_375584+3	375584	+	26	Rmet_3834	0	56.3333	12.0554	Op1066f_1	NA	s
5UTR_185	375592	+	375610	Rmet_3834				Op1066f_1
NPKM_373	375610	+	376783	Rmet_3834		9	1	Op1066f_1	NA	Q1LGM2 L-carnitine dehydratase/bile acid-inducible protein F
NPKM_374	376795	+	377626	Rmet_3835		8.33333	0.57735	Op1066f_1	MET-CAH-TCA	Q1LGM1 HpcH/HpaI aldolase
TSS_377775+3	377775	+	181	Rmet_3836	hmvC	495.333	49.7427	Op1066f_2	EIP-TRA-Ion	m
TSS_377885+3	377885	+	71	Rmet_3836	hmvC	60	31.749	Op1066f_2	EIP-TRA-Ion	m
NPKM_375	377956	+	379294	Rmet_3836	hmvC	63.6667	10.0167	Op1066f_2	EIP-TRA-Ion	Q1LGM0 Outer membrane efflux protein
NPKM_376	379277	+	380495	Rmet_3837	hmvB	46	4.3589	Op1066f_2	EIP-TRA-Ion	Q1LGL9 Secretion protein HlyD
NPKM_377	380508	+	383031	Rmet_3838	hmvA	41.6667	4.04145	Op1066f_2	EIP-TRA-Ion	Q46VH3 Heavy metal efflux pump CzcA
NPKM_378	383079	+	383634	Rmet_6629	hmvA	39.6667	6.4291	Op1066f_2	NA	NA
3UTR_216	383635	+	383661	Rmet_6629	hmvA			Op1066f_2
5UTR_186	383675	+	383851	Rmet_3840				Op1066f_2
TSS_383774+3	383774	+	77	Rmet_3840	0	29	5.19615	Op1066f_2	NA	no
TSS_383820+3	383820	+	31	Rmet_3840	0	68.6667	13.2791	Op1066f_2	NA	s
NPKM_379	383851	+	384868	Rmet_3840		14.6667	2.3094	Op1066f_2	NA	Q1LGL8 Diguanylate cyclase
3UTR_1022	385145	-	385201	Rmet_6630				Op1067r_1
NPKM_380	385164	+	386979	Rmet_3841	tanA	1.33333	0.57735	Op1066f_2	MET-AA-Urea	Q1LGL7 Tannase and feruloyl esterase
NPKM_381	385202	-	385382	Rmet_6630		3.33333	2.08167	Op1067r_1	NA	NA
5UTR_833	385383	-	385624	Rmet_6630				Op1067r_1
3UTR_1021	385905	-	386998	Rmet_3842				Op1067r_1
NPKM_382	386999	-	387530	Rmet_3842		38	1	Op1067r_1	NA	Q1LGL6 Putative uncharacterized protein
TSS_387101+3	387101	+	544	Rmet_3843	0	17.6667	2.08167	Op1068f_1	NA	s
5UTR_832	387531	-	387536	Rmet_3842				Op1067r_1
TSS_387560-3	387560	-	30	Rmet_3842	0	41.6667	13.0128	Op1067r_1	NA	(m)-sba
NPKM_383	387645	+	388149	Rmet_3843		26	4.3589	Op1068f_1	NA	Q1LGL5 Alkylhydroperoxidase AhpD core
TSS_387843+3	387843	+	305	Rmet_3844	rpoT	26.6667	9.45163	Op1068f_1	GIP-TK-RNAP	no
TSS_388033-3	388033	-	503	Rmet_3842	0	26	6	Op1067r_1	NA	s
NPKM_384	388148	+	389009	Rmet_3844	rpoT	27.3333	2.51661	Op1068f_1	GIP-TK-RNAP	Q1LGL4 RNA polymerase, sigma-24 subunit, ECF subfamily
3UTR_1020	388639	-	389040	Rmet_6631				Op2059r_1
NPKM_385	389041	-	389272	Rmet_6631		3.66667	1.52753	Op2059r_1	NA	NA
NPKM_386	389095	+	389434	Rmet_3845		12	2.64575	Op1068f_1	NA	Q1LGL3 Putative uncharacterized protein
NPKM_387	389403	-	390222	Rmet_3846		14	1	Op1069r_1	NA	Q1LGL2 Methyltransferase type 11
3UTR_217	389435	+	389441	Rmet_3845				Op1068f_1
NPKM_388	390291	-	390531	Rmet_3847		24.6667	3.05505	Op1069r_1	NA	Q1LGL1 Putative uncharacterized protein
5UTR_187	390474	+	390736	Rmet_3848				Op1070f_1
5UTR_831	390532	-	390543	Rmet_3847				Op1069r_1
TSS_390572-3	390572	-	41	Rmet_3847	0	116.667	10.504	Op1069r_1	NA	s
TSS_390670+3	390670	+	66	Rmet_3848	0	38	8.66025	Op1070f_1	MET-COF-CoQ	s
TSS_390679+3	390679	+	57	Rmet_3848	0	63.3333	11.0151	Op1070f_1	MET-COF-CoQ	no
NPKM_389	390736	+	391222	Rmet_3848		33.3333	2.88675	Op1070f_1	MET-COF-CoQ	Q1LGL0 3-demethylubiquinone-9 3-methyltransferase
3UTR_1019	390993	-	391229	Rmet_3849				Op1071r_1
3UTR_218	391223	+	392124	Rmet_3848				Op1070f_1
NPKM_390	391230	-	392700	Rmet_3849		3.66667	0.57735	Op1071r_1	NA	Q1LGK9 Putative uncharacterized protein
NPKM_391	392696	-	393578	Rmet_3850		6	1	Op1071r_1	NA	Q1LGK8 Putative thiol-disulphide oxidoreductase DCC
NPKM_392	393626	-	394070	Rmet_3851		4.66667	0.57735	Op1071r_1	NA	Q1LGK7 Integral membrane protein-like protein
NPKM_393	394066	-	395359	Rmet_3852		5	0	Op1071r_1	NA	Q1LGK6 NAD-dependent epimerase/dehydratase
NPKM_394	395462	-	396008	Rmet_3853		51.6667	2.08167	Op1071r_1	NA	Q1LGK5 Transcriptional regulators-like protein
TSS_395990-3	395990	-	631	Rmet_3852	0	305.667	89.5116	Op1071r_1	NA	s
NPKM_395	396065	+	397544	Rmet_3854		0.666667	0.57735	Op1072f_1	NA	Q1LGK4 Putative nitrilotriacetate monooxygenase component A
3UTR_219	397545	+	397592	Rmet_3854				Op1072f_1
NPKM_396	397663	+	398485	Rmet_3855	metQ	1	0	Op1072f_1	EIP-TRA-ABC	Q1LGK3 NLPA lipoprotein
NPKM_397	398500	+	399325	Rmet_3856	metN	1	0	Op1072f_1	EIP-TRA-ABC	Q1LGK2 ABC transporter related
NPKM_398	399308	+	399962	Rmet_3857	metI	1.66667	0.57735	Op1072f_1	EIP-TRA-ABC	Q1LGK1 Binding-protein-dependent transport systems inner membrane component
3UTR_1018	399995	-	400020	Rmet_3858				Op1073r_2
NPKM_399	400021	-	401377	Rmet_3858		6	0	Op1073r_2	NA	Q1LGK0 Acyl-CoA dehydrogenase
NPKM_400	401418	-	402480	Rmet_3859		20	1	Op1073r_2	NA	Q1LGJ9 Rhodanese-like protein
NPKM_401	402476	-	403550	Rmet_3860	selD	30.6667	3.21455	Op1073r_2	MET-OAA-Other	Q1LGJ8 Selenophosphate synthase
TSS_403583-3	403583	-	33	Rmet_3860	selD	299.667	22.3681	Op1073r_2	MET-OAA-Other	no
NPKM_402	403658	-	405323	Rmet_3861		25.3333	3.21455	Op1073r_2	NA	Q1LGJ7 Rhomboid-like protein
TSS_405397-3	405397	-	74	Rmet_3861	0	607	117.58	Op1073r_2	NA	s
NPKM_403	405506	-	406157	Rmet_3862		4	1	Op1073r_1	NA	Q1LGJ6 Lysine exporter protein (LYSE/YGGA)
TSS_406157-3	406157	-	0	Rmet_3862	0	19	4	Op1073r_1	NA	s
NPKM_404	406231	+	407128	Rmet_3863		6.66667	1.52753	Op1074f_1	NA	Q1LGJ5 Transcriptional regulator, LysR family
3UTR_220	407129	+	407625	Rmet_3863				Op1074f_1
NPKM_405	407281	-	407740	Rmet_3864	chrF2	2	0	Op1075r_2	NA	Q1LGJ4 Putative uncharacterized protein
NPKM_406	407753	-	408926	Rmet_3865	chrA2	2.33333	0.57735	Op1075r_2	EIP-TRA-Ion	Q1LGJ3 Chromate transporter
TSS_408671-3	408671	-	931	Rmet_3864	chrF2	35.6667	11.0151	Op1075r_2	NA	no
NPKM_407	408945	-	409953	Rmet_3866	chrB2	1	0	Op1075r_1	NA	Q1LGJ2 Putative chromate resistance signal peptide protein
TSS_409500+3	409500	+	1577	Rmet_3868	0	19	8.7178	Op1076f_1	MET-LIP-FAMet	s
NPKM_408	410052	-	410991	Rmet_3867		14	1	Op1075r_1	NA	Q1LGJ1 Transcriptional regulator, AraC family
TSS_410991-3	410991	-	0	Rmet_3867	0	60	2.64575	Op1075r_1	NA	s
5UTR_830	410992	-	411002	Rmet_3867				Op1075r_1
NPKM_409	411077	+	412499	Rmet_3868		4	1	Op1076f_1	MET-LIP-FAMet	Q1LGJ0 Cytochrome P450
TSS_411078+3	411078	+	2751	Rmet_3870	0	113.333	14.7422	Op1078f_1	NA	w
3UTR_221	412500	+	412526	Rmet_3868				Op1076f_1
3UTR_1017	412574	-	412575	Rmet_3869				Op1077r_1
NPKM_410	412576	-	413656	Rmet_3869		2	0	Op1077r_1	NA	Q1LGI9 NADH:flavin oxidoreductase/NADH oxidase
5UTR_829	413657	-	413714	Rmet_3869				Op1077r_1
TSS_413804+3	413804	+	25	Rmet_3870	0	65.6667	11.5902	Op1078f_1	NA	s
NPKM_411	413829	+	414699	Rmet_3870		8	1	Op1078f_1	NA	Q1LGI8 Transcriptional regulator, LysR family
3UTR_222	414700	+	415183	Rmet_3870				Op1078f_1
3UTR_1016	414749	-	414849	Rmet_3871				Op1079r_2
NPKM_412	414850	-	415282	Rmet_3871		3	1	Op1079r_2	NA	Q1LGI7 Conserved hypothetical signal peptide protein
3UTR_1015	415373	-	415420	Rmet_3872				Op1079r_2
NPKM_413	415421	-	416408	Rmet_3872		2	0	Op1079r_2	NA	Q1LGI6 Putative uncharacterized protein
5UTR_828	416409	-	416417	Rmet_3872				Op1079r_2
3UTR_1014	416576	-	416685	Rmet_3873				Op1079r_2
NPKM_414	416686	-	417205	Rmet_3873		43.3333	1.1547	Op1079r_2	NA	Q1LGI5 Transcriptional regulator, MarR family
5UTR_827	417206	-	417228	Rmet_3873				Op1079r_2
TSS_417261-3	417261	-	56	Rmet_3873	0	132.333	13.6137	Op1079r_2	NA	s
3UTR_1013	417385	-	417437	Rmet_3874				Op1079r_1
NPKM_415	417438	-	418209	Rmet_3874		3.66667	0.57735	Op1079r_1	MET-LIP-FASyn	Q1LGI4 Short-chain dehydrogenase/reductase SDR
NPKM_416	418321	+	419245	Rmet_3875		17.3333	1.1547	Op1080f_1	NA	Q1LGI3 Transcriptional regulator, LysR family
TSS_418322+3	418322	+	961	Rmet_3876	0	45.6667	3.51188	Op1080f_1	NA	no
TSS_419151+3	419151	+	132	Rmet_3876	0	53.6667	8.14453	Op1080f_1	NA	s
NPKM_417	419283	+	422205	Rmet_3876		6.66667	0.57735	Op1080f_1	NA	Q1LGI2 Metal dependent phosphohydrolase
3UTR_1012	421290	-	422228	Rmet_3877				Op1081r_2
3UTR_223	422206	+	422701	Rmet_3876				Op1080f_1
NPKM_418	422229	-	423036	Rmet_3877		19	1.73205	Op1081r_2	NA	Q1LGI1 Putative uncharacterized protein
TSS_423063-3	423063	-	27	Rmet_3877	0	160.333	42.194	Op1081r_2	NA	s
NPKM_419	423141	-	424065	Rmet_3878		6.33333	1.1547	Op1081r_1	NA	Q1LGI0 Putative uncharacterized protein
TSS_424131-3	424131	-	66	Rmet_3878	0	19.3333	4.93288	Op1081r_1	NA	no
5UTR_188	424308	+	424316	Rmet_3879				Op1082f_1
NPKM_420	424316	+	425180	Rmet_3879		2	0	Op1082f_1	NA	Q1LGH9 Putative uncharacterized protein
NPKM_421	425260	+	425590	Rmet_3880		12.6667	2.51661	Op1082f_2	NA	Q1LGH8 Putative uncharacterized protein
TSS_425296+3	425296	+	312	Rmet_3881	ompR	70.3333	8.14453	Op1082f_2	NA	no
NPKM_422	425608	+	426322	Rmet_3881	ompR	15	2.64575	Op1082f_2	NA	Q1LGH7 Two component transcriptional regulator, winged helix family
NPKM_423	426321	+	427635	Rmet_3882	envZ	5.33333	0.57735	Op1082f_2	EIP-SIG-2Comp	Q1LGH6 Sensor protein
NPKM_424	427758	+	428514	Rmet_3883		5.33333	0.57735	Op1082f_2	NA	Q1LGH5 Putative uncharacterized protein
NPKM_425	428645	+	429179	Rmet_3884		57.6667	0.57735	Op1082f_3	NA	Q1LGH4 Transcriptional regulator, MarR family
TSS_428710+3	428710	+	5034	Rmet_3889	0	844.333	119.442	Op1084f_1	NA	no
TSS_428994-3	428994	-	4929	Rmet_3878	0	75.6667	25.9679	Op1081r_1	NA	no
3UTR_224	429180	+	429902	Rmet_3884				Op1082f_3
3UTR_1011	429223	-	429242	Rmet_3885				Op1083r_1
NPKM_426	429243	-	429981	Rmet_3885		3.33333	0.57735	Op1083r_1	NA	Q1LGH3 Asp/Glu racemase
NPKM_427	429987	-	431406	Rmet_3886	hyuA	3	1	Op1083r_1	MET-NUC-Pyr	Q1LGH2 Dihydropyrimidinase
NPKM_428	431431	-	432160	Rmet_3887		1.66667	0.57735	Op1083r_1	MET-CAH-But	Q1LGH1 Asp/Glu racemase
NPKM_429	432255	-	433557	Rmet_3888		3.66667	0.57735	Op1083r_1	NA	Q1LGH0 Major facilitator superfamily MFS_1
TSS_433620-3	433620	-	63	Rmet_3888	0	23.3333	1.1547	Op1083r_1	NA	s
TSS_433723+3	433723	+	21	Rmet_3889	0	84.3333	14.0475	Op1084f_1	NA	no
NPKM_430	433744	+	434467	Rmet_3889		42	1.73205	Op1084f_1	NA	Q1LGG9 Transcriptional regulator, GntR family
TSS_434605+3	434605	+	42	Rmet_3890	0	23.6667	6.4291	Op1084f_1	EIP-TRA-ABC	no
NPKM_431	434647	+	435418	Rmet_3890		15	1.73205	Op1084f_1	EIP-TRA-ABC	Q1LGG8 Extracellular solute-binding protein, family 1
3UTR_225	435419	+	435451	Rmet_3890				Op1084f_1
NPKM_432	435470	-	435929	Rmet_3891		1.33333	0.57735	Op1085r_1	NA	Q1LGG7 Endoribonuclease L-PSP
5UTR_826	435930	-	435941	Rmet_3891				Op1085r_1
NPKM_433	436052	-	436787	Rmet_3892		1.33333	0.57735	Op1085r_1	NA	Q1LGG6 Short-chain dehydrogenase/reductase SDR
5UTR_825	436788	-	436831	Rmet_3892				Op1085r_1
5UTR_189	436909	+	436924	Rmet_3893				Op1086f_1
NPKM_434	436924	+	437878	Rmet_3893		8.33333	0.57735	Op1086f_1	NA	Q1LGG5 Transcriptional regulator, LysR family
TSS_438012+3	438012	+	166	Rmet_3894	0	455.667	113.072	Op1086f_2	NA	no
TSS_438027+3	438027	+	151	Rmet_3894	0	273.667	55.9494	Op1086f_2	NA	no
NPKM_435	438178	+	439204	Rmet_3894		103.333	7.76745	Op1086f_2	NA	Q1LGG4 Putative uncharacterized protein
NPKM_436	439314	+	440064	Rmet_3895		13	2	Op1086f_2	NA	Q1LGG3 Transcriptional regulator, GntR family
NPKM_437	440109	+	441651	Rmet_3896		60.6667	1.52753	Op1086f_3	MET-CAH-But	Q1LGG2 Thiamine pyrophosphate enzyme-like TPP-binding
3UTR_1010	441115	-	441716	Rmet_3897				Op1087r_1
3UTR_226	441652	+	442348	Rmet_3896				Op1086f_3
NPKM_438	441717	-	442578	Rmet_3897		9.66667	1.1547	Op1087r_1	NA	Q1LGG1 Putative uncharacterized protein
NPKM_439	442604	-	443984	Rmet_3898		9.66667	2.08167	Op1087r_1	NA	Q1LGG0 MmgE/PrpD
NPKM_440	443992	-	445162	Rmet_3899		8	1	Op1087r_1	MET-CAH-Prop	Q1LGF9 Acyl-CoA dehydrogenase-like protein
5UTR_824	445163	-	445345	Rmet_3899				Op1087r_1
TSS_445179+3	445179	+	94	Rmet_3900	bug	40	6.08276	Op1088f_1	NA	(w)-nu
TSS_445185-3	445185	-	23	Rmet_3899	0	48.6667	11.0604	Op1087r_1	MET-CAH-Prop	no
5UTR_190	445225	+	445273	Rmet_3900	bug			Op1088f_1
NPKM_441	445273	+	446470	Rmet_3900	bug	19.3333	2.08167	Op1088f_1	NA	Q1LGF8 Uncharacterized protein UPF0065
3UTR_1009	446154	-	446491	Rmet_3901				Op1089r_1
3UTR_227	446471	+	447107	Rmet_3900	bug			Op1088f_1
NPKM_442	446492	-	447395	Rmet_3901		34	4.3589	Op1089r_1	NA	Q1LGF7 Transcriptional regulator, LysR family
NPKM_443	447393	+	448446	Rmet_3902		40.3333	9.07377	Op1090f_1	NA	Q1LGF6 Short-chain dehydrogenase/reductase SDR
5UTR_823	447396	-	447425	Rmet_3901				Op1089r_1
TSS_447447-3	447447	-	52	Rmet_3901	0	155.667	27.4651	Op1089r_1	NA	no
TSS_447540+3	447540	+	1783	Rmet_3904	yeaG	30	8.18535	Op1092f_1	NA	s
3UTR_228	448447	+	448722	Rmet_3902				Op1090f_1
3UTR_1008	448715	-	448725	Rmet_3903				Op1091r_1
NPKM_444	448726	-	449173	Rmet_3903		1.33333	0.57735	Op1091r_1	NA	Q1LGF5 Putative uncharacterized protein
5UTR_191	448792	+	449323	Rmet_3904	yeaG			Op1092f_1
TSS_448799+3	448799	+	524	Rmet_3904	yeaG	191.667	28.9194	Op1092f_1	NA	(m)-ba
TSS_449051+3	449051	+	272	Rmet_3904	yeaG	2262.33	471.102	Op1092f_1	NA	s
TSS_449192+3	449192	+	131	Rmet_3904	yeaG	86	21.7025	Op1092f_1	NA	no
TSS_449202+3	449202	+	121	Rmet_3904	yeaG	107	30.5123	Op1092f_1	NA	s
NPKM_445	449323	+	451246	Rmet_3904	yeaG	134.333	25.3837	Op1092f_1	NA	Q1LGF4 Putative serine protein kinase, PrkA
TSS_450294-3	450294	-	1121	Rmet_3903	0	17.3333	2.51661	Op1091r_1	NA	no
TSS_451173-3	451173	-	2000	Rmet_3903	0	28.6667	3.78594	Op1091r_1	NA	no
NPKM_446	451342	+	452614	Rmet_3905		46	9.16515	Op1092f_1	NA	Q1LGF3 Putative uncharacterized protein
TSS_452284+3	452284	+	367	Rmet_3906	0	57.3333	11.8462	Op1092f_1	NA	s
TSS_452373+3	452373	+	278	Rmet_3906	0	30	10.1489	Op1092f_1	NA	(m)-ba
NPKM_447	452651	+	454190	Rmet_3906		26	3.60555	Op1092f_1	NA	Q1LGF2 SpoVR
3UTR_1007	453847	-	454210	Rmet_3907				Op1093r_1
3UTR_229	454191	+	455043	Rmet_3906				Op1092f_1
NPKM_448	454211	-	455390	Rmet_3907		40	3.4641	Op1093r_1	NA	Q1LGF1 Transcriptional regulator, LuxR family
TSS_455512-3	455512	-	122	Rmet_3907	0	393.333	90.5226	Op1093r_1	NA	m
TSS_455641-3	455641	-	251	Rmet_3907	0	494.333	61.3297	Op1093r_1	NA	s
NPKM_449	455764	-	458080	Rmet_3908		22.3333	2.08167	Op1093r_1	NA	Q1LGF0 MscS Mechanosensitive ion channel
5UTR_822	458081	-	458091	Rmet_3908				Op1093r_1
TSS_458129-3	458129	-	49	Rmet_3908	0	505.667	8.5049	Op1093r_1	NA	no
NPKM_450	458362	+	458683	Rmet_3909		3	0	Op1094f_1	NA	Q1LGE9 Putative uncharacterized protein
3UTR_1006	458560	-	458709	Rmet_6632				Op2060r_1
3UTR_230	458684	+	458714	Rmet_3909				Op1094f_1
NPKM_451	458710	-	458929	Rmet_6632		3	2	Op2060r_1	NA	NA
5UTR_192	458885	+	458889	Rmet_3910				Op1094f_1
NPKM_452	458889	+	459240	Rmet_3910		1.66667	0.57735	Op1094f_1	NA	Q1LGE8 Putative uncharacterized protein
5UTR_821	458930	-	459644	Rmet_6632				Op2060r_1
3UTR_231	459241	+	459273	Rmet_3910				Op1094f_1
TSS_459260+3	459260	+	19	Rmet_3911	0	569.333	136.273	Op1094f_2	NA	s
NPKM_453	459279	+	459906	Rmet_3911		76.3333	2.88675	Op1094f_2	NA	Q1LGE7 Lysine exporter protein (LYSE/YGGA)
3UTR_1005	459655	-	459932	Rmet_3912				Op1095r_1
3UTR_232	459907	+	460676	Rmet_3911				Op1094f_2
NPKM_454	459933	-	460608	Rmet_3912		18.6667	0.57735	Op1095r_1	MET-CAH-FruMan	Q1LGE6 Phosphoglycerate mutase
TSS_460646-3	460646	-	38	Rmet_3912	0	100.333	21.1266	Op1095r_1	MET-CAH-FruMan	s
NPKM_455	460794	-	461793	Rmet_3913	bug	25.6667	2.88675	Op1095r_1	NA	Q1LGE5 Uncharacterized protein UPF0065
NPKM_456	461907	-	462612	Rmet_3914		21.3333	0.57735	Op1095r_1	NA	Q1LGE4 Transcriptional regulator, TetR family
TSS_462617-3	462617	-	5	Rmet_3914	0	119.333	10.4083	Op1095r_1	NA	s
5UTR_193	462710	+	462743	Rmet_3915				Op1096f_1
TSS_462734+3	462734	+	9	Rmet_3915	0	41.6667	15.885	Op1096f_1	NA	s
NPKM_457	462743	+	463556	Rmet_3915		12.6667	0.57735	Op1096f_1	NA	Q1LGE3 Transcriptional regulator, IclR family
NPKM_458	463638	+	465750	Rmet_3916		13	1	Op1096f_1	MET-COF-Biotine	Q1LGE2 CoA-binding
NPKM_459	465792	+	466779	Rmet_3917	bug	4.66667	0.57735	Op1096f_1	NA	Q1LGE1 Uncharacterized protein UPF0065
NPKM_460	466806	+	468120	Rmet_3918		6.33333	0.57735	Op1096f_1	NA	Q1LGE0 Putative uncharacterized protein
NPKM_461	468159	+	469476	Rmet_3919		7	1	Op1096f_1	NA	Q1LGD9 Putative uncharacterized protein
NPKM_462	469472	+	470450	Rmet_3920	bug	8.66667	0.57735	Op1096f_1	NA	Q1LGD8 Uncharacterized protein UPF0065
3UTR_1004	470388	-	470502	Rmet_3921				Op1097r_2
3UTR_233	470451	+	471148	Rmet_3920	bug			Op1096f_1
NPKM_463	470503	-	470932	Rmet_3921		10	1	Op1097r_2	NA	Q1LGD7 Putative uncharacterized protein
NPKM_464	471044	-	472637	Rmet_3922	ydjQ	29.6667	1.52753	Op1097r_2	GIP-REP-DNA_Pol	Q1LGD6 DNA polymerase III, epsilon subunit
TSS_472543+3	472543	+	601	Rmet_R0075	0	84.3333	25.5408	Op1098f_1	NA	no
TSS_472637-3	472637	-	0	Rmet_3922	ydjQ	535.333	79.1854	Op1097r_2	GIP-REP-DNA_Pol	m
5UTR_820	472638	-	472643	Rmet_3922	ydjQ			Op1097r_2
TSS_472716+3	472716	+	428	Rmet_R0075	0	24.3333	2.51661	Op1098f_1	NA	s
TSS_472867+3	472867	+	277	Rmet_R0075	0	1932.67	363.657	Op1098f_1	NA	s
TSS_472966+3	472966	+	178	Rmet_R0075	0	84.3333	21.0792	Op1098f_1	NA	no
NPKM_465	473015	-	473081	Rmet_6633		0	0	Op1097r_1	NA	NA
TSS_473045+3	473045	+	99	Rmet_R0075	0	25.3333	8.62168	Op1098f_1	NA	(w)-nu
TSS_473083+3	473083	+	61	Rmet_R0075	0	20.6667	3.05505	Op1098f_1	NA	(w)-ba
TSS_473140+3	473140	+	4	Rmet_R0075	0	298.333	39.6779	Op1098f_1	NA	(m)-ba
NPKM_466	473144	+	474671	Rmet_R0075		0	0	Op1098f_1	NA	NA
TSS_473175+3	473175	+	1560	Rmet_R0076	0	249.333	28.5365	Op1098f_1	NA	s
TSS_473819+3	473819	+	916	Rmet_R0076	0	1927.67	376.386	Op1098f_1	NA	no
TSS_474000+3	474000	+	735	Rmet_R0076	0	96.3333	27.0062	Op1098f_1	NA	s
TSS_474044+3	474044	+	691	Rmet_R0076	0	1177.33	266.695	Op1098f_1	NA	s
TSS_474090+3	474090	+	645	Rmet_R0076	0	64.6667	12.741	Op1098f_1	NA	s
TSS_474101+3	474101	+	634	Rmet_R0076	0	322	13.4536	Op1098f_1	NA	w
TSS_474287+3	474287	+	448	Rmet_R0076	0	19.6667	4.16333	Op1098f_1	NA	(w)-nu
TSS_474378+3	474378	+	357	Rmet_R0076	0	780	236.736	Op1098f_1	NA	no
TSS_474630+3	474630	+	105	Rmet_R0076	0	39.6667	15.885	Op1098f_1	NA	no
TSS_474709+3	474709	+	26	Rmet_R0076	0	46.6667	15.9478	Op1098f_1	NA	(w)-nu
NPKM_467	474735	+	474812	Rmet_R0076		0	0	Op1098f_1	NA	NA
NPKM_468	474823	+	474899	Rmet_R0077		0	0	Op1098f_1	NA	NA
TSS_474957+3	474957	+	224	Rmet_R0078	0	112.667	26.839	Op1098f_1	NA	no
TSS_475001+3	475001	+	180	Rmet_R0078	0	36	7.81025	Op1098f_1	NA	(m)-ba
TSS_475104+3	475104	+	77	Rmet_R0078	0	31.6667	8.96289	Op1098f_1	NA	s
NPKM_469	475181	+	477999	Rmet_R0078		0	0	Op1098f_1	NA	NA
TSS_475183+3	475183	+	#N/A	#N/A	#N/A	193.667	13.4288	#N/A	#N/A	no
TSS_475221+3	475221	+	#N/A	#N/A	#N/A	21.3333	3.51188	#N/A	#N/A	no
TSS_475461+3	475461	+	#N/A	#N/A	#N/A	72.6667	11.0151	#N/A	#N/A	m
TSS_475759+3	475759	+	#N/A	#N/A	#N/A	410.333	67.5747	#N/A	#N/A	s
TSS_475779+3	475779	+	#N/A	#N/A	#N/A	19.3333	1.1547	#N/A	#N/A	no
TSS_475790+3	475790	+	#N/A	#N/A	#N/A	18.3333	0.57735	#N/A	#N/A	no
TSS_475995+3	475995	+	#N/A	#N/A	#N/A	305.667	34.0196	#N/A	#N/A	no
TSS_476113+3	476113	+	2065	Rmet_R0079	0	94.6667	47.9201	Op1098f_1	NA	no
TSS_476149+3	476149	+	2029	Rmet_R0079	0	47	10.4403	Op1098f_1	NA	no
TSS_476158+3	476158	+	2020	Rmet_R0079	0	23.6667	4.6188	Op1098f_1	NA	no
TSS_476573+3	476573	+	1605	Rmet_R0079	0	944	132.921	Op1098f_1	NA	no
TSS_476591+3	476591	+	1587	Rmet_R0079	0	22	11.3578	Op1098f_1	NA	no
TSS_476757+3	476757	+	1421	Rmet_R0079	0	78	19.9249	Op1098f_1	NA	s
TSS_476795-3	476795	-	3714	Rmet_6633	0	24	11.1355	Op1097r_1	NA	no
TSS_476813+3	476813	+	1365	Rmet_R0079	0	20.3333	5.50757	Op1098f_1	NA	no
TSS_476879+3	476879	+	1299	Rmet_R0079	0	33.6667	8.0829	Op1098f_1	NA	no
TSS_476934+3	476934	+	1244	Rmet_R0079	0	41	10.3923	Op1098f_1	NA	no
TSS_476951+3	476951	+	1227	Rmet_R0079	0	40.6667	9.0185	Op1098f_1	NA	s
TSS_477119+3	477119	+	1059	Rmet_R0079	0	168.333	32.1299	Op1098f_1	NA	no
TSS_477153+3	477153	+	1025	Rmet_R0079	0	23	2.64575	Op1098f_1	NA	w
TSS_477224+3	477224	+	954	Rmet_R0079	0	17.6667	2.88675	Op1098f_1	NA	no
TSS_477280+3	477280	+	898	Rmet_R0079	0	25	7.81025	Op1098f_1	NA	m
TSS_477487+3	477487	+	691	Rmet_R0079	0	20.3333	3.78594	Op1098f_1	NA	s
TSS_477510+3	477510	+	668	Rmet_R0079	0	23.6667	2.3094	Op1098f_1	NA	no
TSS_477586+3	477586	+	592	Rmet_R0079	0	19.3333	2.08167	Op1098f_1	NA	no
TSS_477606+3	477606	+	572	Rmet_R0079	0	104.333	10.7858	Op1098f_1	NA	no
TSS_477728+3	477728	+	450	Rmet_R0079	0	15	2.64575	Op1098f_1	NA	m
TSS_478035+3	478035	+	143	Rmet_R0079	0	219	52.8488	Op1098f_1	NA	no
TSS_478066+3	478066	+	112	Rmet_R0079	0	77	20.664	Op1098f_1	NA	no
TSS_478074+3	478074	+	104	Rmet_R0079	0	33	2.64575	Op1098f_1	NA	s
TSS_478137+3	478137	+	41	Rmet_R0079	0	31	11.2694	Op1098f_1	NA	no
NPKM_470	478178	+	478292	Rmet_R0079		0	0	Op1098f_1	NA	NA
TSS_478178+3	478178	+	0	Rmet_R0079	0	153	24.5561	Op1098f_1	NA	no
TSS_478202+3	478202	+	444	Rmet_6634	0	21.3333	8.3865	Op1098f_2	NA	(m)-ba
TSS_478227+3	478227	+	419	Rmet_6634	0	43.6667	16.2583	Op1098f_2	NA	no
TSS_478638+3	478638	+	8	Rmet_6634	0	419.333	73.7993	Op1098f_2	NA	no
NPKM_471	478646	+	479051	Rmet_6634		82.3333	8.14453	Op1098f_2	NA	NA
TSS_478690+3	478690	+	484	Rmet_3923	acrA	205	6.245	Op1098f_2	EIP-TRA-Other	s
NPKM_472	479174	+	480338	Rmet_3923	acrA	99	2.64575	Op1098f_2	EIP-TRA-Other	Q1LGD5 Secretion protein HlyD
TSS_479225-3	479225	-	6144	Rmet_6633	0	58.6667	8.32666	Op1097r_1	NA	s
NPKM_473	480364	+	483511	Rmet_3924	acrB	100	2	Op1098f_2	EIP-TRA-Ion	Q1LGD4 Hydrophobe/amphiphile efflux-1 HAE1
TSS_482260+3	482260	+	1247	Rmet_3925	0	24	5	Op1098f_2	NA	s
NPKM_474	483507	+	485007	Rmet_3925		121.667	1.52753	Op1098f_2	NA	Q1LGD3 RND efflux system, outer membrane lipoprotein, NodT
TSS_484780+3	484780	+	7038	Rmet_3934	0	24	2.64575	Op1100f_1	EIP-SIG-2Comp	no
3UTR_1003	484816	-	485099	Rmet_3926				Op1099r_3
3UTR_234	485008	+	485083	Rmet_3925				Op1098f_2
NPKM_475	485100	-	486009	Rmet_3926		16.6667	1.1547	Op1099r_3	MET-AA-ArgPro	Q1LGD2 Arginase
TSS_486040-3	486040	-	31	Rmet_3926	0	106.667	16.6233	Op1099r_3	MET-AA-ArgPro	m
NPKM_476	486106	-	487096	Rmet_3927	bug	3.33333	0.57735	Op1099r_2	NA	Q1LGD1 Twin-arginine translocation pathway signal
TSS_487109+3	487109	+	4709	Rmet_3934	0	32.3333	1.1547	Op1100f_1	EIP-SIG-2Comp	s
NPKM_477	487177	-	487414	Rmet_3928		0	0	Op1099r_1	NA	Q1LGD0 Putative uncharacterized protein
NPKM_478	487453	-	487669	Rmet_3929	tnmC	0	0	Op1099r_1	NA	NA
NPKM_479	487722	-	488556	Rmet_3930	gspA	0	0	Op1099r_1	NA	NA
NPKM_480	488552	-	489992	Rmet_3931	tnmA	0	0	Op1099r_1	NA	NA
NPKM_481	490103	-	490673	Rmet_3932	tnmB	0	0	Op1099r_1	NA	NA
NPKM_482	490739	-	491675	Rmet_3933	tctC	4.66667	0.57735	Op1099r_1	EIP-TRA-Ion	Q1LGC5 Uncharacterized protein UPF0065
TSS_490776-3	490776	-	103	Rmet_3932	tnmB	323.667	42.395	Op1099r_1	NA	no
3UTR_235	490784	+	491702	mobile_element				0
5UTR_819	491676	-	491726	Rmet_3933	tctC			Op1099r_1
TSS_491742+3	491742	+	76	Rmet_3934	0	105	24.5764	Op1100f_1	EIP-SIG-2Comp	no
5UTR_195	491779	+	491818	Rmet_3934				Op1100f_1
TSS_491812+3	491812	+	6	Rmet_3934	0	31	10.1489	Op1100f_1	EIP-SIG-2Comp	w
NPKM_483	491818	+	492490	Rmet_3934		22.3333	2.88675	Op1100f_1	EIP-SIG-2Comp	Q1LGC4 Two component transcriptional regulator, winged helix family
NPKM_484	492482	+	493910	Rmet_3935		11	1	Op1100f_1	EIP-SIG-2Comp	Q1LGC3 Sensor protein
NPKM_485	494023	+	495670	Rmet_3936		6	1	Op1100f_1	NA	Q1LGC2 Drug resistance transporter EmrB/QacA subfamily
TSS_495515+3	495515	+	202	Rmet_3937	0	41.6667	10.0664	Op1100f_2	NA	m
NPKM_486	495717	+	496179	Rmet_3937		164	6.55744	Op1100f_2	NA	Q1LGC1 Transcriptional regulator, MarR family
3UTR_1002	495789	-	496203	Rmet_3938	cobB			Op1101r_3
3UTR_236	496180	+	496993	Rmet_3937				Op1100f_2
NPKM_487	496204	-	497626	Rmet_3938	cobB	32.3333	1.52753	Op1101r_3	MET-COF-Porph	Q1LGC0 Cobyrinate a,c-diamide synthase / hydrogenobyrinic acid a,c-diamide synthase (Glutamine-hydrolysing)
TSS_497601-3	497601	-	5926	Rmet_3933	tctC	91.3333	6.02771	Op1099r_1	EIP-TRA-Ion	no
NPKM_488	497634	-	498537	Rmet_3939		4.33333	1.52753	Op1101r_2	EIP-SIG-2Comp	Q1LGB9 Two component transcriptional regulator, LuxR family
TSS_498020+3	498020	+	2221	Rmet_3941	0	54.3333	1.1547	Op1102f_1	NA	no
NPKM_489	498602	-	499556	Rmet_3940		202	22.1133	Op1101r_2	NA	Q1LGB8 Transcriptional regulator, LysR family
TSS_499961-3	499961	-	405	Rmet_3940	0	3463.67	581.434	Op1101r_2	NA	no
NPKM_490	500135	-	500309	Rmet_6635		5	2	Op1101r_1	NA	NA
5UTR_196	500186	+	500241	Rmet_3941				Op1102f_1
TSS_500221-3	500221	-	665	Rmet_3940	0	175	23.6432	Op1101r_2	NA	m
NPKM_491	500241	+	500538	Rmet_3941		70	17.088	Op1102f_1	NA	Q1LGB7 Putative uncharacterized protein
TSS_500350+3	500350	+	1432	Rmet_3944	0	653	109.302	Op1104f_1	GIP-REP-Recomb	s
NPKM_492	500534	-	501428	Rmet_3942	tnpB	0	0	Op2061r_1	NA	NA
3UTR_237	500539	+	500541	Rmet_3941				Op1102f_1
TSS_500617-3	500617	-	308	Rmet_6635	0	88.6667	20.232	Op1101r_1	NA	(m)-sba
NPKM_493	501424	-	501721	Rmet_3943	tnpA	0	0	Op2061r_1	NA	NA
TSS_501733-3	501733	-	12	Rmet_3943	tnpA	177.667	35.1046	Op2061r_1	NA	no
5UTR_197	501766	+	501782	Rmet_3944				Op1104f_1
NPKM_494	501782	+	502013	Rmet_3944		4	1.73205	Op1104f_1	GIP-REP-Recomb	Q1LGB4 Transposase IS3/IS911
TSS_501843-3	501843	-	122	Rmet_3943	tnpA	14.6667	1.52753	Op2061r_1	NA	no
NPKM_495	502135	+	502453	Rmet_3945		180.333	10.2144	Op1104f_2	NA	Q1LGB3 Putative uncharacterized protein
NPKM_496	502544	+	503957	Rmet_3946		33.3333	1.52753	Op1104f_2	NA	Q1LGB2 Putative uncharacterized protein
3UTR_1001	503682	-	504834	Rmet_3948				Op1105r_1
NPKM_497	503959	+	504805	Rmet_3947		22	2	Op1104f_2	NA	Q1LGB1 Putative uncharacterized protein
3UTR_238	504806	+	505139	Rmet_3947				Op1104f_2
NPKM_498	504835	-	505495	Rmet_3948		101.333	13.5769	Op1105r_1	NA	Q1LGB0 Transcriptional regulator, Crp/Fnr family
5UTR_818	505496	-	505614	Rmet_3948				Op1105r_1
TSS_505613-3	505613	-	118	Rmet_3948	0	102.333	21.5716	Op1105r_1	NA	no
TSS_505817+3	505817	+	45	Rmet_3949	phaZ3	1567.33	383.145	Op1106f_1	NA	s
5UTR_198	505823	+	505862	Rmet_3949	phaZ3			Op1106f_1
NPKM_499	505862	+	506936	Rmet_3949	phaZ3	143	9	Op1106f_1	NA	Q1LGA9 Esterase, PHB depolymerase
TSS_506851-3	506851	-	1356	Rmet_3948	0	41	10.5357	Op1105r_1	NA	no
3UTR_239	506937	+	506985	Rmet_3949	phaZ3			Op1106f_1
3UTR_1000	506995	-	507038	Rmet_3950				Op1107r_2
NPKM_500	507039	-	508350	Rmet_3950		81.6667	1.52753	Op1107r_2	NA	Q1LGA8 Major facilitator superfamily MFS_1
TSS_508168-3	508168	-	2673	Rmet_3948	0	19.3333	3.51188	Op1105r_1	NA	m
5UTR_199	508369	+	508631	Rmet_3951				Op1108f_1
NPKM_501	508372	-	508600	Rmet_6636		4.33333	1.1547	Op1107r_1	NA	NA
TSS_508381+3	508381	+	250	Rmet_3951	0	62	10.583	Op1108f_1	NA	s
TSS_508495-3	508495	-	145	Rmet_3950	0	1865	418.974	Op1107r_2	NA	s
TSS_508587+3	508587	+	44	Rmet_3951	0	197.333	2.88675	Op1108f_1	NA	no
TSS_508599+3	508599	+	32	Rmet_3951	0	55	10.5357	Op1108f_1	NA	s
NPKM_502	508631	+	512645	Rmet_3951		37	1	Op1108f_1	NA	Q1LGA7 Putative uncharacterized protein
TSS_512727+3	512727	+	28	Rmet_3952	0	331.333	21.5484	Op1108f_1	NA	s
NPKM_503	512755	+	512941	Rmet_3952		71.6667	3.05505	Op1108f_1	NA	Q1LGA6 Rubredoxin
3UTR_999	512857	-	512947	Rmet_6637				Op1109r_1
3UTR_240	512942	+	513610	Rmet_3952				Op1108f_1
NPKM_504	512948	-	513104	Rmet_6637		4.66667	2.3094	Op1109r_1	NA	NA
3UTR_998	513122	-	513202	Rmet_3953				Op1109r_1
NPKM_505	513203	-	513392	Rmet_3953		8.33333	2.08167	Op1109r_1	NA	Q1LGA5 Putative membrane protein
5UTR_817	513393	-	513400	Rmet_3953				Op1109r_1
TSS_513418-3	513418	-	26	Rmet_3953	0	220	38.1576	Op1109r_1	NA	m
5UTR_200	513613	+	513668	Rmet_3954				Op1110f_1
NPKM_506	513668	+	514172	Rmet_3954		4	1.73205	Op1110f_1	NA	Q1LGA4 Conserved hypothetical transmembrane protein
3UTR_241	514173	+	514264	Rmet_3954				Op1110f_1
TSS_514392+3	514392	+	55	Rmet_3955	0	51	16.5227	Op1110f_1	MET-EN-OxPhos	s
NPKM_507	514447	+	515623	Rmet_3955		0.333333	0.57735	Op1110f_1	MET-EN-OxPhos	Q1LGA3 Cytochrome c oxidase subunit 2
NPKM_508	515660	+	517418	Rmet_3956		1	0	Op1110f_2	MET-EN-OxPhos	Q1LGA2 Cytochrome c oxidase, subunit I
TSS_516280-3	516280	-	2888	Rmet_3953	0	24	5.56776	Op1109r_1	NA	no
NPKM_509	517414	+	518083	Rmet_3957		1	0	Op1110f_2	MET-EN-OxPhos	Q1LGA1 Cytochrome c oxidase subunit III
NPKM_510	518095	+	518800	Rmet_3958		0.666667	0.57735	Op1110f_2	MET-EN-OxPhos	Q1LGA0 Cytochrome c oxidase, subunit III
NPKM_511	518808	+	519162	Rmet_3959		0	0	Op1110f_2	NA	Q1LG99 Conserved hypothetical transmembrane protein
TSS_519139+3	519139	+	82	Rmet_3960	0	222.333	30.0888	Op1110f_3	NA	s
TSS_519162-3	519162	-	5770	Rmet_3953	0	35	12.53	Op1109r_1	NA	s
5UTR_201	519197	+	519221	Rmet_3960				Op1110f_3
NPKM_512	519221	+	520421	Rmet_3960		23.6667	0.57735	Op1110f_3	NA	Q1LG98 Putative uncharacterized protein
3UTR_997	519907	-	520508	Rmet_3961	gabD			Op1111r_1
3UTR_242	520422	+	520691	Rmet_3960				Op1110f_3
NPKM_513	520509	-	521937	Rmet_3961	gabD	276	13.1149	Op1111r_1	MET-CAH-But	Q1LG97 Succinate semialdehyde dehydrogenase
5UTR_816	521938	-	522045	Rmet_3961	gabD			Op1111r_1
TSS_522002-3	522002	-	65	Rmet_3961	gabD	228.333	4.72582	Op1111r_1	MET-CAH-But	no
TSS_522129+3	522129	+	40	Rmet_3962	0	240.333	35.2326	Op1112f_1	NA	s
5UTR_202	522149	+	522169	Rmet_3962				Op1112f_1
NPKM_514	522169	+	523648	Rmet_3962		14	1	Op1112f_1	NA	Q1LG96 MATE efflux family protein
3UTR_243	523649	+	523827	Rmet_3962				Op1112f_1
5UTR_203	523958	+	524028	Rmet_3963				Op1112f_2
TSS_523967+3	523967	+	61	Rmet_3963	0	53	5.56776	Op1112f_2	NA	(w)-sba
NPKM_515	524028	+	524523	Rmet_3963		62	3.4641	Op1112f_2	NA	Q1LG95 Putative uncharacterized protein
NPKM_516	524536	+	526039	Rmet_3964		72.3333	5.1316	Op1112f_2	NA	Q1LG94 Putative uncharacterized protein
NPKM_517	526168	+	526510	Rmet_3965		17.6667	5.03322	Op1112f_2	NA	Q1LG93 Transcriptional regulator, PadR family
3UTR_244	526511	+	526654	Rmet_3965				Op1112f_2
3UTR_996	526699	-	526731	Rmet_3966				Op1113r_2
NPKM_518	526732	-	529198	Rmet_3966		5	1	Op1113r_2	NA	Q1LG92 Putative uncharacterized protein
TSS_527710-3	527710	-	5773	Rmet_3961	gabD	41	10.583	Op1111r_1	MET-CAH-But	m
TSS_527885-3	527885	-	5948	Rmet_3961	gabD	22	6.245	Op1111r_1	MET-CAH-But	no
TSS_527928+3	527928	+	10521	Rmet_3974	0	21.6667	3.21455	Op1114f_1	NA	s
TSS_528492-3	528492	-	6555	Rmet_3961	gabD	43.6667	13.6504	Op1111r_1	MET-CAH-But	no
3UTR_995	529419	-	529675	Rmet_3967				Op1113r_2
TSS_529475+3	529475	+	8974	Rmet_3974	0	42	20.0749	Op1114f_1	NA	no
NPKM_519	529676	-	530684	Rmet_3967		81.6667	4.04145	Op1113r_2	NA	Q1LG91 Response regulator receiver modulated diguanylate cyclase
NPKM_520	530707	-	531724	Rmet_3968		60	3.4641	Op1113r_2	NA	Q1LG90 Chemotaxis response regulator protein-glutamate methylesterase 2
NPKM_521	531720	-	534027	Rmet_3969		56.3333	5.03322	Op1113r_2	NA	Q1LG89 CheA signal transduction histidine kinases
TSS_531789-3	531789	-	65	Rmet_3968	0	29	2.64575	Op1113r_2	NA	no
NPKM_522	534023	-	534776	Rmet_3970		36.6667	4.04145	Op1113r_2	NA	Q1LG88 CheW protein
NPKM_523	534768	-	536058	Rmet_3971		53.6667	4.72582	Op1113r_2	NA	Q1LG87 MCP methyltransferase, CheR-type
NPKM_524	536054	-	536528	Rmet_3972		68.3333	2.08167	Op1113r_2	NA	Q1LG86 CheW protein
NPKM_525	536555	-	538376	Rmet_3973		91.3333	8.3865	Op1113r_2	NA	Q1LG85 Methyl-accepting chemotaxis sensory transducer
NPKM_526	538246	-	538417	Rmet_6638		1.66667	1.1547	Op1113r_1	NA	NA
TSS_538288-3	538288	-	1760	Rmet_3972	0	462	72.7942	Op1113r_2	NA	s
5UTR_204	538298	+	538449	Rmet_3974				Op1114f_1
TSS_538313+3	538313	+	136	Rmet_3974	0	148.333	29.3655	Op1114f_1	NA	s
TSS_538368-3	538368	-	1840	Rmet_3972	0	156.333	33.946	Op1113r_2	NA	s
TSS_538405+3	538405	+	44	Rmet_3974	0	3584.33	299.123	Op1114f_1	NA	s
NPKM_527	538449	+	539775	Rmet_3974		130.333	5.50757	Op1114f_1	NA	Q1LG84 Diguanylate cyclase/phosphodiesterase
TSS_539890+3	539890	+	73	Rmet_3975	0	23	2.64575	Op1114f_1	NA	no
NPKM_528	539963	+	542471	Rmet_3975		68	8.18535	Op1114f_1	NA	Q1LG83 Putative chromosome segregation ATPases
TSS_540426-3	540426	-	2009	Rmet_6638	0	18.3333	1.52753	Op1113r_1	NA	m
3UTR_245	542472	+	542571	Rmet_3975				Op1114f_1
3UTR_994	542566	-	542663	Rmet_3976				Op1115r_2
NPKM_529	542664	-	543837	Rmet_3976		28.6667	3.05505	Op1115r_2	EIP-TRA-ABC	Q1LG82 Extracellular ligand-binding receptor
NPKM_530	543939	-	544647	Rmet_3977	livF4	9.33333	1.1547	Op1115r_1	EIP-TRA-ABC	Q1LG81 ABC transporter related
NPKM_531	544633	-	545398	Rmet_3978	livG4	10	0	Op1115r_1	EIP-TRA-ABC	Q1LG80 ABC transporter related
NPKM_532	545390	-	546419	Rmet_3979	livM4	7.66667	1.1547	Op1115r_1	EIP-TRA-ABC	Q1LG79 Inner-membrane translocator
TSS_546070+3	546070	+	1540	Rmet_3981	0	257.333	15.308	Op1116f_1	NA	m
TSS_546390-3	546390	-	992	Rmet_3978	livG4	23.6667	6.02771	Op1115r_1	EIP-TRA-ABC	w
NPKM_533	546438	-	547302	Rmet_3980	livH4	7	1	Op1115r_1	EIP-TRA-ABC	Q1LG78 Inner-membrane translocator
5UTR_815	547303	-	547388	Rmet_3980	livH4			Op1115r_1
TSS_547386-3	547386	-	84	Rmet_3980	livH4	27.3333	6.4291	Op1115r_1	EIP-TRA-ABC	s
TSS_547444+3	547444	+	166	Rmet_3981	0	98.3333	8.02081	Op1116f_1	NA	no
5UTR_205	547472	+	547610	Rmet_3981				Op1116f_1
NPKM_534	547610	+	548453	Rmet_3981		16.6667	2.08167	Op1116f_1	NA	Q1LG77 Transcriptional regulator, IclR family
3UTR_993	548114	-	550413	Rmet_3984	yebQ			Op1117r_2
NPKM_535	548490	+	549303	Rmet_3982		26.6667	2.3094	Op1116f_1	NA	Q1LG76 Short-chain dehydrogenase/reductase SDR
NPKM_536	549372	+	550359	Rmet_3983	bug	29.6667	1.52753	Op1116f_1	NA	Q1LG75 Uncharacterized protein UPF0065
3UTR_246	550360	+	551342	Rmet_3983	bug			Op1116f_1
NPKM_537	550414	-	551836	Rmet_3984	yebQ	66	5.19615	Op1117r_2	NA	Q1LG74 Major facilitator superfamily MFS_1
TSS_551606-3	551606	-	4304	Rmet_3980	livH4	24.3333	4.93288	Op1115r_1	EIP-TRA-ABC	s
TSS_551895-3	551895	-	59	Rmet_3984	yebQ	1059.33	192.853	Op1117r_2	NA	s
NPKM_538	551993	-	555464	Rmet_3985		3.33333	0.57735	Op1117r_1	EIP-SIG-2Comp	Q1LG73 Sensor protein
TSS_554000+3	554000	+	3518	Rmet_3988	0	49	2.64575	Op1118f_1	NA	(w)-nu
TSS_554426-3	554426	-	2590	Rmet_3984	yebQ	36.6667	14.2244	Op1117r_2	NA	m
NPKM_539	555472	-	556126	Rmet_3986		5.66667	0.57735	Op1117r_1	EIP-SIG-2Comp	Q1LG72 Two component transcriptional regulator, LuxR family
5UTR_814	556127	-	556258	Rmet_3986				Op1117r_1
NPKM_540	556504	-	557440	Rmet_3987		6	0	Op1117r_1	NA	Q1LG71 Putative uncharacterized protein
TSS_556621+3	556621	+	897	Rmet_3988	0	63.6667	12.3423	Op1118f_1	NA	s
5UTR_206	556634	+	557518	Rmet_3988				Op1118f_1
TSS_556852-3	556852	-	726	Rmet_3986	0	18.6667	2.51661	Op1117r_1	EIP-SIG-2Comp	m
TSS_556870+3	556870	+	648	Rmet_3988	0	62.3333	18.0093	Op1118f_1	NA	no
TSS_557351+3	557351	+	167	Rmet_3988	0	24	6.9282	Op1118f_1	NA	no
NPKM_541	557518	+	557953	Rmet_3988		10.6667	1.52753	Op1118f_1	NA	Q1LG70 Putative uncharacterized protein
3UTR_247	557954	+	558374	Rmet_3988				Op1118f_1
NPKM_542	558010	-	558454	Rmet_3989		66	3	Op1119r_2	NA	Q1LG69 Putative uncharacterized protein
NPKM_543	558477	-	559203	Rmet_3990	folE	61.3333	1.52753	Op1119r_2	MET-COF-Folate	Q1LG68 GTP cyclohydrolase
TSS_559247-3	559247	-	44	Rmet_3990	folE	282.667	37.1663	Op1119r_2	MET-COF-Folate	(w)-sba
NPKM_544	559310	-	560570	Rmet_3991	arsB1	14	1.73205	Op1119r_1	EIP-TRA-Ion	Q1LG67 Arsenical pump membrane protein
NPKM_545	560581	-	562645	Rmet_3992	mrcB	27.3333	1.52753	Op1119r_1	NA	Q1LG66 Penicillin-binding protein 1A
TSS_562636-3	562636	-	2066	Rmet_3991	arsB1	23.3333	9.50438	Op1119r_1	EIP-TRA-Ion	m
NPKM_546	562646	-	563537	Rmet_3993		27.6667	2.51661	Op1119r_1	NA	Q1LG65 Putative uncharacterized protein
TSS_563569-3	563569	-	32	Rmet_3993	0	94.3333	12.5033	Op1119r_1	NA	w
TSS_563598-3	563598	-	61	Rmet_3993	0	80	4.3589	Op1119r_1	NA	w
5UTR_207	563642	+	563681	Rmet_3994				Op1120f_1
TSS_563649+3	563649	+	32	Rmet_3994	0	587.667	142.581	Op1120f_1	NA	no
NPKM_547	563681	+	563915	Rmet_3994		51.3333	5.68624	Op1120f_1	NA	Q1LG64 Putative uncharacterized protein
3UTR_248	563916	+	564964	Rmet_3994				Op1120f_1
NPKM_548	563921	-	566246	Rmet_3995	bglX	50	2	Op1121r_1	MET-CAH-Starch	Q1LG63 Glycoside hydrolase, family 3-like protein
5UTR_813	566247	-	566351	Rmet_3995	bglX			Op1121r_1
TSS_566286-3	566286	-	40	Rmet_3995	bglX	24.3333	8.0829	Op1121r_1	MET-CAH-Starch	(w)-sba
5UTR_208	566340	+	566453	Rmet_3996	mdoG			Op1122f_1
3UTR_992	566357	-	568075	Rmet_3997				Op1123r_3
TSS_566373+3	566373	+	80	Rmet_3996	mdoG	25	7.81025	Op1122f_1	0	no
TSS_566375-3	566375	-	129	Rmet_3995	bglX	26.6667	2.51661	Op1121r_1	MET-CAH-Starch	s
TSS_566402+3	566402	+	51	Rmet_3996	mdoG	195	19.9249	Op1122f_1	0	no
TSS_566416+3	566416	+	37	Rmet_3996	mdoG	50	12	Op1122f_1	0	no
NPKM_549	566453	+	568064	Rmet_3996	mdoG	82.6667	3.05505	Op1122f_1	0	0
TSS_567590+3	567590	+	5566	Rmet_6639	0	67.3333	12.6623	Op2062f_1	NA	s
3UTR_249	568065	+	569877	Rmet_3996	mdoG			Op1122f_1
NPKM_550	568076	-	568307	Rmet_3997		27	2.64575	Op1123r_3	NA	Q1LG61 Putative uncharacterized protein
5UTR_812	568308	-	568357	Rmet_3997				Op1123r_3
TSS_568332-3	568332	-	25	Rmet_3997	0	220.667	18.1751	Op1123r_3	NA	(w)-sba
3UTR_991	568378	-	568379	Rmet_3998				Op1123r_2
NPKM_551	568380	-	569091	Rmet_3998		3	1	Op1123r_2	NA	Q1LG60 Putative uncharacterized protein
NPKM_552	569100	-	571566	Rmet_3999		1	0	Op1123r_1	EIP-TRA-Pores	Q1LG59 TonB-dependent siderophore receptor
TSS_569292+3	569292	+	3864	Rmet_6639	0	42.6667	1.1547	Op2062f_1	NA	s
3UTR_990	571618	-	571661	Rmet_4000	fecR			Op1123r_1
NPKM_553	571662	-	572607	Rmet_4000	fecR	7.33333	0.57735	Op1123r_1	GIP-TK-RNAP	Q1LG58 FecR family protein
NPKM_554	572636	-	573146	Rmet_4001	rpoK	15	1	Op1123r_1	GIP-TK-RNAP	Q1LG57 Sigma-24 (FecI-like)
NPKM_555	573156	+	573357	Rmet_6639		1.33333	1.1547	Op2062f_1	NA	NA
TSS_573202-3	573202	-	56	Rmet_4001	rpoK	500	66.1438	Op1123r_1	GIP-TK-RNAP	s
TSS_573302-3	573302	-	156	Rmet_4001	rpoK	67.6667	10.6927	Op1123r_1	GIP-TK-RNAP	s
3UTR_250	573358	+	573390	Rmet_6639				Op2062f_1
NPKM_556	573383	-	574598	Rmet_4002		11.6667	1.52753	Op1123r_1	NA	Q1LG56 Response regulator receiver (CheY-like) modulated diguanylate phosphodiesterase (EAL domain)
5UTR_209	574221	+	574793	Rmet_4003				Op1124f_1
5UTR_811	574599	-	574629	Rmet_4002				Op1123r_1
TSS_574632-3	574632	-	34	Rmet_4002	0	239.333	28.4312	Op1123r_1	NA	s
TSS_574671+3	574671	+	122	Rmet_4003	0	60	15.1327	Op1124f_1	MET-AA-AlaAsp	(w)-ba
NPKM_557	574793	+	575522	Rmet_4003		43	1	Op1124f_1	MET-AA-AlaAsp	Q1LG55 Aspartate racemase
TSS_575314-3	575314	-	716	Rmet_4002	0	100	6.08276	Op1123r_1	NA	s
3UTR_251	575523	+	575730	Rmet_4003				Op1124f_1
TSS_575914+3	575914	+	198	Rmet_4004	tnpA	39	9.16515	Op1124f_1	NA	s
TSS_575996-3	575996	-	1398	Rmet_4002	0	91.3333	27.6466	Op1123r_1	NA	no
NPKM_558	576112	+	577132	Rmet_4004	tnpA	0	0	Op1124f_1	NA	P37248 Transposase for insertion sequence element IS1086
5UTR_210	577139	+	577168	Rmet_4005				Op1124f_2
NPKM_559	577168	+	578071	Rmet_4005		22	1.73205	Op1124f_2	NA	Q1LG53 Fimbrial protein
3UTR_989	577223	-	578197	Rmet_4006				Op1125r_3
TSS_577223+3	577223	+	5025	Rmet_6640	0	55.3333	14.5717	Op2063f_1	NA	s
TSS_577782+3	577782	+	4466	Rmet_6640	0	30.3333	5.50757	Op2063f_1	NA	no
TSS_577859+3	577859	+	4389	Rmet_6640	0	24.3333	3.78594	Op2063f_1	NA	no
3UTR_252	578072	+	578989	Rmet_4005				Op1124f_2
NPKM_560	578198	-	578834	Rmet_4006		24.3333	2.51661	Op1125r_3	NA	Q1LG52 Putative uncharacterized protein
NPKM_561	578857	-	579244	Rmet_4007		23.6667	1.1547	Op1125r_3	NA	Q1LG51 Putative uncharacterized protein
5UTR_810	579245	-	579264	Rmet_4007				Op1125r_3
TSS_579272-3	579272	-	28	Rmet_4007	0	117.333	64.361	Op1125r_3	NA	s
3UTR_988	579286	-	579308	Rmet_4008				Op1125r_2
NPKM_562	579309	-	579801	Rmet_4008		2.33333	0.57735	Op1125r_2	NA	Q1LG50 PilT protein-like protein
NPKM_563	579816	-	580194	Rmet_4009		1.33333	0.57735	Op1125r_2	NA	Q1LG49 Putative uncharacterized protein
TSS_580057+3	580057	+	2191	Rmet_6640	0	34.3333	8.0829	Op2063f_1	NA	no
5UTR_211	580254	+	582248	Rmet_6640				Op2063f_1
NPKM_564	580293	-	580884	Rmet_4010	aroK	36.6667	2.3094	Op1125r_2	MET-AA-PheTyrTrp	Q1LG48 Shikimate kinase
TSS_580868-3	580868	-	674	Rmet_4009	0	687	74.505	Op1125r_2	NA	no
NPKM_565	580927	-	582307	Rmet_4011	pcaK	6	0	Op1125r_1	NA	Q1LG47 Major facilitator superfamily MFS_1
NPKM_566	582248	+	582416	Rmet_6640		3.66667	1.52753	Op2063f_1	NA	NA
5UTR_809	582308	-	582365	Rmet_4011	pcaK			Op1125r_1
3UTR_987	582395	-	582584	Rmet_4012				Op1125r_1
3UTR_253	582417	+	582491	Rmet_6640				Op2063f_1
NPKM_567	582585	-	583539	Rmet_4012		8.33333	1.1547	Op1125r_1	NA	Q1LG46 Transcriptional regulator, LysR family
5UTR_808	583540	-	583560	Rmet_4012				Op1125r_1
TSS_583568-3	583568	-	29	Rmet_4012	0	26.6667	5.85947	Op1125r_1	NA	s
TSS_583610+3	583610	+	34	Rmet_4013	pcaH	153.667	6.02771	Op1126f_1	MET-XEN-24D	no
NPKM_568	583644	+	584358	Rmet_4013	pcaH	26.6667	1.52753	Op1126f_1	MET-XEN-24D	Q1LG45 Protocatechuate 3,4-dioxygenase, beta subunit
NPKM_569	584362	+	584932	Rmet_4014	pcaG	34	4	Op1126f_1	MET-XEN-24D	Q1LG44 Protocatechuate 3,4-dioxygenase, alpha subunit
NPKM_570	584936	+	586409	Rmet_4015	pcaB	26	2	Op1126f_1	MET-XEN-Benz	Q1LG43 3-carboxy-cis,cis-muconate cycloisomerase
TSS_584997+3	584997	+	1445	Rmet_4016	pcaD	117.333	1.1547	Op1126f_1	MET-XEN-Benz	s
NPKM_571	586442	+	587621	Rmet_4016	pcaD	46	2.64575	Op1126f_1	MET-XEN-Benz	Q1LG42 3-oxoadipate enol-lactonase / 4-carboxymuconolactone decarboxylase
3UTR_986	587492	-	587623	Rmet_4017	pobR			Op1127r_1
3UTR_254	587622	+	588167	Rmet_4016	pcaD			Op1126f_1
NPKM_572	587624	-	588554	Rmet_4017	pobR	9.66667	0.57735	Op1127r_1	NA	Q1LG41 Transcriptional regulator, AraC family
5UTR_807	588555	-	588614	Rmet_4017	pobR			Op1127r_1
TSS_588580-3	588580	-	26	Rmet_4017	pobR	70	4.3589	Op1127r_1	NA	s
NPKM_573	588681	+	589878	Rmet_4018	pobA	3	0	Op1128f_1	MET-XEN-24D	Q1LG40 4-hydroxybenzoate 3-monooxygenase
3UTR_255	589879	+	589886	Rmet_4018	pobA			Op1128f_1
5UTR_212	589890	+	590044	Rmet_4019	surE			Op1128f_2
NPKM_574	590044	+	590824	Rmet_4019	surE	72.3333	2.51661	Op1128f_2	MET-NUC-Pur	Q1LG39 Exopolyphosphatase / 3'-nucleotidase / 5'-nucleotidase
3UTR_985	590871	-	591240	Rmet_4021				Op1129r_1
TSS_590915+3	590915	+	33	Rmet_4020	0	1425.33	182.267	Op1128f_2	NA	s
NPKM_575	590948	+	591245	Rmet_4020		109.333	11.1505	Op1128f_2	NA	Q1LG38 Putative uncharacterized protein
NPKM_576	591241	-	592027	Rmet_4021		13	1.73205	Op1129r_1	MET-LIP-Ster	Q1LG37 NAD(P)H dehydrogenase (Quinone)
3UTR_256	591246	+	592075	Rmet_4020				Op1128f_2
5UTR_806	592028	-	592033	Rmet_4021				Op1129r_1
5UTR_213	592086	+	592120	Rmet_4022				Op1130f_1
TSS_592095+3	592095	+	25	Rmet_4022	0	51	9.53939	Op1130f_1	NA	no
NPKM_577	592120	+	593017	Rmet_4022		10.6667	1.52753	Op1130f_1	NA	Q1LG36 Transcriptional regulator, LysR family
3UTR_984	592490	-	593138	Rmet_4023				Op1131r_1
NPKM_578	593139	-	593547	Rmet_4023		4	0	Op1131r_1	NA	Q1LG35 Putative uncharacterized protein
NPKM_579	593587	-	593923	Rmet_4024		3.66667	0.57735	Op1131r_1	NA	Q1LG34 Putative uncharacterized protein
TSS_593804+3	593804	+	221	Rmet_4025	0	374.667	35.5293	Op1132f_1	NA	s
NPKM_580	594025	+	595174	Rmet_4025		13.3333	2.08167	Op1132f_1	NA	Q1LG33 Major facilitator superfamily MFS_1
3UTR_257	595175	+	595862	Rmet_4025				Op1132f_1
NPKM_581	595238	-	595958	Rmet_4026		8	1.73205	Op1133r_1	NA	Q1LG32 Putative periplasmic ligand-binding sensor protein
5UTR_805	595959	-	596828	Rmet_4026				Op1133r_1
TSS_596065+3	596065	+	25	Rmet_4027	0	52	3.60555	Op1134f_1	MET-AA-ArgPro	no
5UTR_214	596070	+	596090	Rmet_4027				Op1134f_1
NPKM_582	596090	+	597047	Rmet_4027		32.3333	1.52753	Op1134f_1	MET-AA-ArgPro	Q1LG31 Proline iminopeptidase
3UTR_983	596832	-	597442	Rmet_4029				Op1135r_1
NPKM_583	597080	+	597380	Rmet_4028		25.3333	1.52753	Op1134f_1	NA	Q1LG30 Putative uncharacterized protein
TSS_597101+3	597101	+	3106	Rmet_4030	0	94	7.54983	Op1136f_1	NA	s
3UTR_258	597381	+	597896	Rmet_4028				Op1134f_1
NPKM_584	597443	-	599942	Rmet_4029		25.3333	3.21455	Op1135r_1	NA	Q1LG29 MscS Mechanosensitive ion channel
5UTR_804	599943	-	600143	Rmet_4029				Op1135r_1
TSS_600076-3	600076	-	134	Rmet_4029	0	282.667	25.0067	Op1135r_1	NA	no
5UTR_215	600086	+	600207	Rmet_4030				Op1136f_1
TSS_600128+3	600128	+	79	Rmet_4030	0	487	30.4138	Op1136f_1	NA	m
3UTR_982	600155	-	601084	Rmet_4032				Op1137r_1
NPKM_585	600207	+	600615	Rmet_4030		68.3333	2.51661	Op1136f_1	NA	Q1LG28 Glyoxalase/bleomycin resistance protein/dioxygenase
NPKM_586	600611	+	601001	Rmet_4031		62	2.64575	Op1136f_1	DIV-Apoptosis	Q1LG27 Cytochrome c, class I
3UTR_259	601002	+	602274	Rmet_4031				Op1136f_1
NPKM_587	601085	-	601403	Rmet_4032		44.6667	2.51661	Op1137r_1	NA	Q1LG26 UPF0060 membrane protein Rmet_4032
NPKM_588	601440	-	602421	Rmet_4033		42.3333	1.1547	Op1137r_1	NA	Q1LG25 Transcriptional regulator, LysR family
5UTR_803	602422	-	602533	Rmet_4033				Op1137r_1
TSS_602480-3	602480	-	59	Rmet_4033	0	77	5	Op1137r_1	NA	s
NPKM_589	602638	+	602974	Rmet_4034	mmfA	0	0	Op2064f_1	NA	NA
TSS_602976-3	602976	-	555	Rmet_4033	0	20	5.56776	Op1137r_1	NA	s
NPKM_590	603030	+	603627	Rmet_4035	mmfB	0	0	Op2064f_1	NA	NA
TSS_603037-3	603037	-	616	Rmet_4033	0	29	10.4403	Op1137r_1	NA	m
NPKM_591	603697	+	604480	Rmet_4036	mmfC1	0	0	Op2064f_1	NA	NA
NPKM_592	604509	+	604959	Rmet_4037	mmfD	0	0	Op2064f_1	NA	NA
NPKM_593	604968	+	605727	Rmet_4038	mmfC2	0	0	Op2064f_1	NA	NA
TSS_605278+3	605278	+	471	Rmet_4039	mmfR	269.333	72.8034	Op2064f_1	NA	s
NPKM_594	605749	+	606415	Rmet_4039	mmfR	0	0	Op2064f_1	NA	NA
NPKM_595	606411	+	607743	Rmet_4040	mmfS	0	0	Op2064f_1	NA	NA
TSS_607713+3	607713	+	58	Rmet_4041	0	71.6667	13.2035	Op2064f_1	NA	s
NPKM_596	607771	+	608203	Rmet_4041		0	0	Op2064f_1	NA	NA
TSS_607828+3	607828	+	5037	Rmet_4046	ggt	339.333	53.426	Op1140f_1	MET-LIP-Others	no
TSS_608093+3	608093	+	4772	Rmet_4046	ggt	18.3333	2.88675	Op1140f_1	MET-LIP-Others	no
TSS_608193-3	608193	-	5772	Rmet_4033	0	15	3.4641	Op1137r_1	NA	s
NPKM_597	608269	-	608884	Rmet_4042	tniR	0	0	Op1139r_1	NA	NA
TSS_608902-3	608902	-	18	Rmet_4042	tniR	26.6667	6.02771	Op1139r_1	NA	w
TSS_608912-3	608912	-	28	Rmet_4042	tniR	697.667	77.5263	Op1139r_1	NA	s
TSS_608921+3	608921	+	3944	Rmet_4046	ggt	40.6667	5.50757	Op1140f_1	MET-LIP-Others	s
NPKM_598	608944	-	610162	Rmet_4043	tniQ	0	0	Op1139r_1	NA	NA
TSS_608999-3	608999	-	115	Rmet_4042	tniR	100.333	8.14453	Op1139r_1	NA	no
NPKM_599	610158	-	611067	Rmet_4044	tniB	0	0	Op1139r_1	NA	NA
TSS_610898-3	610898	-	736	Rmet_4043	tniQ	36.3333	2.88675	Op1139r_1	NA	m
NPKM_600	611069	-	612788	Rmet_4045	tniA	0	0	Op1139r_1	GIP-REP-Recomb	Q1LG13 Integrase, catalytic region
TSS_611069+3	611069	+	1796	Rmet_4046	ggt	58	6.245	Op1140f_1	MET-LIP-Others	no
NPKM_601	612865	+	614740	Rmet_4046	ggt	4.33333	0.57735	Op1140f_1	MET-LIP-Others	Q1LG12 Gamma-glutamyltransferase 2. Threonine peptidase. MEROPS family T03
NPKM_602	614797	+	615787	Rmet_4047	bug	2	0	Op1140f_1	NA	Q1LG11 Uncharacterized protein UPF0065
NPKM_603	615786	+	616305	Rmet_4048		1.66667	0.57735	Op1140f_1	NA	Q1LG10 Putative uncharacterized protein
3UTR_981	615962	-	616320	Rmet_4049				Op1141r_3
3UTR_260	616306	+	616375	Rmet_4048				Op1140f_1
NPKM_604	616321	-	616531	Rmet_4049		11	0	Op1141r_3	NA	Q1LG09 Putative uncharacterized protein
NPKM_605	616538	-	617531	Rmet_4050		10.3333	0.57735	Op1141r_3	NA	Q1LG08 Pyridoxamine 5'-phosphate oxidase-related, FMN-binding
NPKM_606	617586	-	618258	Rmet_4051		13.3333	1.52753	Op1141r_3	MET-OAA-GSH	Q1LG07 Glutathione S-transferase-like protein
NPKM_607	618354	-	619257	Rmet_4052		31.6667	3.21455	Op1141r_3	NA	Q1LG06 Transcriptional regulator, LysR family
TSS_618530-3	618530	-	272	Rmet_4051	0	60	15	Op1141r_3	MET-OAA-GSH	s
NPKM_608	619269	-	620355	Rmet_4053		25.6667	2.08167	Op1141r_3	NA	Q1LG05 Putative uncharacterized protein
5UTR_802	620356	-	620395	Rmet_4053				Op1141r_3
TSS_620379-3	620379	-	24	Rmet_4053	0	68.6667	10.0167	Op1141r_3	NA	no
3UTR_980	620406	-	620452	Rmet_4054	cycL			Op1141r_2
NPKM_609	620453	-	621488	Rmet_4054	cycL	4.66667	0.57735	Op1141r_2	MET-EN-Nitrog	Q1LG04 Cytochrome C biogenesis protein
NPKM_610	621480	-	622032	Rmet_4055	ccmG	4.33333	1.52753	Op1141r_2	MET-EN-Nitrog	Q1LG03 Periplasmic protein thiol
NPKM_611	622028	-	624071	Rmet_4056	ccmF	2.66667	0.57735	Op1141r_2	MET-EN-Nitrog	Q1LG02 Cytochrome c-type biogenesis protein CcmF
TSS_623357+3	623357	+	7584	Rmet_4066	0	17.6667	3.21455	Op1142f_1	NA	no
NPKM_612	624067	-	624517	Rmet_4057	ccmE	1.66667	0.57735	Op1141r_2	MET-EN-Nitrog	Q1LG01 CcmE/CycJ protein
NPKM_613	624513	-	624660	Rmet_6641		4.66667	2.51661	Op1141r_2	NA	NA
NPKM_614	624656	-	625436	Rmet_4058	ccmC	2	0	Op1141r_1	MET-EN-Nitrog	Q1LG00 Heme exporter protein CcmC
NPKM_615	625440	-	626109	Rmet_4059	ccmB	2	0	Op1141r_1	MET-EN-Nitrog	Q1LFZ9 Heme exporter protein CcmB
NPKM_616	626105	-	626741	Rmet_4060	ccmA	9	1	Op1141r_1	MET-EN-Nitrog	Q1LFZ8 Cytochrome c biogenesis ATP-binding export protein ccmA 2
NPKM_617	626744	-	627332	Rmet_4061	napC	9.66667	1.1547	Op1141r_1	MET-EN-Nitrog	Q1LFZ7 Periplasmic nitrate reductase subunit NapC
NPKM_618	627352	-	627844	Rmet_4062	napB	9	1	Op1141r_1	MET-EN-Nitrog	Q1LFZ6 Periplasmic nitrate reductase subunit NapB
NPKM_619	627861	-	630357	Rmet_4063	napA	16.3333	0.57735	Op1141r_1	MET-EN-Nitrog	Q1LFZ5 Periplasmic nitrate reductase subunit NapA apoprotein
TSS_629552+3	629552	+	1389	Rmet_4066	0	47	7.2111	Op1142f_1	NA	s
NPKM_620	630337	-	630667	Rmet_4064	napD	28.3333	2.88675	Op1141r_1	MET-EN-Nitrog	Q1LFZ4 Periplasmic nitrate reductase chaperone NapD
NPKM_621	630762	-	630927	Rmet_4065	napE	27.3333	3.51188	Op1141r_1	MET-EN-Nitrog	Q1LFZ3 Periplasmic nitrate reductase NapE
5UTR_801	630928	-	630935	Rmet_4065	napE			Op1141r_1
NPKM_622	630941	+	631826	Rmet_4066		4.33333	0.57735	Op1142f_1	NA	Q1LFZ2 Methyltransferase type 11
TSS_630974-3	630974	-	47	Rmet_4065	napE	302	49.366	Op1141r_1	MET-EN-Nitrog	s
TSS_631141+3	631141	+	7996	Rmet_4071	0	21	4.3589	Op1144f_1	NA	w
3UTR_979	631728	-	631797	Rmet_4067	bug			Op1143r_1
NPKM_623	631798	-	632776	Rmet_4067	bug	1.66667	0.57735	Op1143r_1	NA	Q1LFZ1 Twin-arginine translocation pathway signal
3UTR_261	631827	+	631852	Rmet_4066				Op1142f_1
3UTR_978	632811	-	632824	Rmet_4068				Op1143r_1
NPKM_624	632825	-	634565	Rmet_4068		1	1	Op1143r_1	MET-LIP-FAMet	Q1LFZ0 AMP-dependent synthetase and ligase
3UTR_977	634571	-	634642	Rmet_4069				Op1143r_1
NPKM_625	634643	-	638024	Rmet_4069		1	0	Op1143r_1	NA	Q1LFY9 Carbamoyl-phosphate synthase L chain, ATP-binding
5UTR_800	638025	-	638061	Rmet_4069				Op1143r_1
3UTR_976	638065	-	638130	Rmet_4070				Op1143r_1
NPKM_626	638131	-	639025	Rmet_4070		9.66667	0.57735	Op1143r_1	NA	Q1LFY8 Transcriptional regulator, LysR family
5UTR_799	639026	-	639060	Rmet_4070				Op1143r_1
TSS_639057-3	639057	-	32	Rmet_4070	0	34.6667	4.93288	Op1143r_1	NA	no
NPKM_627	639137	+	640313	Rmet_4071		4.33333	0.57735	Op1144f_1	NA	Q1LFY7 L-carnitine dehydratase/bile acid-inducible protein F
NPKM_628	640348	+	640810	Rmet_4072		4.33333	1.1547	Op1144f_1	NA	Q1LFY6 Putative uncharacterized protein
NPKM_629	640868	+	641867	Rmet_4073	bug	6	0	Op1144f_1	NA	Q1LFY5 Uncharacterized protein UPF0065
NPKM_630	641909	+	643070	Rmet_4074		6.33333	1.1547	Op1144f_1	NA	Q1LFY4 Acyl-CoA dehydrogenase-like protein
3UTR_262	643071	+	643096	Rmet_4074				Op1144f_1
NPKM_631	643249	+	644245	Rmet_4075		2.66667	0.57735	Op1144f_1	MET-CAH-Prop	Q1LFY3 Acyl-CoA dehydrogenase-like protein
3UTR_975	643680	-	644306	Rmet_4076				Op1145r_1
3UTR_263	644246	+	644258	Rmet_4075				Op1144f_1
NPKM_632	644307	-	645102	Rmet_4076		29	2	Op1145r_1	NA	Q1LFY2 Short-chain dehydrogenase/reductase SDR
NPKM_633	645291	-	646635	Rmet_4077		28	2.64575	Op1145r_1	NA	Q1LFY1 TRAP transporter solute receptor, TAXI family
TSS_646675-3	646675	-	40	Rmet_4077	0	35.3333	6.4291	Op1145r_1	NA	no
TSS_646721-3	646721	-	86	Rmet_4077	0	636.667	169.589	Op1145r_1	NA	s
NPKM_634	646835	-	646967	Rmet_6642		352	32.187	Op1145r_1	NA	NA
NPKM_635	646988	-	648416	Rmet_4078	oxlT	232	25.5147	Op1145r_1	NA	Q1LFY0 Major facilitator superfamily MFS_1
5UTR_216	648358	+	648484	Rmet_6643				Op2064f_1
5UTR_798	648417	-	648882	Rmet_4078	oxlT			Op1145r_1
NPKM_636	648484	+	648757	Rmet_6643		0.666667	0.57735	Op2064f_1	NA	NA
TSS_648788-3	648788	-	372	Rmet_4078	oxlT	2954.33	377.276	Op1145r_1	NA	s
3UTR_974	648884	-	649175	Rmet_4079				Op2065r_1
TSS_648942+3	648942	+	808	Rmet_4080	0	175.667	19.6299	Op1146f_1	NA	m
TSS_648966+3	648966	+	784	Rmet_4080	0	201.333	44.6132	Op1146f_1	NA	s
NPKM_637	649176	-	649314	Rmet_4079		23	2.64575	Op2065r_1	NA	0
TSS_649351-3	649351	-	37	Rmet_4079	0	52.6667	20.6478	Op2065r_1	NA	s
NPKM_638	649394	-	649583	Rmet_6644		13.6667	6.65833	Op2065r_1	NA	NA
NPKM_639	649492	-	649771	Rmet_6645		25.6667	4.04145	Op2065r_1	NA	NA
5UTR_217	649660	+	649750	Rmet_4080				Op1146f_1
NPKM_640	649750	+	650134	Rmet_4080		1.33333	0.57735	Op1146f_1	NA	Q1LFX9 Putative uncharacterized protein
NPKM_641	649803	-	650019	Rmet_6646		31.6667	7.50555	Op1147r_3	NA	NA
5UTR_797	650020	-	650029	Rmet_6646				Op1147r_3
TSS_650049-3	650049	-	30	Rmet_6646	0	122	23.2594	Op1147r_3	NA	s
3UTR_264	650135	+	650278	Rmet_4080				Op1146f_1
3UTR_973	650287	-	650325	Rmet_4081				Op1147r_2
NPKM_642	650326	-	650776	Rmet_4081		1.33333	0.57735	Op1147r_2	NA	Q1LFX8 Putative uncharacterized protein
5UTR_796	650777	-	650781	Rmet_4081				Op1147r_2
TSS_650805-3	650805	-	29	Rmet_4081	0	42	8.544	Op1147r_2	NA	s
TSS_650853+3	650853	+	876	Rmet_4084	phoA1	22	2.64575	Op1148f_1	MET-COF-Folate	no
3UTR_972	650950	-	650952	Rmet_4082				Op1147r_1
NPKM_643	650953	-	651247	Rmet_4082		0.333333	0.57735	Op1147r_1	NA	Q1LFX7 Putative uncharacterized protein
NPKM_644	651342	-	651627	Rmet_4083		1	0	Op1147r_1	NA	Q1LFX6 Putative uncharacterized protein
5UTR_218	651703	+	651729	Rmet_4084	phoA1			Op1148f_1
NPKM_645	651729	+	653190	Rmet_4084	phoA1	8.66667	1.1547	Op1148f_1	MET-COF-Folate	Q1LFX5 Alkaline phosphatase
NPKM_646	653225	+	654629	Rmet_4085	phoA2	3.66667	1.1547	Op1148f_1	MET-COF-Folate	Q1LFX4 Alkaline phosphatase
3UTR_265	654630	+	654651	Rmet_4085	phoA2			Op1148f_1
5UTR_219	654663	+	654719	Rmet_4086				Op1148f_1
NPKM_647	654719	+	655469	Rmet_4086		5.33333	1.1547	Op1148f_1	NA	Q1LFX3 Putative signal peptide protein
3UTR_971	655440	-	655528	Rmet_4087				Op1149r_1
3UTR_266	655470	+	656208	Rmet_4086				Op1148f_1
NPKM_648	655529	-	656096	Rmet_4087		1.33333	0.57735	Op1149r_1	NA	Q1LFX2 Putative uncharacterized protein
NPKM_649	656128	-	657655	Rmet_4088	pqiB	3	1	Op1149r_1	NA	Q1LFX1 Mammalian cell entry related
5UTR_795	657656	-	657690	Rmet_4088	pqiB			Op1149r_1
3UTR_970	657711	-	657757	Rmet_4089	pqiA3			Op1149r_1
NPKM_650	657758	-	659030	Rmet_4089	pqiA3	6.66667	2.08167	Op1149r_1	NA	Q1LFX0 Putative uncharacterized protein
NPKM_651	659289	-	659703	Rmet_4090		19.6667	2.3094	Op1149r_1	NA	Q1LFW9 Transcriptional regulator, MerR family
TSS_659730-3	659730	-	27	Rmet_4090	0	57.6667	14.0119	Op1149r_1	NA	s
NPKM_652	659771	+	661034	Rmet_4091		4	0	Op1150f_1	NA	Q1LFW8 NADH:flavin oxidoreductase/NADH oxidase
3UTR_969	661004	-	661061	Rmet_4092				Op1151r_1
3UTR_267	661035	+	661311	Rmet_4091				Op1150f_1
NPKM_653	661062	-	661980	Rmet_4092		8	0	Op1151r_1	NA	Q1LFW7 Transcriptional regulator, LysR family
5UTR_794	661981	-	661981	Rmet_4092				Op1151r_1
TSS_662003-3	662003	-	23	Rmet_4092	0	54.3333	16.6533	Op1151r_1	NA	s
NPKM_654	662160	+	662859	Rmet_4093		1	0	Op1152f_1	NA	Q1LFW6 Pirin-like protein
NPKM_655	662911	+	663334	Rmet_4094		2.33333	1.1547	Op1152f_2	NA	Q1LFW5 DoxX
NPKM_656	663384	+	663750	Rmet_4095		4.33333	0.57735	Op1152f_2	NA	Q1LFW4 Putative uncharacterized protein
NPKM_657	663838	+	664438	Rmet_4096	wrbA	18.3333	0.57735	Op1152f_3	NA	Q1LFW3 Flavoprotein wrbA
3UTR_268	664439	+	664589	Rmet_4096	wrbA			Op1152f_3
3UTR_968	664546	-	664562	Rmet_4097				Op1153r_1
NPKM_658	664563	-	665688	Rmet_4097		3	0	Op1153r_1	NA	Q1LFW2 Porin, Gram-negative type
5UTR_793	665689	-	665718	Rmet_4097				Op1153r_1
TSS_665709-3	665709	-	21	Rmet_4097	0	32	13.2288	Op1153r_1	NA	s
NPKM_659	665783	+	666494	Rmet_4098		2.33333	0.57735	Op1154f_1	NA	Q1LFW1 Putative uncharacterized protein
3UTR_269	666495	+	666502	Rmet_4098				Op1154f_1
TSS_666562+3	666562	+	18	Rmet_4099	caiB	83.6667	20.4042	Op1154f_2	NA	(w)-sba
5UTR_220	666567	+	666580	Rmet_4099	caiB			Op1154f_2
NPKM_660	666580	+	667816	Rmet_4099	caiB	11.3333	0.57735	Op1154f_2	NA	Q1LFW0 L-carnitine dehydratase/bile acid-inducible protein F
TSS_667150+3	667150	+	1553	Rmet_4100	0	41.6667	8.5049	Op1154f_2	MET-CAH-Prop	m
3UTR_967	667394	-	667829	Rmet_6647				Op2066r_1
3UTR_270	667817	+	668415	Rmet_4099	caiB			Op1154f_2
NPKM_661	667830	-	668514	Rmet_6647		38	4.58258	Op2066r_1	NA	NA
TSS_668536-3	668536	-	22	Rmet_6647	0	450.667	28.006	Op2066r_1	NA	s
5UTR_221	668684	+	668703	Rmet_4100				Op1154f_2
NPKM_662	668703	+	669462	Rmet_4100		2.66667	0.57735	Op1154f_2	MET-CAH-Prop	Q1LFV9 Enoyl-CoA hydratase/isomerase
NPKM_663	669509	+	670496	Rmet_4101	bugT	12	1	Op1154f_3	NA	Q1LFV8 Uncharacterized protein UPF0065
3UTR_271	670497	+	670558	Rmet_4101	bugT			Op1154f_3
5UTR_222	670567	+	670595	Rmet_4102				Op1154f_4
NPKM_664	670595	+	671231	Rmet_4102		24.3333	0.57735	Op1154f_4	NA	Q1LFV7 Transcriptional regulator, TetR family
TSS_670596+3	670596	+	642	Rmet_4103	nemA	178.667	32.0208	Op1154f_5	NA	s
NPKM_665	671238	+	672348	Rmet_4103	nemA	109.667	6.02771	Op1154f_5	NA	Q1LFV6 NADH:flavin oxidoreductase/NADH oxidase
3UTR_272	672349	+	672476	Rmet_4103	nemA			Op1154f_5
3UTR_966	672592	-	672615	Rmet_4104	acxR			Op1155r_1
NPKM_666	672616	-	674602	Rmet_4104	acxR	9.33333	0.57735	Op1155r_1	NA	Q1LFV5 Sigma54 specific transcriptional regulator with GAF sensor, Fis family
TSS_674624-3	674624	-	22	Rmet_4104	acxR	168	37.0405	Op1155r_1	NA	s
NPKM_667	674903	+	677072	Rmet_4105	acxA	1	0	Op1156f_1	NA	Q1LFV4 Acetone carboxylase, beta subunit
3UTR_273	677073	+	677078	Rmet_4105	acxA			Op1156f_1
NPKM_668	677083	+	679408	Rmet_4106	acxB	2	0	Op1156f_1	NA	Q1LFV3 Acetone carboxylase, alpha subunit
NPKM_669	679431	+	679941	Rmet_4107	acxC	3	1	Op1156f_1	NA	Q1LFV2 Acetone carboxylase, gamma subunit
3UTR_965	679836	-	680119	Rmet_4108				Op1157r_2
3UTR_274	679942	+	679954	Rmet_4107	acxC			Op1156f_1
NPKM_670	680120	-	680897	Rmet_4108		3.66667	1.1547	Op1157r_2	MET-CAH-FruMan	Q1LFV1 Class II aldolase/adducin-like protein
NPKM_671	680942	-	681947	Rmet_4109	bug	1.66667	0.57735	Op1157r_1	NA	Q1LFV0 Uncharacterized protein UPF0065
5UTR_792	681948	-	681955	Rmet_4109	bug			Op1157r_1
TSS_682053+3	682053	+	3	Rmet_4110	0	106.667	22.6789	Op1158f_1	NA	s
NPKM_672	682056	+	682695	Rmet_4110		35.3333	0.57735	Op1158f_1	NA	Q1LFU9 Transcriptional regulator, XRE family with cupin sensor domain
TSS_682803+3	682803	+	31	Rmet_4111	0	19.3333	5.68624	Op1158f_1	NA	s
NPKM_673	682834	+	683359	Rmet_4111		15.3333	0.57735	Op1158f_1	NA	Q1LFU8 MOSC domain protein
NPKM_674	683358	+	684312	Rmet_4112		11.3333	0.57735	Op1158f_1	MET-XEN-24D	Q1LFU7 Oxidoreductase FAD-binding region
TSS_683891-3	683891	-	1944	Rmet_4109	bug	20.6667	4.6188	Op1157r_1	NA	s
TSS_684411+3	684411	+	70	Rmet_4113	0	44.3333	2.51661	Op1158f_1	NA	no
NPKM_675	684481	+	685342	Rmet_4113		7.33333	0.57735	Op1158f_1	NA	Q1LFU6 Putative uncharacterized protein
TSS_685294-3	685294	-	3347	Rmet_4109	bug	27.6667	6.02771	Op1157r_1	NA	(s)-ba
NPKM_676	685378	+	686245	Rmet_4114	pdxK	6.66667	0.57735	Op1158f_1	MET-COF-B6	Q1LFU5 Pyridoxine kinase
3UTR_964	685683	-	686557	Rmet_4116	psd			Op1159r_3
NPKM_677	686249	+	686501	Rmet_4115		4.66667	1.52753	Op1158f_1	NA	Q1LFU4 Putative uncharacterized protein
3UTR_275	686502	+	686552	Rmet_4115				Op1158f_1
NPKM_678	686558	-	687413	Rmet_4116	psd	64.3333	3.21455	Op1159r_3	MET-LIP-GlycPLip	Q1LFU3 Phosphatidylserine decarboxylase
5UTR_223	687337	+	687389	Rmet_6648				Op2068f_1
NPKM_679	687389	+	687602	Rmet_6648		1.66667	1.1547	Op2068f_1	NA	NA
TSS_687468-3	687468	-	55	Rmet_4116	psd	272.667	43.2936	Op1159r_3	MET-LIP-GlycPLip	no
TSS_687485+3	687485	+	1804	Rmet_4119	hmyF	47.3333	19.5533	Op1160f_1	NA	no
NPKM_680	687582	-	688878	Rmet_4117	pdxR	22.3333	2.08167	Op1159r_2	NA	Q1LFU2 Transcriptional regulator, GntR family
3UTR_276	687603	+	688387	Rmet_6648				Op2068f_1
5UTR_224	688857	+	689289	Rmet_4119	hmyF			Op1160f_1
TSS_688923-3	688923	-	45	Rmet_4117	pdxR	55.6667	2.3094	Op1159r_2	NA	no
TSS_688952-3	688952	-	74	Rmet_4117	pdxR	17.6667	3.78594	Op1159r_2	NA	(w)-sba
NPKM_681	688956	-	689208	Rmet_4118		6.66667	2.08167	Op1159r_1	NA	Q1LFU1 Putative uncharacterized protein
TSS_689178+3	689178	+	111	Rmet_4119	hmyF	375.333	62.5007	Op1160f_1	NA	no
TSS_689199+3	689199	+	90	Rmet_4119	hmyF	74	6	Op1160f_1	NA	no
5UTR_791	689209	-	689212	Rmet_4118				Op1159r_1
NPKM_682	689289	+	689727	Rmet_4119	hmyF	623	58.9661	Op1160f_1	NA	Q1LFU0 Putative uncharacterized protein
NPKM_683	689925	+	691308	Rmet_4120	hmyC	62.6667	8.96289	Op1160f_1	EIP-TRA-Ion	Q1LFT9 Outer membrane efflux protein
NPKM_684	691310	+	692465	Rmet_4121	hmyB	31.6667	6.35085	Op1160f_1	EIP-TRA-Ion	Q1LFT8 Secretion protein HlyD
3UTR_277	692466	+	692559	Rmet_4121	hmyB			Op1160f_1
NPKM_685	692549	-	693578	Rmet_4122	tnpA	0	0	Op2067r_1	NA	NA
5UTR_225	693582	+	693622	Rmet_4123	hmyA			Op1162f_1
NPKM_686	693622	+	696694	Rmet_4123	hmyA	18.6667	2.88675	Op1162f_1	EIP-TRA-Ion	Q1LFT6 Heavy metal efflux pump CzcA
NPKM_687	696795	+	697170	Rmet_4124		104	3.4641	Op1162f_2	NA	Q1LFT5 Putative uncharacterized protein
TSS_697275+3	697275	+	43	Rmet_4125	0	19.3333	2.51661	Op1162f_2	NA	s
NPKM_688	697318	+	697816	Rmet_4125		38.3333	3.78594	Op1162f_2	NA	Q1LFT4 Putative uncharacterized protein
3UTR_963	697888	-	698600	Rmet_4127				Op1163r_1
NPKM_689	697910	+	698543	Rmet_4126		26.6667	3.78594	Op1162f_2	NA	Q1LFT3 Nitrogen fixation protein NifQ, putative
3UTR_278	698544	+	699089	Rmet_4126				Op1162f_2
NPKM_690	698601	-	698946	Rmet_4127		55.6667	6.02771	Op1163r_1	NA	Q1LFT2 Putative uncharacterized protein
TSS_698937-3	698937	-	5359	Rmet_4122	tnpA	1811	433.152	Op2067r_1	NA	s
5UTR_790	698947	-	699038	Rmet_4127				Op1163r_1
5UTR_226	699095	+	699160	Rmet_4128	imuA			Op1164f_1
TSS_699108+3	699108	+	52	Rmet_4128	imuA	356.667	41.0041	Op1164f_1	NA	no
NPKM_691	699160	+	700090	Rmet_4128	imuA	64	6.245	Op1164f_1	NA	Q1LFT1 Putative uncharacterized protein
NPKM_692	700106	+	701690	Rmet_4129	imuB	49.3333	6.1101	Op1164f_1	NA	Q1LFT0 Putative uncharacterized protein
NPKM_693	701716	+	705178	Rmet_4130	dnaE2	20	2	Op1164f_1	NA	NA
3UTR_962	704911	-	705455	Rmet_4131				Op1165r_2
3UTR_279	705179	+	705769	Rmet_4130	dnaE2			Op1164f_1
TSS_705367-3	705367	-	6421	Rmet_4127	0	32	3.60555	Op1163r_1	NA	(w)-sba
NPKM_694	705456	-	706110	Rmet_4131		39	3.4641	Op1165r_2	NA	Q1LFS8 Alkyl hydroperoxide reductase/ Thiol specific antioxidant/ Mal allergen
TSS_705832+3	705832	+	4172	Rmet_6649	0	16	4.3589	Op1166f_1	NA	s
TSS_706169-3	706169	-	59	Rmet_4131	0	72.6667	17.5024	Op1165r_2	NA	s
NPKM_695	706283	-	707417	Rmet_4132		3	1	Op1165r_1	MET-CAH-FbP	Q1LFS7 Catalytic domain of components of various dehydrogenase complexes
NPKM_696	707433	-	708414	Rmet_4133	pdhB	2	0	Op1165r_1	MET-CAH-FbP	Q1LFS6 Transketolase, central region
NPKM_697	708406	-	709510	Rmet_4134	pdhA	3	0	Op1165r_1	MET-CAH-FbP	Q1LFS5 Dehydrogenase, E1 component
NPKM_698	709697	-	710168	Rmet_4135		11.6667	0.57735	Op1165r_1	NA	Q1LFS4 Putative uncharacterized protein
5UTR_227	709946	+	710004	Rmet_6649				Op1166f_1
NPKM_699	710004	+	710352	Rmet_6649		2.33333	1.1547	Op1166f_1	NA	NA
5UTR_789	710169	-	710235	Rmet_4135				Op1165r_1
TSS_710205-3	710205	-	37	Rmet_4135	0	18.6667	5.03322	Op1165r_1	NA	s
NPKM_700	710348	+	711275	Rmet_4136	tauD	4.33333	0.57735	Op1166f_1	MET-OAA-Taur	Q1LFS3 Taurine catabolism dioxygenase TauD/TfdA
NPKM_701	711324	+	712350	Rmet_4137		5.66667	0.57735	Op1166f_1	EIP-TRA-ABC	Q1LFS2 Putative periplasmic protein
NPKM_702	712351	+	713191	Rmet_4138	tauB	6.66667	0.57735	Op1166f_1	EIP-TRA-ABC	Q1LFS1 ABC transporter related
NPKM_703	713229	+	714108	Rmet_4139		4	0	Op1166f_1	EIP-TRA-ABC	Q1LFS0 Binding-protein-dependent transport systems inner membrane component
3UTR_280	714109	+	714139	Rmet_4139				Op1166f_1
5UTR_228	714154	+	714192	Rmet_4140				Op1166f_2
NPKM_704	714192	+	714960	Rmet_4140		125.333	1.1547	Op1166f_2	NA	Q1LFR9 Methyltransferase type 11
3UTR_961	714409	-	714992	Rmet_4141				Op1167r_1
NPKM_705	714993	-	716220	Rmet_4141		10.6667	1.52753	Op1167r_1	NA	Q1LFR8 Major facilitator superfamily MFS_1
5UTR_788	716221	-	716280	Rmet_4141				Op1167r_1
TSS_716302-3	716302	-	82	Rmet_4141	0	43	6.245	Op1167r_1	NA	no
NPKM_706	716422	+	717199	Rmet_4142		58	5	Op1168f_1	NA	Q1LFR7 Transcriptional regulator, IclR family
TSS_717258+3	717258	+	92	Rmet_4143	0	472.667	48.0035	Op1168f_1	NA	no
NPKM_707	717350	+	718580	Rmet_4143		38.3333	3.05505	Op1168f_1	NA	Q1LFR6 Diguanylate cyclase (GGDEF domain)
3UTR_960	718438	-	718621	Rmet_4144	gltA2			Op1169r_3
3UTR_281	718581	+	719454	Rmet_4143				Op1168f_1
NPKM_708	718622	-	719477	Rmet_4144	gltA2	14	1	Op1169r_3	MET-CAH-TCA	Q1LFR5 Citrate synthase
NPKM_709	719473	-	720718	Rmet_4145	caiB1	9.66667	1.52753	Op1169r_3	NA	Q1LFR4 L-carnitine dehydratase/bile acid-inducible protein F
NPKM_710	720710	-	721730	Rmet_4146	bugT	7.66667	0.57735	Op1169r_3	NA	Q1LFR3 Uncharacterized protein UPF0065
5UTR_787	721731	-	721738	Rmet_4146	bugT			Op1169r_3
TSS_721789-3	721789	-	59	Rmet_4146	bugT	120	16.0935	Op1169r_3	NA	s
3UTR_959	721938	-	722045	Rmet_4147				Op1169r_3
NPKM_711	722046	-	722694	Rmet_4147		82.3333	2.08167	Op1169r_3	NA	Q1LFR2 Putative uncharacterized protein
NPKM_712	722722	-	724732	Rmet_4148	sqhC	102.667	0.57735	Op1169r_3	NA	Q1LFR1 Squalene cyclase
NPKM_713	724807	-	725656	Rmet_4149	crtB	151.333	10.6927	Op1169r_3	MET-LIP-Ster	Q1LFR0 Squalene/phytoene synthase
5UTR_786	725657	-	725720	Rmet_4149	crtB			Op1169r_3
3UTR_958	725735	-	725765	Rmet_4150				Op1169r_2
TSS_725748-3	725748	-	92	Rmet_4149	crtB	1029.33	123.144	Op1169r_3	MET-LIP-Ster	(w)-sba
NPKM_714	725766	-	726336	Rmet_4150		19	3.4641	Op1169r_2	NA	Q1LFQ9 Conserved hypothetical signal peptide protein
TSS_725804-3	725804	-	148	Rmet_4149	crtB	29.6667	4.50925	Op1169r_3	MET-LIP-Ster	no
TSS_726261-3	726261	-	605	Rmet_4149	crtB	30	11.2694	Op1169r_3	MET-LIP-Ster	s
TSS_726327-3	726327	-	671	Rmet_4149	crtB	15.3333	1.52753	Op1169r_3	MET-LIP-Ster	(w)-sba
NPKM_715	726420	-	726624	Rmet_4151		439	24.98	Op1169r_2	NA	Q1LFQ8 Cold-shock DNA-binding protein family
NPKM_716	726628	-	727594	Rmet_4152	tnp	0	0	Op1169r_1	NA	NA
TSS_726743-3	726743	-	119	Rmet_4151	0	99	9	Op1169r_2	NA	no
TSS_727772-3	727772	-	178	Rmet_4152	tnp	6958.67	1109.72	Op1169r_1	NA	s
NPKM_717	727969	-	729070	Rmet_4153	tnpA	0	0	Op1169r_1	NA	NA
TSS_729072-3	729072	-	2	Rmet_4153	tnpA	22.3333	5.03322	Op1169r_1	NA	(m)-sba
TSS_729092-3	729092	-	22	Rmet_4153	tnpA	72.6667	9.45163	Op1169r_1	NA	no
TSS_729499+3	729499	+	326	Rmet_4154	tnpA	246.333	33.8575	Op1170f_1	NA	no
TSS_729587+3	729587	+	238	Rmet_4154	tnpA	83.3333	16.6233	Op1170f_1	NA	m
TSS_729677+3	729677	+	148	Rmet_4154	tnpA	106.333	12.6623	Op1170f_1	NA	no
TSS_729810+3	729810	+	15	Rmet_4154	tnpA	127.667	32.7465	Op1170f_1	NA	s
NPKM_718	729825	+	731034	Rmet_4154	tnpA	0	0	Op1170f_1	NA	NA
5UTR_229	731180	+	731322	Rmet_4155	pelA			Op1170f_2
NPKM_719	731322	+	734184	Rmet_4155	pelA	10	0	Op1170f_2	NA	Q1LFQ4 Putative signal peptide protein
TSS_731330-3	731330	-	2260	Rmet_4153	tnpA	44.6667	2.3094	Op1169r_1	NA	m
NPKM_720	734197	+	738304	Rmet_4156	pelB	7	0	Op1170f_2	NA	Q1LFQ3 Tetratricopeptide TPR_4
NPKM_721	738355	+	738904	Rmet_4157	pelC	21.3333	3.05505	Op1170f_3	NA	Q1LFQ2 Putative lipoprotein
NPKM_722	738927	+	740391	Rmet_4158	pelD	22.3333	1.1547	Op1170f_3	NA	Q1LFQ1 Putative transmembrane protein
NPKM_723	740394	+	741381	Rmet_4159	pelE	14.3333	1.52753	Op1170f_3	NA	Q1LFQ0 Putative transmembrane protein
NPKM_724	741377	+	742967	Rmet_4160	pelF	11	0	Op1170f_3	NA	Q1LFP9 Glycosyl transferase, group 1
TSS_742106-3	742106	-	13036	Rmet_4153	tnpA	37	7.81025	Op1169r_1	NA	no
NPKM_725	742968	+	744339	Rmet_4161	pelG	10	1	Op1170f_3	NA	Q1LFP8 Putative transmembrane protein
TSS_743675-3	743675	-	14605	Rmet_4153	tnpA	15.3333	0.57735	Op1169r_1	NA	no
TSS_744296+3	744296	+	251	Rmet_4162	0	29.6667	1.1547	Op1170f_4	NA	no
TSS_744310+3	744310	+	237	Rmet_4162	0	90.3333	8.32666	Op1170f_4	NA	s
TSS_744338+3	744338	+	209	Rmet_4162	0	313.667	5.50757	Op1170f_4	NA	s
TSS_744493-3	744493	-	15423	Rmet_4153	tnpA	43.3333	4.04145	Op1169r_1	NA	no
TSS_744500+3	744500	+	47	Rmet_4162	0	364	48.5901	Op1170f_4	NA	(w)-nu
TSS_744510+3	744510	+	37	Rmet_4162	0	209.667	38.1357	Op1170f_4	NA	s
NPKM_726	744547	+	745246	Rmet_4162		114	7.81025	Op1170f_4	NA	Q1LFP7 Two component transcriptional regulator, winged helix family
NPKM_727	745238	+	746909	Rmet_4163		77.6667	5.68624	Op1170f_4	NA	Q1LFP6 Peptidoglycan-binding LysM
NPKM_728	746895	+	749355	Rmet_4164		36.6667	2.08167	Op1170f_4	NA	Q1LFP5 Sensor protein
3UTR_957	748901	-	749598	Rmet_4165				Op1171r_1
3UTR_282	749356	+	750269	Rmet_4164				Op1170f_4
NPKM_729	749599	-	750475	Rmet_4165		96.6667	2.08167	Op1171r_1	NA	Q1LFP4 VacJ-like lipoprotein
NPKM_730	750519	-	753246	Rmet_4166	hpnN	61	1	Op1171r_1	NA	Q1LFP3 Membrane protein, putative
TSS_750560-3	750560	-	85	Rmet_4165	0	130.333	18.1751	Op1171r_1	NA	no
5UTR_785	753247	-	754100	Rmet_4166	hpnN			Op1171r_1
TSS_753293-3	753293	-	47	Rmet_4166	hpnN	163	4.3589	Op1171r_1	NA	s
5UTR_230	753384	+	753427	Rmet_4167	ttg2			Op1172f_1
TSS_753390+3	753390	+	37	Rmet_4167	ttg2	1622.67	199.5	Op1172f_1	NA	m
NPKM_731	753427	+	754057	Rmet_4167	ttg2	133.667	11.1505	Op1172f_1	NA	Q1LFP2 Toluene tolerance
3UTR_283	754058	+	754118	Rmet_4167	ttg2			Op1172f_1
3UTR_956	754117	-	754159	Rmet_4168	hpnH			Op1173r_1
NPKM_732	754160	-	755327	Rmet_4168	hpnH	586.667	25.4231	Op1173r_1	NA	Q1LFP1 Radical SAM
NPKM_733	755355	-	756354	Rmet_4169	ispH	441.667	16.6533	Op1173r_1	NA	NA
TSS_755824-3	755824	-	497	Rmet_4168	hpnH	79.3333	9.50438	Op1173r_1	NA	s
5UTR_784	756355	-	756970	Rmet_4169	ispH			Op1173r_1
TSS_756434-3	756434	-	80	Rmet_4169	ispH	451.333	1.1547	Op1173r_1	NA	no
TSS_756453+3	756453	+	55	Rmet_4170	0	56	9.16515	Op1174f_1	Met-SecMetab	no
5UTR_231	756478	+	756508	Rmet_4170				Op1174f_1
NPKM_734	756508	+	757585	Rmet_4170		150	3.60555	Op1174f_1	Met-SecMetab	Q1LFN9 NAD-dependent epimerase/dehydratase
TSS_756516+3	756516	+	4097	Rmet_4175	pmi	87	21.2838	Op1176f_1	MET-CAH-FruMan	s
3UTR_955	756972	-	757621	Rmet_4171				Op1175r_2
3UTR_284	757586	+	758676	Rmet_4170				Op1174f_1
NPKM_735	757622	-	758765	Rmet_4171		69.6667	2.88675	Op1175r_2	NA	Q1LFN8 Glycosyl transferase, family 2
TSS_758765-3	758765	-	0	Rmet_4171	0	15	1	Op1175r_2	NA	s
NPKM_736	758771	-	759788	Rmet_4172		103	2.64575	Op1175r_2	NA	Q1LFN7 Putative uncharacterized protein
5UTR_783	759789	-	759795	Rmet_4172				Op1175r_2
TSS_759811-3	759811	-	23	Rmet_4172	0	584.667	49.1359	Op1175r_2	NA	no
3UTR_954	759904	-	759919	Rmet_4173				Op1175r_1
NPKM_737	759920	-	760196	Rmet_4173		5	1	Op1175r_1	NA	Q1LFN6 Putative uncharacterized protein
NPKM_738	760258	-	760504	Rmet_4174		6	1	Op1175r_1	NA	Q1LFN5 Putative uncharacterized protein
5UTR_782	760505	-	760544	Rmet_4174				Op1175r_1
5UTR_232	760609	+	760613	Rmet_4175	pmi			Op1176f_1
NPKM_739	760613	+	761840	Rmet_4175	pmi	42	4.3589	Op1176f_1	MET-CAH-FruMan	Q1LFN4 N-acylglucosamine 2-epimerase
3UTR_953	761347	-	761846	Rmet_4176				Op1177r_1
3UTR_285	761841	+	762723	Rmet_4175	pmi			Op1176f_1
NPKM_740	761847	-	762744	Rmet_4176		33.6667	3.21455	Op1177r_1	NA	Q1LFN3 Transcriptional regulator, LysR family
TSS_762705-3	762705	-	2201	Rmet_4174	0	126	24.0624	Op1175r_1	NA	s
5UTR_233	762735	+	762832	Rmet_4177				Op1178f_1
5UTR_781	762745	-	762823	Rmet_4176				Op1177r_1
NPKM_741	762832	+	764242	Rmet_4177		6.66667	1.1547	Op1178f_1	NA	Q1LFN2 Drug resistance transporter EmrB/QacA subfamily
3UTR_952	762837	-	764441	Rmet_4179				Op1179r_1
3UTR_286	764243	+	764600	Rmet_4177				Op1178f_1
NPKM_742	764442	-	764817	Rmet_4179		35.3333	1.52753	Op1179r_1	NA	Q1LFN0 Putative uncharacterized protein
NPKM_743	765093	-	765960	Rmet_4180		36	0	Op1179r_1	NA	Q1LFM9 Transcriptional regulator, LysR family
5UTR_234	765618	+	765657	Rmet_6650				Op1180f_1
NPKM_744	765657	+	766008	Rmet_6650		0.666667	0.57735	Op1180f_1	NA	NA
TSS_765995-3	765995	-	35	Rmet_4180	0	96.6667	18.1475	Op1179r_1	NA	(w)-sba
TSS_766000+3	766000	+	56	Rmet_4181	xylH	19	1.73205	Op1180f_2	NA	m
5UTR_235	766049	+	766056	Rmet_4181	xylH			Op1180f_2
NPKM_745	766056	+	766437	Rmet_4181	xylH	11.6667	0.57735	Op1180f_2	NA	Q1LFM8 4-oxalocrotonate tautomerase
TSS_766143-3	766143	-	183	Rmet_4180	0	31.3333	14.0475	Op1179r_1	NA	no
TSS_766269-3	766269	-	309	Rmet_4180	0	27	3.60555	Op1179r_1	NA	no
3UTR_287	766438	+	767723	Rmet_4181	xylH			Op1180f_2
TSS_766668-3	766668	-	708	Rmet_4180	0	65.3333	3.05505	Op1179r_1	NA	(w)-sba
NPKM_746	766702	-	767374	Rmet_4182	estB	65.3333	3.21455	Op1181r_2	NA	Q1LFM7 Phospholipase/Carboxylesterase
TSS_767410-3	767410	-	36	Rmet_4182	estB	198.333	36.2261	Op1181r_2	NA	no
NPKM_747	767500	-	767797	Rmet_4183		91.3333	8.0829	Op1181r_2	NA	Q1LFM6 Putative uncharacterized protein
5UTR_780	767798	-	767800	Rmet_4183				Op1181r_2
3UTR_951	767809	-	767859	Rmet_4184				Op1181r_1
5UTR_236	767837	+	767971	Rmet_6651				Op1182f_1
TSS_767856-3	767856	-	59	Rmet_4183	0	491.333	73.0776	Op1181r_2	NA	s
NPKM_748	767860	-	768169	Rmet_4184		1	0	Op1181r_1	NA	Q1LFM5 Putative uncharacterized protein
NPKM_749	767971	+	768193	Rmet_6651		10.6667	3.05505	Op1182f_1	NA	NA
TSS_767971+3	767971	+	0	Rmet_6651	0	34.6667	2.08167	Op1182f_1	NA	s
TSS_768182+3	768182	+	187	Rmet_4185	cheD	151.667	6.02771	Op1182f_2	DIV-MOT-Chemotax	no
TSS_768306+3	768306	+	63	Rmet_4185	cheD	493	191.792	Op1182f_2	DIV-MOT-Chemotax	no
NPKM_750	768369	+	769443	Rmet_4185	cheD	58.3333	6.1101	Op1182f_2	DIV-MOT-Chemotax	Q1LFM4 Methyl-accepting chemotaxis sensory transducer
TSS_768665-3	768665	-	496	Rmet_4184	0	114.333	21.5019	Op1181r_1	NA	s
3UTR_950	769171	-	769459	Rmet_4186				Op1183r_1
3UTR_288	769444	+	770413	Rmet_4185	cheD			Op1182f_2
NPKM_751	769460	-	770330	Rmet_4186		55	6.55744	Op1183r_1	NA	Q1LFM3 Putative uncharacterized protein
5UTR_779	770331	-	770353	Rmet_4186				Op1183r_1
TSS_770356-3	770356	-	26	Rmet_4186	0	596.667	54.5008	Op1183r_1	NA	s
TSS_770554+3	770554	+	232	Rmet_4187	mmtQ	408.667	269.975	Op1184f_1	NA	s
5UTR_237	770658	+	770786	Rmet_4187	mmtQ			Op1184f_1
NPKM_752	770786	+	771284	Rmet_4187	mmtQ	13.3333	4.16333	Op1184f_1	NA	Q1LFM2 Putative uncharacterized protein
TSS_770796+3	770796	+	708	Rmet_4188	0	33.6667	5.85947	Op1184f_2	NA	s
3UTR_289	771285	+	771320	Rmet_4187	mmtQ			Op1184f_1
5UTR_238	771323	+	771504	Rmet_4188				Op1184f_2
NPKM_753	771504	+	772140	Rmet_4188		86.6667	3.51188	Op1184f_2	NA	Q1LFM1 Transcriptional regulator, TetR family
TSS_771541+3	771541	+	6563	Rmet_4193	0	199.333	16.6233	Op1186f_1	NA	s
3UTR_949	772130	-	772185	Rmet_4189				Op1185r_1
3UTR_290	772141	+	772470	Rmet_4188				Op1184f_2
NPKM_754	772186	-	772963	Rmet_4189		7.66667	0.57735	Op1185r_1	NA	Q1LFM0 Hydrolase, alpha/beta fold family
NPKM_755	772959	-	773991	Rmet_4190		5.66667	0.57735	Op1185r_1	NA	Q1LFL9 Putative uncharacterized protein
NPKM_756	774036	-	774951	Rmet_4191		9.33333	0.57735	Op1185r_1	NA	Q1LFL8 Transcriptional regulator, LysR family
TSS_774037-3	774037	-	46	Rmet_4190	0	97	37.3229	Op1185r_1	NA	s
TSS_774975-3	774975	-	24	Rmet_4191	0	28.3333	8.5049	Op1185r_1	NA	no
3UTR_948	775091	-	775232	Rmet_4192	plcN			Op1185r_1
NPKM_757	775233	-	777378	Rmet_4192	plcN	6	0	Op1185r_1	MET-CAH-Inos	Q1LFL7 Twin-arginine translocation pathway signal
NPKM_758	777429	-	777648	Rmet_6652		10.6667	0.57735	Op1185r_1	NA	NA
5UTR_778	777649	-	777728	Rmet_6652				Op1185r_1
TSS_777842-3	777842	-	194	Rmet_6652	0	28.3333	8.3865	Op1185r_1	NA	no
TSS_777891+3	777891	+	213	Rmet_4193	0	680.667	104.357	Op1186f_1	NA	(w)-sba
5UTR_239	777906	+	778104	Rmet_4193				Op1186f_1
3UTR_947	778062	-	778614	Rmet_4194				Op1187r_1
NPKM_759	778104	+	778590	Rmet_4193		143	2.64575	Op1186f_1	NA	Q1LFL6 Putative uncharacterized protein
3UTR_291	778591	+	779432	Rmet_4193				Op1186f_1
NPKM_760	778615	-	779764	Rmet_4194		38.6667	1.52753	Op1187r_1	NA	Q1LFL5 Alanine racemase-like protein
5UTR_240	779452	+	779981	Rmet_4195	cheD			Op1188f_1
5UTR_777	779765	-	779787	Rmet_4194				Op1187r_1
TSS_779818-3	779818	-	54	Rmet_4194	0	361.333	39.6274	Op1187r_1	NA	no
TSS_779958+3	779958	+	23	Rmet_4195	cheD	101.667	49.7427	Op1188f_1	DIV-MOT-Chemotax	no
NPKM_761	779981	+	781529	Rmet_4195	cheD	10.6667	1.1547	Op1188f_1	DIV-MOT-Chemotax	Q1LFL4 Methyl-accepting chemotaxis sensory transducer
3UTR_946	780539	-	781577	Rmet_4196				Op1189r_2
3UTR_292	781530	+	782536	Rmet_4195	cheD			Op1188f_1
NPKM_762	781578	-	782172	Rmet_4196		71.6667	1.52753	Op1189r_2	NA	Q1LFL3 DSBA oxidoreductase
NPKM_763	782241	-	783138	Rmet_4197		25.3333	1.52753	Op1189r_1	NA	Q1LFL2 Short-chain dehydrogenase/reductase SDR
TSS_782245-3	782245	-	73	Rmet_4196	0	123.667	15.9478	Op1189r_2	NA	no
TSS_783048-3	783048	-	876	Rmet_4196	0	120	4.3589	Op1189r_2	NA	no
TSS_783137+3	783137	+	25	Rmet_4198	0	637.333	142.584	Op1190f_1	NA	s
5UTR_241	783142	+	783162	Rmet_4198				Op1190f_1
NPKM_764	783162	+	783906	Rmet_4198		134	12.49	Op1190f_1	NA	Q1LFL1 Transcriptional regulator, PadR family
NPKM_765	783902	+	784715	Rmet_4199	viuB	153.667	9.07377	Op1190f_1	NA	Q1LFL0 FAD-binding 9, siderophore-interacting
TSS_784790+3	784790	+	24	Rmet_4200	0	677.667	82.6216	Op1190f_1	NA	no
NPKM_766	784814	+	785216	Rmet_4200		146	16.4621	Op1190f_1	NA	Q1LFK9 Putative uncharacterized protein
NPKM_767	785359	+	786577	Rmet_4201		111.333	6.50641	Op1190f_1	NA	Q1LFK8 Aminotransferase
TSS_786173-3	786173	-	3035	Rmet_4197	0	31.3333	1.52753	Op1189r_1	NA	no
3UTR_945	786420	-	786644	Rmet_4202				Op1191r_1
3UTR_293	786578	+	787610	Rmet_4201				Op1190f_1
NPKM_768	786645	-	787533	Rmet_4202		22.6667	0.57735	Op1191r_1	NA	Q1LFK7 Transcriptional regulator, LysR family
TSS_787568-3	787568	-	35	Rmet_4202	0	91.6667	10.6927	Op1191r_1	NA	s
5UTR_242	787612	+	787633	Rmet_4203	bug			Op1192f_1
NPKM_769	787633	+	788641	Rmet_4203	bug	16.6667	2.08167	Op1192f_1	NA	Q1LFK6 Uncharacterized protein UPF0065
NPKM_770	788734	+	789472	Rmet_4204		15.3333	1.52753	Op1192f_1	NA	Q1LFK5 LmbE-like protein
TSS_789433-3	789433	-	1900	Rmet_4202	0	74	10.5357	Op1191r_1	NA	(w)-sba
NPKM_771	789468	+	790182	Rmet_4205		15.6667	0.57735	Op1192f_1	NA	Q1LFK4 Dimethylmenaquinone methyltransferase
TSS_790239+3	790239	+	54	Rmet_4206	0	116	7	Op1192f_1	NA	no
NPKM_772	790293	+	791244	Rmet_4206		20	1.73205	Op1192f_1	NA	Q1LFK3 Transcriptional regulator, LysR family
3UTR_294	791245	+	791326	Rmet_4206				Op1192f_1
NPKM_773	791417	-	791576	Rmet_6653		0.666667	0.57735	Op1193r_2	NA	NA
NPKM_774	791653	+	792682	Rmet_4207	tnpA	0	0	Op1192f_1	NA	NA
NPKM_775	792670	-	792940	Rmet_4208		3.66667	1.1547	Op1193r_2	NA	Q1LFK1 Putative uncharacterized protein
3UTR_295	792683	+	792731	Rmet_4207	tnpA			Op1192f_1
NPKM_776	792936	-	793314	Rmet_4209		1.33333	0.57735	Op1193r_1	NA	Q1LFK0 Putative uncharacterized protein
5UTR_243	793301	+	793632	Rmet_4210	tcuA			Op1194f_1
TSS_793558+3	793558	+	74	Rmet_4210	tcuA	27	5.56776	Op1194f_1	NA	s
NPKM_777	793632	+	795066	Rmet_4210	tcuA	5	1	Op1194f_1	NA	Q1LFJ9 Precorrin 3B synthase CobZ
NPKM_778	795052	+	796225	Rmet_4211	citB	3	1	Op1194f_1	NA	Q1LFJ8 Citrate utilization protein B
NPKM_779	796267	+	797056	Rmet_4212		7.33333	0.57735	Op1194f_2	NA	Q1LFJ7 Class II aldolase/adducin-like protein
NPKM_780	797256	+	798237	Rmet_4213	bug	3.66667	0.57735	Op1194f_2	NA	Q1LFJ6 Uncharacterized protein UPF0065
NPKM_781	798246	+	799272	Rmet_4214		4.33333	0.57735	Op1194f_2	NA	Q1LFJ5 D-isomer specific 2-hydroxyacid dehydrogenase, NAD-binding
3UTR_944	799369	-	799843	Rmet_4216	lpdA2			Op1195r_1
TSS_799373+3	799373	+	12	Rmet_4215	0	39.3333	7.57188	Op1194f_2	NA	(w)-sba
NPKM_782	799385	+	799838	Rmet_4215		7	1.73205	Op1194f_2	NA	Q1LFJ4 Response regulator receiver domain protein (CheY-like)
3UTR_296	799839	+	800217	Rmet_4215				Op1194f_2
NPKM_783	799844	-	801641	Rmet_4216	lpdA2	13.3333	0.57735	Op1195r_1	MET-CAH-FbP	Q1LFJ3 Dihydrolipoamide dehydrogenase
NPKM_784	801842	+	802490	Rmet_4217		2	1	Op1196f_1	NA	Q1LFJ2 Putative uncharacterized protein
3UTR_943	802127	-	802502	Rmet_4218				Op1197r_1
3UTR_297	802491	+	802576	Rmet_4217				Op1196f_1
NPKM_785	802503	-	803142	Rmet_4218		8.66667	0.57735	Op1197r_1	NA	Q1LFJ1 Lysine exporter protein (LYSE/YGGA)
TSS_803204-3	803204	-	62	Rmet_4218	0	14.6667	1.1547	Op1197r_1	NA	no
TSS_803212-3	803212	-	70	Rmet_4218	0	34.6667	4.50925	Op1197r_1	NA	(w)-sba
TSS_803234+3	803234	+	21	Rmet_4219	0	21	2	Op1198f_1	NA	no
NPKM_786	803255	+	804107	Rmet_4219		11	1.73205	Op1198f_1	NA	Q1LFJ0 Transcriptional regulator, LysR family
NPKM_787	804284	+	805181	Rmet_4220		41.3333	3.21455	Op1198f_2	NA	Q1LFI9 Alpha/beta hydrolase fold
3UTR_298	805182	+	805800	Rmet_4220				Op1198f_2
TSS_805316-3	805316	-	2174	Rmet_4218	0	43	6	Op1197r_1	NA	s
5UTR_244	805809	+	805895	Rmet_4221	omp			Op1198f_2
NPKM_788	805895	+	806984	Rmet_4221	omp	4.33333	0.57735	Op1198f_2	NA	Q1LFI8 Porin, Gram-negative type
TSS_806405-3	806405	-	3263	Rmet_4218	0	17	4.58258	Op1197r_1	NA	no
3UTR_299	806985	+	807036	Rmet_4221	omp			Op1198f_2
5UTR_245	807233	+	807289	Rmet_4222				Op1198f_3
TSS_807244+3	807244	+	45	Rmet_4222	0	103	14.7309	Op1198f_3	NA	s
NPKM_789	807289	+	808090	Rmet_4222		32	3.60555	Op1198f_3	NA	Q1LFI7 Transcriptional regulator, IclR family
3UTR_300	808091	+	808440	Rmet_4222				Op1198f_3
TSS_808419-3	808419	-	5277	Rmet_4218	0	22	8.66025	Op1197r_1	NA	w
5UTR_246	808458	+	808507	Rmet_4223	bug			Op1198f_3
TSS_808488+3	808488	+	19	Rmet_4223	bug	53	20.664	Op1198f_3	NA	s
NPKM_790	808507	+	809461	Rmet_4223	bug	8	1.73205	Op1198f_3	NA	Q1LFI6 Uncharacterized protein UPF0065
NPKM_791	809457	+	810612	Rmet_4224		7.66667	0.57735	Op1198f_3	NA	Q1LFI5 L-carnitine dehydratase/bile acid-inducible protein F
NPKM_792	810608	+	811412	Rmet_4225		15	1	Op1198f_3	MET-CAH-Prop	Q1LFI4 Enoyl-CoA hydratase/isomerase
NPKM_793	811440	+	812376	Rmet_4226		18.3333	2.08167	Op1198f_3	NA	Q1LFI3 Transcriptional regulator, LysR family
TSS_811456+3	811456	+	5897	Rmet_4232	bug	146.667	26.1024	Op1200f_1	NA	no
3UTR_301	812377	+	812714	Rmet_4226				Op1198f_3
3UTR_942	812397	-	812575	Rmet_4227				Op1199r_4
NPKM_794	812576	-	812900	Rmet_4227		4.33333	1.1547	Op1199r_4	NA	Q1LFI2 Putative uncharacterized protein
5UTR_776	812901	-	812949	Rmet_4227				Op1199r_4
3UTR_941	813074	-	813085	Rmet_6654				Op1199r_3
NPKM_795	813086	-	813266	Rmet_6654		1.66667	0.57735	Op1199r_3	NA	NA
NPKM_796	813318	-	814419	Rmet_4228	tnpA	0	0	Op1199r_2	NA	NA
TSS_814441-3	814441	-	22	Rmet_4228	tnpA	82.3333	9.86577	Op1199r_2	NA	no
TSS_814618-3	814618	-	199	Rmet_4228	tnpA	15.6667	1.52753	Op1199r_2	NA	no
NPKM_797	814676	-	815324	Rmet_4229		0	0	Op1199r_2	NA	Q9F8S6 Transposase (Transposase, IS4 family)
TSS_815417+3	815417	+	1936	Rmet_4232	bug	34.6667	10.5987	Op1200f_1	NA	no
NPKM_798	815688	-	816828	Rmet_4230	omp	1	0	Op1199r_2	EIP-SIG-2Comp	Q1LFI0 Two component transcriptional regulator, LuxR family
5UTR_775	816829	-	816866	Rmet_4230	omp			Op1199r_2
NPKM_799	816980	-	817295	Rmet_4231		0.333333	0.57735	Op1199r_1	NA	Q1LFH9 Porin, Gram-negative type
NPKM_800	817353	+	818298	Rmet_4232	bug	1	0	Op1200f_1	NA	Q1LFH8 Putative uncharacterized protein
3UTR_302	818299	+	818334	Rmet_4232	bug			Op1200f_1
5UTR_247	818420	+	818452	Rmet_4233				Op1200f_2
NPKM_801	818452	+	819151	Rmet_4233		2.33333	0.57735	Op1200f_2	NA	Q1LFH7 Uncharacterized protein UPF0065
NPKM_802	819153	+	820092	Rmet_4234		1	0	Op1200f_2	NA	Q1LFH6 Dimethylmenaquinone methyltransferase
3UTR_303	820093	+	820098	Rmet_4234				Op1200f_2
NPKM_803	820349	+	820997	Rmet_4235		0	0	Op1200f_2	MET-AA-GlySerThr	Q1LFH5 D-isomer specific 2-hydroxyacid dehydrogenase, NAD-binding
TSS_820631-3	820631	-	3336	Rmet_4231	0	17	1.73205	Op1199r_1	NA	m
NPKM_804	821323	+	821698	Rmet_4236		0.333333	0.57735	Op1200f_3	EIP-SIG-2Comp	Q1LFH4 Two component transcriptional regulator, LuxR family
3UTR_304	821699	+	821741	Rmet_4236				Op1200f_3
NPKM_805	822360	-	823422	Rmet_4237		1	0	Op1201r_2	NA	Q1LFH3 Putative uncharacterized protein
NPKM_806	823418	-	823898	Rmet_4238		0.333333	0.57735	Op1201r_1	NA	Q1LFH2 Diguanylate phosphodiesterase (EAL domain)
TSS_823940+3	823940	+	4882	Rmet_4241	0	16	1.73205	Op1202f_1	MET-CAH-TCA	no
3UTR_940	824660	-	824698	Rmet_4239	omp			Op1201r_1
NPKM_807	824699	-	825833	Rmet_4239	omp	3.33333	0.57735	Op1201r_1	NA	Q1LFH1 Putative uncharacterized protein
TSS_825224-3	825224	-	1326	Rmet_4238	0	19.3333	2.08167	Op1201r_1	NA	no
3UTR_939	825972	-	825983	Rmet_4240	acnA3			Op1201r_1
NPKM_808	825984	-	828639	Rmet_4240	acnA3	2.33333	0.57735	Op1201r_1	NA	Q1LFH0 Porin, Gram-negative type
5UTR_774	828640	-	828767	Rmet_4240	acnA3			Op1201r_1
5UTR_248	828796	+	828822	Rmet_4241				Op1202f_1
NPKM_809	828822	+	829695	Rmet_4241		2.33333	0.57735	Op1202f_1	MET-CAH-TCA	Q1LFG9 Aconitase
TSS_828934+3	828934	+	794	Rmet_4242	bug	15.3333	0.57735	Op1202f_2	NA	s
NPKM_810	829728	+	830721	Rmet_4242	bug	5.66667	0.57735	Op1202f_2	NA	Q1LFG8 Alpha/beta hydrolase fold
NPKM_811	830687	+	831605	Rmet_4243		3.66667	0.57735	Op1202f_2	NA	Q1LFG7 Uncharacterized protein UPF0065
TSS_831643-3	831643	-	3004	Rmet_4240	acnA3	65.3333	15.9478	Op1201r_1	NA	(m)-ba
TSS_831657+3	831657	+	27	Rmet_4244	0	159.333	18.5831	Op1202f_3	NA	no
5UTR_249	831683	+	831684	Rmet_4244				Op1202f_3
NPKM_812	831684	+	832581	Rmet_4244		14.3333	0.57735	Op1202f_3	NA	Q1LFG6 Transcriptional regulator, Crp/Fnr family
TSS_832107+3	832107	+	605	Rmet_6655	0	18	3.60555	Op1202f_3	NA	no
NPKM_813	832712	+	832901	Rmet_6655		2.66667	1.1547	Op1202f_3	NA	NA
TSS_832734-3	832734	-	4095	Rmet_4240	acnA3	26	2	Op1201r_1	NA	w
TSS_832871+3	832871	+	41	Rmet_4245	0	143.333	26.9506	Op1202f_4	NA	no
NPKM_814	832912	+	833347	Rmet_4245		73.3333	4.50925	Op1202f_4	NA	Q1LFG5 Transcriptional regulator, LysR family
TSS_832914-3	832914	-	4275	Rmet_4240	acnA3	35.6667	2.3094	Op1201r_1	NA	no
NPKM_815	833346	+	833556	Rmet_4246		61	6.245	Op1202f_4	NA	Q1LFG4 Putative uncharacterized protein
TSS_833644-3	833644	-	5005	Rmet_4240	acnA3	55.6667	4.72582	Op1201r_1	NA	no
TSS_833805+3	833805	+	39	Rmet_4247	0	48.3333	12.6623	Op1202f_4	NA	no
NPKM_816	833844	+	835005	Rmet_4247		17.3333	1.1547	Op1202f_4	NA	Q1LFG3 Putative uncharacterized protein
TSS_834235+3	834235	+	862	Rmet_4248	0	139.333	16.2891	Op1202f_4	NA	no
NPKM_817	835097	+	835505	Rmet_4248		13	0	Op1202f_4	NA	Q1LFG2 Putative uncharacterized protein
3UTR_305	835506	+	835904	Rmet_4248				Op1202f_4
3UTR_938	835841	-	835944	Rmet_4249				Op1203r_1
NPKM_818	835945	-	836203	Rmet_4249		3	1	Op1203r_1	NA	Q1LFG1 Putative uncharacterized protein
5UTR_773	836204	-	836276	Rmet_4249				Op1203r_1
5UTR_250	836421	+	836446	Rmet_6656				Op1204f_1
NPKM_819	836446	+	836626	Rmet_6656		0.666667	0.57735	Op1204f_1	NA	NA
NPKM_820	836641	+	837169	Rmet_4250	fimA	4.66667	1.1547	Op1204f_2	NA	Q1LFG0 Fimbrial protein
3UTR_306	837170	+	837175	Rmet_4250	fimA			Op1204f_2
5UTR_251	837180	+	837240	Rmet_4251	ecpD			Op1204f_2
NPKM_821	837240	+	837993	Rmet_4251	ecpD	2.33333	0.57735	Op1204f_2	NA	Q1LFF9 Pili assembly chaperone
3UTR_307	837994	+	838035	Rmet_4251	ecpD			Op1204f_2
5UTR_252	838065	+	838106	Rmet_4252	htrE			Op1204f_2
NPKM_822	838106	+	840659	Rmet_4252	htrE	1.33333	0.57735	Op1204f_2	NA	Q1LFF8 Fimbrial biogenesis outer membrane usher protein
3UTR_308	840660	+	840702	Rmet_4252	htrE			Op1204f_2
NPKM_823	840723	+	841734	Rmet_4253		1.66667	0.57735	Op1204f_2	NA	Q1LFF7 Fimbrial protein
TSS_841672+3	841672	+	309	Rmet_4254	0	28.3333	6.35085	Op1204f_2	NA	no
3UTR_309	841735	+	841807	Rmet_4253				Op1204f_2
5UTR_253	841824	+	841981	Rmet_4254				Op1204f_2
NPKM_824	841981	+	844027	Rmet_4254		3	0	Op1204f_2	NA	Q1LFF6 Sensor protein
NPKM_825	844244	+	848501	Rmet_4255		4.66667	0.57735	Op1204f_2	NA	Q1LFF5 Sensor protein
TSS_847016-3	847016	-	10813	Rmet_4249	0	45.6667	17.5024	Op1203r_1	NA	no
[truncated: 4,015 more rows]

## Sheet: pMOL30
Signal	Start	S	Dist to	Locus	Gene	Mean	SDEV	Operon	KO	Value
TSS_988+4	988	+	133	Rmet_6062	parB	17	3	Op1847f_1	NA	(w)-sba
NPKM_6385	1121	+	2231	Rmet_6062	parB	250.333	8.0829	Op1847f_1	NA	Q1LAA5 ParB family protein
TSS_1992+4	1992	+	824	Rmet_6061	0	23.3333	5.68624	Op1847f_1	NA	no
3UTR_1	2232	+	2341	Rmet_6062	parB			Op1847f_1
5UTR_1	2345	+	2816	Rmet_6061				Op1847f_1
NPKM_6386	2816	+	3419	Rmet_6061		2.33333	0.57735	Op1847f_1	NA	Q1LAA6 Putative uncharacterized protein
3UTR_102	3149	-	3484	Rmet_6060	repA			Op1846r_1
NPKM_6387	3485	-	4823	Rmet_6060	repA	97	3	Op1846r_1	NA	Q1LAA7 Putative uncharacterized protein
TSS_3756+4	3756	+	1986	Rmet_6347	0	91.6667	11.7189	Op1845f_1	NA	(w)-sba
TSS_3937-4	3937	-	4142	Rmet_6390	0	41.6667	10.6927	Op1848r_1	NA	m
5UTR_95	4824	-	5634	Rmet_6060	repA			Op1846r_1
TSS_4852-4	4852	-	29	Rmet_6060	repA	614.667	36.2951	Op1846r_1	NA	s
TSS_4870+4	4870	+	872	Rmet_6347	0	17.3333	3.05505	Op1845f_1	NA	no
5UTR_2	5281	+	5742	Rmet_6347				Op1845f_1
TSS_5546-4	5546	-	723	Rmet_6060	repA	22.3333	8.5049	Op1846r_1	NA	m
TSS_5628-4	5628	-	805	Rmet_6060	repA	31.6667	8.14453	Op1846r_1	NA	no
TSS_5647+4	5647	+	95	Rmet_6347	0	43.6667	13.6137	Op1845f_1	NA	w
NPKM_6388	5742	+	5922	Rmet_6347		20	2.64575	Op1845f_1	NA	NA
3UTR_2	5923	+	6661	Rmet_6347				Op1845f_1
5UTR_3	6712	+	6750	Rmet_6059				Op1845f_1
NPKM_6389	6750	+	7236	Rmet_6059		2.66667	1.1547	Op1845f_1	NA	Q58AT1 Putative uncharacterized protein RMe0218 (Putative uncharacterized protein)
3UTR_3	7237	+	7241	Rmet_6059				Op1845f_1
5UTR_4	7421	+	7610	Rmet_6058				Op1845f_1
NPKM_6390	7610	+	9965	Rmet_6058		5.33333	1.1547	Op1845f_1	NA	Q1LAA9 Diguanylate cyclase/phosphodiesterase
TSS_8117-4	8117	-	3294	Rmet_6060	repA	27	5	Op1846r_1	NA	w
TSS_8636-4	8636	-	3813	Rmet_6060	repA	34.6667	9.60902	Op1846r_1	NA	no
TSS_8658+4	8658	+	1360	Rmet_6057	0	122.333	12.7017	Op1845f_1	NA	no
TSS_9276+4	9276	+	742	Rmet_6057	0	42	10.5357	Op1845f_1	NA	no
TSS_9287-4	9287	-	4464	Rmet_6060	repA	17.3333	3.21455	Op1846r_1	NA	no
TSS_9842-4	9842	-	5019	Rmet_6060	repA	42.6667	4.04145	Op1846r_1	NA	w
TSS_9976+4	9976	+	42	Rmet_6057	0	28.6667	3.21455	Op1845f_1	NA	(m)-sba
NPKM_6391	10018	+	10939	Rmet_6057		7.66667	0.57735	Op1845f_1	NA	Q1LAB0 Putative uncharacterized protein
TSS_10544+4	10544	+	397	Rmet_6348	0	23.6667	8.32666	Op1845f_2	NA	no
NPKM_6392	10941	+	11175	Rmet_6348		15.6667	1.52753	Op1845f_2	NA	NA
NPKM_6393	11324	+	11564	Rmet_6056		5	1	Op1845f_2	NA	Q58AS9 Putative uncharacterized protein RMe0220 (Putative uncharacterized protein)
NPKM_6394	11599	+	11803	Rmet_6349		9.66667	1.52753	Op1845f_2	NA	NA
3UTR_4	11804	+	11817	Rmet_6349				Op1845f_2
TSS_11934-4	11934	-	7111	Rmet_6060	repA	31.6667	6.4291	Op1846r_1	NA	s
TSS_12048+4	12048	+	4372	Rmet_6049	0	21	3	Op1843f_1	NA	no
3UTR_101	12305	-	12361	Rmet_6055				Op1844r_4
NPKM_6395	12362	-	13508	Rmet_6055		293.667	13.6137	Op1844r_4	NA	Q1LAB2 Putative uncharacterized protein
TSS_13144-4	13144	-	8321	Rmet_6060	repA	61.3333	11.2398	Op1846r_1	NA	no
TSS_13519-4	13519	-	11	Rmet_6055	0	56	4.3589	Op1844r_4	NA	s
NPKM_6396	13534	-	13819	Rmet_6054		230.667	10.0167	Op1844r_4	NA	Q1LAB3 Putative uncharacterized protein
TSS_13858-4	13858	-	39	Rmet_6054	0	573.667	86.7256	Op1844r_4	NA	s
NPKM_6397	14003	-	14288	Rmet_6053		42.3333	6.65833	Op1844r_3	NA	Q1LAB4 Putative uncharacterized protein
5UTR_94	14289	-	14320	Rmet_6053				Op1844r_3
3UTR_100	14602	-	14605	Rmet_6052				Op1844r_2
NPKM_6398	14606	-	15404	Rmet_6052		6	1	Op1844r_2	NA	Q1LAB5 Putative uncharacterized protein
TSS_15087+4	15087	+	1333	Rmet_6049	0	392	103.184	Op1843f_1	NA	s
TSS_15179-4	15179	-	891	Rmet_6053	0	36.3333	4.50925	Op1844r_3	NA	no
NPKM_6399	15534	-	15870	Rmet_6051		2.66667	0.57735	Op1844r_1	NA	Q1LAB6 Putative uncharacterized protein
NPKM_6400	15866	-	16205	Rmet_6050		2.66667	0.57735	Op1844r_1	NA	Q1LAB7 Putative uncharacterized protein
5UTR_93	16206	-	16247	Rmet_6050				Op1844r_1
5UTR_5	16353	+	16420	Rmet_6049				Op1843f_1
TSS_16390+4	16390	+	30	Rmet_6049	0	264.667	74.0968	Op1843f_1	NA	s
NPKM_6401	16420	+	16690	Rmet_6049		49.6667	4.04145	Op1843f_1	NA	Q1LAB8 Putative uncharacterized protein
NPKM_6402	16725	+	18663	Rmet_6048	uvrD	40.6667	1.1547	Op1843f_1	NA	Q58AS5 Putative DNA helicase
TSS_17061+4	17061	+	1655	Rmet_6047	0	36.3333	5.03322	Op1843f_1	NA	no
TSS_18269+4	18269	+	447	Rmet_6047	0	33.3333	2.51661	Op1843f_1	NA	s
NPKM_6403	18716	+	19085	Rmet_6047		16	1.73205	Op1843f_1	NA	Q58AS4 Putative uncharacterized protein RMe0225 (Putative uncharacterized protein)
TSS_19137+4	19137	+	28	Rmet_6350	0	83.6667	6.35085	Op1843f_1	NA	s
NPKM_6404	19165	+	19393	Rmet_6350		29.6667	4.50925	Op1843f_1	NA	NA
NPKM_6405	19683	+	19947	Rmet_6046		37.3333	1.52753	Op1843f_1	NA	Q58AS3 Putative uncharacterized protein RMe0226 (Putative uncharacterized protein)
NPKM_6406	20221	+	20419	Rmet_6351		23.3333	3.78594	Op1843f_1	NA	NA
TSS_20402-4	20402	-	4197	Rmet_6050	0	28.6667	9.45163	Op1844r_1	NA	(m)-nu
NPKM_6407	20415	+	20724	Rmet_6045		16.3333	3.51188	Op1843f_1	NA	Q1LAC2 Putative uncharacterized protein
TSS_20424+4	20424	+	334	Rmet_6044	0	114	14.7309	Op1843f_1	NA	no
NPKM_6408	20758	+	21493	Rmet_6044		15.6667	2.08167	Op1843f_1	NA	Q1LAC3 Putative uncharacterized protein
3UTR_99	21373	-	22795	Rmet_6352				Op1842r_2
NPKM_6409	21505	+	22732	Rmet_6043		14.6667	1.1547	Op1843f_1	NA	Q1LAC4 Putative uncharacterized protein
TSS_22333+4	22333	+	1073	Rmet_6353	0	20.3333	3.05505	Op1841f_1	NA	s
NPKM_6410	22796	-	22976	Rmet_6352		439.333	7.02377	Op1842r_2	NA	NA
NPKM_6411	22972	-	23329	Rmet_6042		4.66667	1.1547	Op1842r_1	NA	Q1LAC5 Putative uncharacterized protein
TSS_23019-4	23019	-	43	Rmet_6352	0	1474.33	88.9119	Op1842r_2	NA	no
5UTR_92	23330	-	23401	Rmet_6042				Op1842r_1
TSS_23392+4	23392	+	14	Rmet_6353	0	18.6667	4.72582	Op1841f_1	NA	(w)-ba
NPKM_6412	23406	+	23538	Rmet_6353		8.66667	0.57735	Op1841f_1	NA	NA
TSS_23533+4	23533	+	142	Rmet_6041	0	273	13.2288	Op1841f_2	NA	(s)-ba
NPKM_6413	23675	+	24482	Rmet_6041		77.6667	8.5049	Op1841f_2	NA	Q1LAC6 Putative uncharacterized protein
TSS_23775+4	23775	+	724	Rmet_6354	0	19.6667	6.4291	Op1841f_2	NA	no
NPKM_6414	24499	+	24715	Rmet_6354		53.6667	6.4291	Op1841f_2	NA	NA
TSS_24790+4	24790	+	155	Rmet_6355	0	18.3333	3.78594	Op1841f_2	NA	no
NPKM_6415	24945	+	25209	Rmet_6355		65.6667	7.57188	Op1841f_2	NA	NA
NPKM_6416	25238	+	25460	Rmet_6356		31.3333	2.51661	Op1841f_2	NA	NA
NPKM_6417	25250	-	25631	Rmet_6040		2	1	Op1840r_1	NA	Q1LAC7 Putative uncharacterized protein
3UTR_98	25633	-	26371	Rmet_6038				Op1838r_1
NPKM_6418	25711	+	25936	Rmet_6357		52	4.3589	Op1839f_1	NA	NA
NPKM_6419	25942	+	26341	Rmet_6039		49.6667	4.72582	Op1839f_1	NA	Q1LAC8 Putative uncharacterized protein
3UTR_5	26342	+	29025	Rmet_6039				Op1839f_1
NPKM_6420	26372	-	26819	Rmet_6038		62	5.19615	Op1838r_1	NA	Q1LAC9 Putative uncharacterized protein
TSS_26760+4	26760	+	3235	Rmet_6033	0	81	9.64365	Op1837f_1	NA	no
NPKM_6421	26820	-	27261	Rmet_6358		69	5.19615	Op1838r_1	NA	NA
TSS_27171-4	27171	-	352	Rmet_6038	0	39.3333	10.2632	Op1838r_1	NA	s
NPKM_6422	27257	-	27626	Rmet_6037		58.3333	7.76745	Op1838r_1	NA	Q1LAD0 Putative uncharacterized protein
TSS_27539-4	27539	-	278	Rmet_6358	0	38.3333	10.9697	Op1838r_1	NA	no
TSS_27801-4	27801	-	175	Rmet_6037	0	190.667	11.5902	Op1838r_1	NA	no
NPKM_6423	27854	-	28124	Rmet_6036		84.3333	1.52753	Op1838r_1	NA	Q58AR6 Putative uncharacterized protein RMe0233
NPKM_6424	28157	-	29108	Rmet_6035		77	4.58258	Op1838r_1	NA	Q58AR5 Putative uncharacterized protein RMe0234 (Putative uncharacterized protein)
5UTR_6	29029	+	29995	Rmet_6033				Op1837f_1
NPKM_6425	29104	-	29830	Rmet_6034		70	1	Op1838r_1	NA	Q1LAD3 Putative uncharacterized protein
TSS_29112+4	29112	+	883	Rmet_6033	0	25.6667	4.04145	Op1837f_1	NA	(w)-ba
TSS_29132+4	29132	+	863	Rmet_6033	0	26.3333	3.78594	Op1837f_1	NA	no
TSS_29273+4	29273	+	722	Rmet_6033	0	27.3333	3.21455	Op1837f_1	NA	(w)-ba
TSS_29830-4	29830	-	0	Rmet_6034	0	452.667	117.513	Op1838r_1	NA	(w)-sba
5UTR_91	29831	-	29850	Rmet_6034				Op1838r_1
TSS_29976+4	29976	+	19	Rmet_6033	0	1662.33	355.185	Op1837f_1	NA	m
NPKM_6426	29995	+	30193	Rmet_6033		186.333	19.2959	Op1837f_1	NA	Q58AR4 Putative uncharacterized protein RMe0235 (Putative uncharacterized protein)
NPKM_6427	30189	+	30561	Rmet_6032		269.667	13.6137	Op1837f_1	NA	Q58AR3 Putative uncharacterized protein RMe0236 (PilT protein-like protein)
NPKM_6428	30617	+	31286	Rmet_6031		156.333	8.3865	Op1837f_1	NA	Q1LAD6 Putative uncharacterized protein
NPKM_6429	31306	+	32302	Rmet_6030		67	7	Op1837f_1	NA	Q1LAD7 Putative uncharacterized protein
3UTR_97	32139	-	32252	Rmet_6029				Op1836r_1
NPKM_6430	32253	-	32514	Rmet_6029		1.66667	0.57735	Op1836r_1	NA	Q1LAD8 Putative uncharacterized protein
NPKM_6431	32539	-	32908	Rmet_6028		4	0	Op1836r_1	NA	Q1LAD9 Putative uncharacterized protein
TSS_32833+4	32833	+	1385	Rmet_6025	0	22	1	Op1835f_1	NA	(w)-sba
NPKM_6432	32897	-	33176	Rmet_6027		3.33333	1.52753	Op1836r_1	NA	Q1LAE0 Putative uncharacterized protein
TSS_33089+4	33089	+	1129	Rmet_6025	0	14.6667	2.08167	Op1835f_1	NA	no
3UTR_96	33193	-	33436	Rmet_6026				Op1836r_1
NPKM_6433	33437	-	33938	Rmet_6026		6.33333	0.57735	Op1836r_1	NA	Q1LAE1 Putative uncharacterized protein
5UTR_90	33939	-	35162	Rmet_6026				Op1836r_1
NPKM_6434	34218	+	34668	Rmet_6025		29	2.64575	Op1835f_1	NA	Q1LAE2 Putative uncharacterized protein
TSS_34223+4	34223	+	639	Rmet_6024	0	17.6667	2.88675	Op1835f_1	NA	s
TSS_34492-4	34492	-	554	Rmet_6026	0	29	7	Op1836r_1	NA	no
TSS_34552-4	34552	-	614	Rmet_6026	0	43.3333	6.1101	Op1836r_1	NA	no
NPKM_6435	34862	+	35834	Rmet_6024		23	3.60555	Op1835f_1	NA	Q1LAE3 Putative lipoprotein transmembrane
3UTR_6	35835	+	35858	Rmet_6024				Op1835f_1
TSS_35955+4	35955	+	533	Rmet_6023	0	369.667	67.4487	Op1835f_1	NA	s
TSS_36162+4	36162	+	326	Rmet_6023	0	213	6.9282	Op1835f_1	NA	s
5UTR_7	36178	+	36488	Rmet_6023				Op1835f_1
NPKM_6436	36488	+	37487	Rmet_6023		45.6667	4.72582	Op1835f_1	NA	Q1LAE4 Putative uncharacterized protein
TSS_36842-4	36842	-	2904	Rmet_6026	0	18	2	Op1836r_1	NA	s
NPKM_6437	37534	+	37894	Rmet_6022		39	1	Op1835f_1	NA	Q58AQ9 Putative uncharacterized protein RMe0240 (Putative uncharacterized protein)
NPKM_6438	37906	+	38428	Rmet_6021		29	2	Op1835f_1	NA	Q1LAE6 Putative uncharacterized protein
3UTR_95	38393	-	38449	Rmet_6359				Op2108r_1
3UTR_7	38429	+	38537	Rmet_6021				Op1835f_1
NPKM_6439	38450	-	38615	Rmet_6359		0.666667	0.57735	Op2108r_1	NA	NA
5UTR_8	38565	+	38604	Rmet_6020				Op1835f_1
TSS_38587+4	38587	+	17	Rmet_6020	0	194.667	39.7157	Op1835f_1	NA	s
NPKM_6440	38604	+	38865	Rmet_6020		15.6667	1.52753	Op1835f_1	NA	Q1LAE7 Putative uncharacterized protein
5UTR_89	38616	-	38710	Rmet_6359				Op2108r_1
NPKM_6441	38981	+	39806	Rmet_6019		8	0	Op1835f_1	NA	Q1LAE8 Putative uncharacterized protein
NPKM_6442	39805	+	40660	Rmet_6018		15.3333	1.1547	Op1835f_1	NA	Q58AQ5 Putative uncharacterized protein RMe0244
TSS_39961+4	39961	+	810	Rmet_6017	0	16	1.73205	Op1835f_1	NA	s
TSS_40521+4	40521	+	250	Rmet_6017	0	296	42.3202	Op1835f_1	NA	no
TSS_40690+4	40690	+	81	Rmet_6017	0	16.6667	2.08167	Op1835f_1	NA	no
NPKM_6443	40771	+	41287	Rmet_6017		14.3333	3.21455	Op1835f_1	NA	Q1LAF0 Putative uncharacterized protein
NPKM_6444	41443	+	41809	Rmet_6016		16.6667	2.08167	Op1835f_1	NA	Q58AQ4 Putative uncharacterized protein RMe0245 (Putative uncharacterized protein)
TSS_41448-4	41448	-	2833	Rmet_6359	0	17	1.73205	Op2108r_1	NA	s
TSS_41630+4	41630	+	534	Rmet_6015	0	29.3333	3.78594	Op1835f_1	NA	no
3UTR_8	41810	+	41840	Rmet_6016				Op1835f_1
5UTR_9	42121	+	42164	Rmet_6015				Op1835f_1
NPKM_6445	42164	+	42818	Rmet_6015		1	0	Op1835f_1	NA	Q58AQ3 Putative uncharacterized protein RMe0246 (Putative uncharacterized protein)
TSS_43088-4	43088	-	4473	Rmet_6359	0	24	4	Op2108r_1	NA	(m)-ba
NPKM_6446	43215	+	45009	Rmet_6014		7.66667	0.57735	Op1835f_2	NA	Q58AQ2 Putative uncharacterized protein RMe0247 (Putative uncharacterized protein)
TSS_44119+4	44119	+	1114	Rmet_6013	0	103.333	18.61	Op1835f_2	NA	(w)-sba
TSS_44462+4	44462	+	771	Rmet_6013	0	25	2	Op1835f_2	NA	no
3UTR_9	45010	+	45021	Rmet_6014				Op1835f_2
TSS_45072+4	45072	+	161	Rmet_6013	0	105	15.5242	Op1835f_2	NA	w
5UTR_10	45131	+	45233	Rmet_6013				Op1835f_2
NPKM_6447	45233	+	45662	Rmet_6013		10.3333	0.57735	Op1835f_2	NA	Q58AQ1 Putative uncharacterized protein RMe0248 (Putative uncharacterized protein)
3UTR_10	45663	+	45725	Rmet_6013				Op1835f_2
NPKM_6448	45854	+	46310	Rmet_6012		4.33333	0.57735	Op1834f_1	NA	Q1LAF5 Putative uncharacterized protein
TSS_46185+4	46185	+	163	Rmet_6011	0	121.333	2.88675	Op1833f_1	NA	no
NPKM_6449	46348	+	46963	Rmet_6011		3	0	Op1833f_1	NA	Q1LAF6 Putative uncharacterized protein
TSS_46867-4	46867	-	8252	Rmet_6359	0	17.3333	5.85947	Op2108r_1	NA	s
NPKM_6450	47025	+	47418	Rmet_6010		10.3333	0.57735	Op1833f_2	NA	Q1LAF7 Putative uncharacterized protein
TSS_47090+4	47090	+	344	Rmet_6360	traB	78	12.49	Op1833f_3	NA	m
NPKM_6451	47434	+	47554	Rmet_6360	traB	27	3.60555	Op1833f_3	NA	NA
3UTR_11	47555	+	47588	Rmet_6360	traB			Op1833f_3
NPKM_6452	47690	+	48530	Rmet_6009		2	0	Op1833f_3	NA	Q58AP7 Putative uncharacterized protein RMe0252 (Putative uncharacterized protein)
3UTR_12	48531	+	48543	Rmet_6009				Op1833f_3
3UTR_94	48655	-	49485	Rmet_6007				Op1832r_1
NPKM_6453	48728	+	48935	Rmet_6361		0	0	Op1833f_3	NA	NA
5UTR_11	49006	+	49040	Rmet_6008				Op1833f_4
TSS_49022+4	49022	+	18	Rmet_6008	0	116	25.5147	Op1833f_4	NA	s
NPKM_6454	49040	+	49415	Rmet_6008		16	3.60555	Op1833f_4	NA	Q58AP5 Putative uncharacterized protein RMe0254 (Putative uncharacterized protein)
TSS_49088-4	49088	-	10473	Rmet_6359	0	29.3333	9.07377	Op2108r_1	NA	no
3UTR_13	49416	+	49443	Rmet_6008				Op1833f_4
NPKM_6455	49486	-	50491	Rmet_6007		41.6667	1.52753	Op1832r_1	NA	Q1LAG0 Putative uncharacterized protein
5UTR_88	50492	-	51136	Rmet_6007				Op1832r_1
TSS_50694-4	50694	-	203	Rmet_6007	0	106.667	15.9478	Op1832r_1	NA	no
TSS_50872+4	50872	+	44	Rmet_6006	int	2202.67	537.191	Op1831f_1	NA	s
5UTR_12	50902	+	50916	Rmet_6006	int			Op1831f_1
NPKM_6456	50916	+	52092	Rmet_6006	int	75.6667	5.68624	Op1831f_1	NA	Q58AP4 Putative uncharacterized protein RMe0255 (Phage integrase)
TSS_51206-4	51206	-	715	Rmet_6007	0	533	86.954	Op1832r_1	NA	s
TSS_51371+4	51371	+	3292	Rmet_6003	0	75	12.2882	Op1829f_1	NA	s
3UTR_93	51663	-	52228	Rmet_6005	dnaJ			Op1830r_1
3UTR_14	52093	+	54097	Rmet_6006	int			Op1831f_1
NPKM_6457	52229	-	54167	Rmet_6005	dnaJ	16.3333	1.1547	Op1830r_1	NA	Q1LAG2 Heat shock protein DnaJ-like protein
NPKM_6458	54328	-	54541	Rmet_6004		1.33333	1.1547	Op1829r_1	NA	Q1LAG3 Putative uncharacterized protein
NPKM_6459	54555	-	54810	Rmet_6362		0.666667	0.57735	Op1829r_1	NA	NA
5UTR_13	54580	+	54663	Rmet_6003				Op1829f_1
NPKM_6460	54663	+	55194	Rmet_6003		8	1	Op1829f_1	NA	Q58AP2 Putative uncharacterized protein RMe0257 (Putative uncharacterized protein)
5UTR_87	54811	-	54851	Rmet_6362				Op1829r_1
3UTR_15	55195	+	55208	Rmet_6003				Op1829f_1
NPKM_6461	55265	+	55475	Rmet_6363		1.33333	0.57735	Op1829f_1	NA	NA
3UTR_16	55476	+	55517	Rmet_6363				Op1829f_1
5UTR_14	55979	+	56002	Rmet_6002	tnpA			Op1829f_1
NPKM_6462	56002	+	56677	Rmet_6002	tnpA	0	0	Op1829f_1	NA	Q58AP1 Putative uncharacterized protein RMe0258 (Transposase Tn3)
3UTR_92	56669	-	57533	Rmet_6000				Op1828r_3
NPKM_6463	56710	+	57547	Rmet_6001		0	0	Op1829f_1	NA	Q58AP0 Putative uncharacterized protein RMe0259 (Cointegrate resolution protein T)
NPKM_6464	57534	-	57810	Rmet_6000		57	2.64575	Op1828r_3	NA	Q1LAG7 Putative uncharacterized protein
TSS_57598+4	57598	+	6212	Rmet_5994	gntR	195.333	23.6714	Op1827f_1	NA	s
NPKM_6465	57921	-	58980	Rmet_5999	ompP3	7.33333	0.57735	Op1828r_2	NA	Q1LAG8 Porin, Gram-negative type
TSS_57939-4	57939	-	129	Rmet_6000	0	150.667	29.0057	Op1828r_3	NA	s
TSS_58871-4	58871	-	1061	Rmet_6000	0	32.3333	9.29157	Op1828r_3	NA	no
NPKM_6466	59114	-	60359	Rmet_5998	atsH	20.6667	1.52753	Op1828r_2	NA	Q1LAG9 Putative uncharacterized protein
TSS_59263+4	59263	+	4547	Rmet_5994	gntR	1680.67	234.871	Op1827f_1	NA	no
TSS_59758+4	59758	+	4052	Rmet_5994	gntR	155.667	21.5484	Op1827f_1	NA	no
TSS_60360+4	60360	+	3450	Rmet_5994	gntR	247	62.8649	Op1827f_1	NA	s
TSS_60495+4	60495	+	3315	Rmet_5994	gntR	23.6667	2.08167	Op1827f_1	NA	s
NPKM_6467	60630	-	61962	Rmet_5997		20.6667	1.52753	Op1828r_2	NA	Q58AN8 Aryldialkylphosphatase-related protein (Amidohydrolase)
TSS_61215-4	61215	-	856	Rmet_5998	atsH	130.667	21.0317	Op1828r_2	NA	s
TSS_61958+4	61958	+	1852	Rmet_5994	gntR	44.3333	4.72582	Op1827f_1	NA	m
NPKM_6468	61983	-	62766	Rmet_5996		9.66667	1.52753	Op1828r_1	NA	Q1LAH1 Alpha/beta hydrolase fold
TSS_61998+4	61998	+	1812	Rmet_5994	gntR	85.3333	18.23	Op1827f_1	NA	s
NPKM_6469	62765	-	63644	Rmet_5995	mhpD	16.6667	2.88675	Op1828r_1	NA	Q1LAH2 Fumarylacetoacetate (FAA) hydrolase
TSS_63155-4	63155	-	389	Rmet_5996	0	22.3333	5.50757	Op1828r_1	NA	no
TSS_63222-4	63222	-	456	Rmet_5996	0	106.333	19.0351	Op1828r_1	NA	no
5UTR_86	63645	-	63701	Rmet_5995	mhpD			Op1828r_1
TSS_63682-4	63682	-	38	Rmet_5995	mhpD	93.6667	10.9697	Op1828r_1	NA	s
5UTR_15	63755	+	63810	Rmet_5994	gntR			Op1827f_1
TSS_63772+4	63772	+	38	Rmet_5994	gntR	1071.67	356.395	Op1827f_1	NA	no
NPKM_6470	63810	+	64506	Rmet_5994	gntR	59.6667	4.04145	Op1827f_1	NA	Q58AN5 Transcriptional regulator (Transcriptional regulator, GntR family)
3UTR_91	63815	-	64953	Rmet_5993	ahpD			Op1826r_2
NPKM_6471	64688	+	64889	Rmet_6364		17	2.64575	Op1827f_1	NA	NA
NPKM_6472	64954	-	65329	Rmet_5993	ahpD	52.3333	0.57735	Op1826r_2	NA	Q58AN4 Putative uncharacterized protein RMe0265 (Alkylhydroperoxidase AhpD core)
NPKM_6473	65333	-	65600	Rmet_5992	merP	36.3333	3.21455	Op1826r_2	EIP-TRA-Other	Q58AN3 Periplasmic transport protein (Heavy metal transport/detoxification protein)
TSS_65600-4	65600	-	0	Rmet_5992	merP	104	53.0189	Op1826r_2	EIP-TRA-Other	m
NPKM_6474	65625	-	65973	Rmet_5991	merT	8	2	Op1826r_1	EIP-TRA-Other	Q58AN2 Mercuric transport protein (Mercuric transport protein MerT)
TSS_66019+4	66019	+	31	Rmet_5990	merR	433.333	26.2742	Op1825f_1	NA	s
NPKM_6475	66050	+	66449	Rmet_5990	merR	46	4.3589	Op1825f_1	NA	Q58AN1 Mercury regulatory protein (Transcriptional regulator, MerR family)
TSS_66347-4	66347	-	374	Rmet_5991	merT	18.3333	1.52753	Op1826r_1	EIP-TRA-Other	no
3UTR_17	66450	+	69214	Rmet_5990	merR			Op1825f_1
TSS_66551+4	66551	+	5877	Rmet_6365	0	38	8.18535	Op2109f_1	NA	no
NPKM_6476	66877	-	69199	Rmet_5989		119.333	3.51188	Op1824r_2	NA	Q1LAH8 Cytochrome c, class I
TSS_67754+4	67754	+	4674	Rmet_6365	0	58	7	Op2109f_1	NA	s
TSS_68365+4	68365	+	4063	Rmet_6365	0	35.3333	8.96289	Op2109f_1	NA	s
5UTR_85	69200	-	69217	Rmet_5989				Op1824r_2
TSS_69254-4	69254	-	55	Rmet_5989	0	220.667	53.2009	Op1824r_2	NA	s
TSS_69271+4	69271	+	3157	Rmet_6365	0	49.3333	13.3167	Op2109f_1	NA	(m)-ba
3UTR_90	69382	-	69697	Rmet_5988	bimA2			Op1824r_1
NPKM_6477	69698	-	71186	Rmet_5988	bimA2	28.6667	1.1547	Op1824r_1	NA	Q58AM9 Putative integrase/recombinase (Phage integrase-like SAM-like)
NPKM_6478	71182	-	72121	Rmet_5987	bimB2	35.3333	0.57735	Op1824r_1	NA	Q58AM8 Putative uncharacterized protein RMe0271
5UTR_84	72122	-	72170	Rmet_5987	bimB2			Op1824r_1
5UTR_16	72334	+	72428	Rmet_6365				Op2109f_1
3UTR_89	72377	-	72548	Rmet_6366				Op2110r_1
NPKM_6479	72428	+	72521	Rmet_6365		5.33333	1.1547	Op2109f_1	NA	NA
NPKM_6480	72549	-	72654	Rmet_6366		4	0	Op2110r_1	NA	NA
NPKM_6481	72607	+	72898	Rmet_5986		6	1	Op1823f_1	NA	Q1LAI1 Putative uncharacterized protein
TSS_72644+4	72644	+	1395	Rmet_5984	czcN	25.6667	10.2632	Op1821f_1	NA	s
NPKM_6482	72985	-	73165	Rmet_6367		5.66667	0.57735	Op1822r_1	NA	NA
5UTR_83	73166	-	73330	Rmet_6367				Op1822r_1
TSS_73195+4	73195	+	844	Rmet_5984	czcN	16.6667	4.72582	Op1821f_1	NA	(w)-ba
TSS_73205+4	73205	+	834	Rmet_5984	czcN	16.6667	3.51188	Op1821f_1	NA	no
3UTR_88	73336	-	73500	Rmet_5985	czcM			Op1822r_1
TSS_73396+4	73396	+	643	Rmet_5984	czcN	232.333	21.9393	Op1821f_1	NA	no
NPKM_6483	73501	-	73960	Rmet_5985	czcM	3	0	Op1822r_1	EIP-TRA-Other	Q58AM5 MgtC protein (MgtC/SapB transporter)
TSS_73647-4	73647	-	482	Rmet_6367	czcM	54.6667	22.723	Op1822r_1	NA	s
5UTR_82	73961	-	74084	Rmet_5985	czcM			Op1822r_1
NPKM_6484	74039	+	74861	Rmet_5984	czcN	8	1.73205	Op1821f_1	NA	B2UED1 Isoprenylcysteine carboxyl methyltransferase
TSS_74100+4	74100	+	790	Rmet_6368	0	15.3333	2.08167	Op1821f_1	NA	(w)-sba
TSS_74141+4	74141	+	749	Rmet_6368	0	37.3333	9.29157	Op1821f_1	NA	no
NPKM_6485	74890	+	75070	Rmet_6368		8.66667	2.08167	Op1821f_1	NA	NA
TSS_74891+4	74891	+	284	Rmet_5983	czcI	21.6667	5.1316	Op1820f_1	NA	s
TSS_75063-4	75063	-	1103	Rmet_5985	czcM	29	4.58258	Op1822r_1	EIP-TRA-Other	s
TSS_75078+4	75078	+	97	Rmet_5983	czcI	110.333	27.0617	Op1820f_1	NA	no
TSS_75122+4	75122	+	53	Rmet_5983	czcI	1113.67	145.246	Op1820f_1	NA	m
TSS_75144+4	75144	+	31	Rmet_5983	czcI	130.667	21.8251	Op1820f_1	NA	no
NPKM_6486	75175	+	75523	Rmet_5983	czcI	357.333	45.1811	Op1820f_1	NA	Q1LAI4 Putative uncharacterized protein
TSS_75311-4	75311	-	1351	Rmet_5985	czcM	50.3333	11.5902	Op1822r_1	EIP-TRA-Other	s
NPKM_6487	75598	+	76855	Rmet_5982	czcC	57	4	Op1819f_1	EIP-TRA-Ion	P13509 Cobalt-zinc-cadmium resistance protein czcC
NPKM_6488	76872	+	78435	Rmet_5981	czcB	39	1	Op1819f_1	EIP-TRA-Ion	P13510 Cobalt-zinc-cadmium resistance protein czcB
TSS_78143+4	78143	+	308	Rmet_5980	czcA	32.3333	11.6762	Op1819f_1	EIP-TRA-Ion	w
NPKM_6489	78451	+	81643	Rmet_5980	czcA	42.3333	0.57735	Op1819f_1	EIP-TRA-Ion	P13511 Cobalt-zinc-cadmium resistance protein czcA
TSS_78567-4	78567	-	4607	Rmet_5985	czcM	19	2	Op1822r_1	EIP-TRA-Other	s
TSS_79420-4	79420	-	5460	Rmet_5985	czcM	17.3333	4.93288	Op1822r_1	EIP-TRA-Other	(w)-sba
TSS_80690+4	80690	+	1003	Rmet_5979	czcD	36.3333	3.78594	Op1819f_1	EIP-TRA-Ion	no
NPKM_6490	81693	+	82644	Rmet_5979	czcD	26.3333	0.57735	Op1819f_1	EIP-TRA-Ion	P13512 Cobalt-zinc-cadmium resistance protein czcD
NPKM_6491	82645	+	83323	Rmet_5978	czcR	38.6667	0.57735	Op1819f_1	EIP-SIG-2Comp	Q44006 Transcriptional activator protein czcR
NPKM_6492	83327	+	84758	Rmet_5977	czcS	22.3333	1.52753	Op1819f_1	EIP-SIG-2Comp	Q44007 Sensor protein czcS
TSS_84829+4	84829	+	37	Rmet_5976	czcE	26	5	Op1819f_1	NA	no
NPKM_6493	84866	+	85268	Rmet_5976	czcE	26.3333	3.05505	Op1819f_1	NA	Q1LAJ1 Putative uncharacterized protein
3UTR_18	85269	+	85286	Rmet_5976	czcE			Op1819f_1
3UTR_87	85460	-	85565	Rmet_5975	czcJ			Op1818r_2
NPKM_6494	85566	-	85845	Rmet_5975	czcJ	9.33333	1.1547	Op1818r_2	NA	B2UEC1 Putative uncharacterized protein
5UTR_81	85846	-	85846	Rmet_5975	czcJ			Op1818r_2
TSS_85892-4	85892	-	47	Rmet_5975	czcJ	17.3333	5.1316	Op1818r_2	NA	s
TSS_85937-4	85937	-	92	Rmet_5975	czcJ	22.6667	4.04145	Op1818r_2	NA	no
3UTR_86	85973	-	86026	Rmet_5974	ompP			Op1818r_2
NPKM_6495	86027	-	87095	Rmet_5974	ompP	31	1	Op1818r_2	NA	B2UEC0 Porin Gram-negative type
5UTR_80	87096	-	87210	Rmet_5974	ompP			Op1818r_2
NPKM_6496	87211	-	88105	Rmet_5973	tnpB	0	0	Op1818r_1	NA	B2UH78 Integrase catalytic region
TSS_87294-4	87294	-	199	Rmet_5974	ompP	89.3333	25.697	Op1818r_2	NA	(m)-sba
NPKM_6497	88101	-	88398	Rmet_5972	tnpA	0	0	Op1818r_1	NA	A7C8W8 Transposase IS3/IS911 family protein
TSS_88154+4	88154	+	528	Rmet_5971	flgB	15	2	Op1817f_1	DIV-MOT-Flagel	s
TSS_88410-4	88410	-	12	Rmet_5972	tnpA	159.667	34.9333	Op1818r_1	NA	no
5UTR_17	88533	+	88682	Rmet_5971	flgB			Op1817f_1
NPKM_6498	88682	+	89105	Rmet_5971	flgB	4.66667	1.52753	Op1817f_1	DIV-MOT-Flagel	Q58AL6 Putative flagellar basal-body rod protein (Flagellar basal-body rod protein FlgB)
3UTR_19	89106	+	89159	Rmet_5971	flgB			Op1817f_1
NPKM_6499	89119	-	89401	Rmet_6369		3	0	Op2111r_1	NA	NA
TSS_89441-4	89441	-	40	Rmet_6369	0	22.3333	4.50925	Op2111r_1	NA	s
TSS_89563+4	89563	+	41	Rmet_5970	czcP	24.3333	5.50757	Op1817f_1	MET-EN-P_ATPase	no
5UTR_18	89572	+	89604	Rmet_5970	czcP			Op1817f_1
NPKM_6500	89604	+	92094	Rmet_5970	czcP	7.66667	0.57735	Op1817f_1	MET-EN-P_ATPase	Q1LAJ7 Heavy metal translocating P-type ATPase
TSS_90192+4	90192	+	6101	Rmet_5965	tnpA	24	1.73205	Op1815f_1	NA	no
3UTR_85	91183	-	92150	Rmet_5969				Op1816r_3
3UTR_20	92095	+	92461	Rmet_5970	czcP			Op1817f_1
NPKM_6501	92151	-	92454	Rmet_5969		20.3333	2.08167	Op1816r_3	NA	B2UEB6 Putative uncharacterized protein
TSS_92535-4	92535	-	81	Rmet_5969	0	59.6667	2.51661	Op1816r_3	NA	s
NPKM_6502	92686	-	93808	Rmet_5968	gtrB1	3.66667	0.57735	Op1816r_2	NA	B2UEB5 Glycosyl transferase family 2
NPKM_6503	93804	-	94188	Rmet_5967	gtrA1	1.66667	0.57735	Op1816r_1	NA	B2UEB4 GtrA family protein
NPKM_6504	94184	-	95792	Rmet_5966	gtrM1	2	0	Op1816r_1	NA	Q58AL3 Putative transmembrane protein
TSS_96132-4	96132	-	340	Rmet_5966	gtrM1	125.333	28.7286	Op1816r_1	NA	no
TSS_96216-4	96216	-	424	Rmet_5966	gtrM1	21	4	Op1816r_1	NA	s
5UTR_19	96219	+	96293	Rmet_5965	tnpA			Op1815f_1
NPKM_6505	96293	+	96572	Rmet_5965	tnpA	17	2	Op1815f_1	NA	Q58AL2 Insertion element protein (Putative uncharacterized protein)
3UTR_21	96573	+	97138	Rmet_5965	tnpA			Op1815f_1
NPKM_6506	96758	-	96812	Rmet_6370		29.6667	4.16333	Op1814r_1	NA	NA
NPKM_6507	96789	-	97116	Rmet_5964	tnpA	21.6667	2.08167	Op1814r_1	NA	Q1LAK3 Transposase IS3/IS911
TSS_97054-4	97054	-	242	Rmet_6370	0	138.667	4.04145	Op1814r_1	NA	no
5UTR_79	97117	-	97145	Rmet_5964	tnpA			Op1814r_1
5UTR_20	97141	+	97226	Rmet_5963				Op1813f_1
TSS_97206-4	97206	-	90	Rmet_5964	tnpA	187	23.0651	Op1814r_1	NA	s
NPKM_6508	97226	+	97472	Rmet_5963		26.6667	2.3094	Op1813f_1	NA	Q1LAK4 Putative uncharacterized protein
3UTR_22	97473	+	97802	Rmet_5963				Op1813f_1
5UTR_21	97987	+	98191	Rmet_5962	gtrM3			Op1813f_1
NPKM_6509	98191	+	99877	Rmet_5962	gtrM3	2.66667	0.57735	Op1813f_1	NA	Q58AL0 Putative transmembrane protein (Glycosyl transferase, family 39)
TSS_98671-4	98671	-	1555	Rmet_5964	tnpA	19.3333	0.57735	Op1814r_1	NA	no
3UTR_23	99878	+	100127	Rmet_5962	gtrM3			Op1813f_1
3UTR_84	100144	-	100165	Rmet_5961				Op2112r_1
NPKM_6510	100166	-	100400	Rmet_5961		12.6667	2.51661	Op2112r_1	NA	Q1LAK6 Putative uncharacterized protein
TSS_100199-4	100199	-	3083	Rmet_5964	tnpA	144.333	30.9892	Op1814r_1	NA	no
5UTR_22	100535	+	101353	Rmet_5960	int			Op1813f_2
TSS_100664+4	100664	+	689	Rmet_5960	int	16.6667	3.21455	Op1813f_2	NA	s
NPKM_6511	100698	-	100866	Rmet_6371		14.6667	2.08167	Op2112r_1	NA	NA
5UTR_78	100867	-	101716	Rmet_6371				Op2112r_1
TSS_100887-4	100887	-	21	Rmet_6371	0	25.3333	4.16333	Op2112r_1	NA	m
TSS_100924+4	100924	+	429	Rmet_5960	int	86.3333	12.6623	Op1813f_2	NA	s
TSS_101020-4	101020	-	154	Rmet_6371	0	31.3333	5.1316	Op2112r_1	NA	no
NPKM_6512	101353	+	101728	Rmet_5960	int	10.3333	1.1547	Op1813f_2	NA	Q58AK9 Putative uncharacterized protein RMe0295
TSS_101604-4	101604	-	738	Rmet_6371	0	22	3.60555	Op2112r_1	NA	w
NPKM_6513	101870	+	102392	Rmet_5959	int	1.66667	1.1547	Op1813f_2	NA	Q58AK7 Putative uncharacterized protein RMe0297 (Phage integrase)
3UTR_24	102393	+	102415	Rmet_5959	int			Op1813f_2
5UTR_23	102418	+	102445	Rmet_6372				Op1813f_2
NPKM_6514	102445	+	102823	Rmet_6372		2.33333	1.1547	Op1813f_2	NA	NA
NPKM_6515	102798	+	103014	Rmet_5958		1.33333	0.57735	Op1813f_2	NA	Q1LAK9 Putative uncharacterized protein
TSS_102994+4	102994	+	69	Rmet_6373	0	53	13.8924	Op1813f_3	NA	no
5UTR_24	103027	+	103063	Rmet_6373				Op1813f_3
NPKM_6516	103063	+	103291	Rmet_6373		5	1	Op1813f_3	NA	NA
TSS_103116+4	103116	+	63	Rmet_5957	tnpA	134	32.078	Op1813f_3	NA	no
NPKM_6517	103179	+	104361	Rmet_5957	tnpA	5	1	Op1813f_3	NA	Q1LAL0 Transposase IS66
3UTR_25	104362	+	104371	Rmet_5957	tnpA			Op1813f_3
5UTR_25	104408	+	104415	Rmet_5956	tnp			Op1813f_3
NPKM_6518	104415	+	104562	Rmet_5956	tnp	1	0	Op1813f_3	NA	Q1LAL1 ISPpu14, transposase Orf3
3UTR_26	104563	+	104567	Rmet_5956	tnp			Op1813f_3
NPKM_6519	104609	+	104714	Rmet_5955	int	1.33333	0.57735	Op1813f_3	NA	Q1LAL2 Phage integrase
3UTR_83	104624	-	104783	Rmet_5954	tnpA			Op1812r_1
NPKM_6520	104784	-	105795	Rmet_5954	tnpA	9	1.73205	Op1812r_1	NA	Q58AK3 Insertion element protein (Integrase, catalytic region)
TSS_105489-4	105489	-	4623	Rmet_6371	0	25	1	Op2112r_1	NA	no
5UTR_26	105794	+	105879	Rmet_5953	cusF			Op1811f_1
5UTR_77	105796	-	106207	Rmet_5954	tnpA			Op1812r_1
NPKM_6521	105879	+	106143	Rmet_5953	cusF	2.33333	1.1547	Op1811f_1	NA	Q58AK2 Putative uncharacterized protein RMe0302 (Conserved hypothetical signal peptide protein)
3UTR_27	106144	+	106158	Rmet_5953	cusF			Op1811f_1
TSS_106170+4	106170	+	3297	Rmet_5950	int	24.6667	8.14453	Op1809f_1	NA	no
3UTR_82	106223	-	106298	Rmet_5952	tnpA			Op1810r_2
NPKM_6522	106299	-	107298	Rmet_5952	tnpA	17	3	Op1810r_2	NA	Q58AK1 Insertion element IRSme11 protein
5UTR_76	107299	-	107316	Rmet_5952	tnpA			Op1810r_2
NPKM_6523	107323	-	109240	Rmet_5951	tnpA	3.33333	0.57735	Op1810r_1	NA	Q58AK0 Insertion element IRSme11 protein (Transposase Tn3)
TSS_107355-4	107355	-	57	Rmet_5952	tnpA	107.333	14.5717	Op1810r_2	NA	(w)-ba
TSS_107361+4	107361	+	2106	Rmet_5950	int	59.6667	10.9697	Op1809f_1	NA	(w)-nu
TSS_109268-4	109268	-	28	Rmet_5951	tnpA	28	7	Op1810r_1	NA	s
3UTR_81	109364	-	109985	Rmet_5949	pbrD			Op1808r_2
NPKM_6524	109467	+	109881	Rmet_5950	int	1.33333	0.57735	Op1809f_1	NA	Q58AJ9 Putative integrase/recombinase (Phage integrase)
3UTR_28	109882	+	109895	Rmet_5950	int			Op1809f_1
NPKM_6525	109986	-	110856	Rmet_5949	pbrD	15.6667	1.52753	Op1808r_2	NA	Q1LAL8 Putative uncharacterized protein
TSS_110488-4	110488	-	1248	Rmet_5951	tnpA	38	12.1244	Op1810r_1	NA	no
TSS_110719+4	110719	+	3863	Rmet_5946	pbrR	205.667	50.6491	Op1807f_1	NA	s
TSS_110804+4	110804	+	3778	Rmet_5946	pbrR	37	4	Op1807f_1	NA	s
TSS_111006-4	111006	-	150	Rmet_5949	pbrD	36.3333	9.86577	Op1808r_2	NA	no
NPKM_6526	111023	-	112100	Rmet_5948	pbrB/C	5.66667	0.57735	Op1808r_1	GIP-PTL-Exp	Q58AJ7 PbrB/pbrC lead resistance fusion protein (Signal peptidase II. Aspartic peptidase. MEROPS family A08)
TSS_111789+4	111789	+	2793	Rmet_5946	pbrR	21	2	Op1807f_1	NA	s
NPKM_6527	112096	-	114496	Rmet_5947	pbrA	7.66667	0.57735	Op1808r_1	MET-EN-P_ATPase	Q58AJ6 Pb-efflux ATPase (Heavy metal translocating P-type ATPase)
TSS_112599-4	112599	-	499	Rmet_5948	pbrB/C	20.6667	3.05505	Op1808r_1	GIP-PTL-Exp	s
5UTR_75	114497	-	115282	Rmet_5947	pbrA			Op1808r_1
TSS_114524-4	114524	-	28	Rmet_5947	pbrA	26.6667	5.7735	Op1808r_1	MET-EN-P_ATPase	s
TSS_114561+4	114561	+	21	Rmet_5946	pbrR	214.667	12.6623	Op1807f_1	NA	s
5UTR_27	114579	+	114582	Rmet_5946	pbrR			Op1807f_1
NPKM_6528	114582	+	115020	Rmet_5946	pbrR	15.6667	1.52753	Op1807f_1	NA	Q58AJ5 PbrR protein (Transcriptional regulator, MerR family)
TSS_115102+4	115102	+	39	Rmet_5945	pbrT	273	28.6182	Op1807f_2	EIP-TRA-Ion	s
NPKM_6529	115141	+	117070	Rmet_5945	pbrT	53.3333	4.72582	Op1807f_2	EIP-TRA-Ion	Q58AJ4 PbrT protein (Iron permease FTR1)
TSS_116694-4	116694	-	2198	Rmet_5947	pbrA	33	9.53939	Op1808r_1	MET-EN-P_ATPase	no
TSS_117004-4	117004	-	2508	Rmet_5947	pbrA	47	9.53939	Op1808r_1	MET-EN-P_ATPase	(w)-ba
TSS_117222+4	117222	+	35	Rmet_5944	pbrUa	39.3333	5.85947	Op1807f_2	NA	m
NPKM_6530	117257	+	118196	Rmet_5944	pbrUa	12.6667	0.57735	Op1807f_2	NA	Q58AJ3 Putative uncharacterized protein RMe0312 (Major facilitator superfamily MFS_1)
TSS_117403-4	117403	-	2907	Rmet_5947	pbrA	24.6667	1.52753	Op1808r_1	MET-EN-P_ATPase	no
NPKM_6531	118337	-	118553	Rmet_5943	tnmC	0	0	Op1806r_1	NA	Q58AJ2 Putative uncharacterized protein RMe0313 (Putative uncharacterized protein)
NPKM_6532	118606	-	119440	Rmet_5942	gspA	0	0	Op1806r_1	NA	Q5NUU5 Hypothetical general secretion pathway protein A (ATPase) (General secretion pathway protein)
NPKM_6533	119436	-	120876	Rmet_6374	tnmA	0	0	Op1806r_1	NA	NA
NPKM_6534	120987	-	121557	Rmet_6181	tnmB	0	0	Op1892r_1	NA	Q1L9I3 Putative uncharacterized protein
TSS_121660-4	121660	-	103	Rmet_6181	tnmB	353.667	56.1278	Op1892r_1	NA	s
NPKM_6535	121692	+	122070	Rmet_6180	pbrUb	6.66667	2.08167	Op1891f_1	NA	Q1L9Y7 General substrate transporter
TSS_121709-4	121709	-	152	Rmet_6181	tnmB	14.6667	1.52753	Op1892r_1	NA	no
TSS_121818-4	121818	-	261	Rmet_6181	tnmB	319	67.9485	Op1892r_1	NA	m
3UTR_29	122071	+	122346	Rmet_6180	pbrUb			Op1891f_1
3UTR_80	122238	-	122242	Rmet_6375				Op1890r_3
NPKM_6536	122243	-	122411	Rmet_6375		1.33333	0.57735	Op1890r_3	NA	NA
5UTR_74	122412	-	122443	Rmet_6375				Op1890r_3
NPKM_6537	122480	-	125447	Rmet_6179	tnpA	0	0	Op1890r_2	NA	Q58AI7 Transposase (Transposase Tn3)
NPKM_6538	125449	-	125932	Rmet_6178	tnpR	0	0	Op1890r_2	NA	Q1LEG5 Resolvase-like protein
NPKM_6539	125924	-	126926	Rmet_6177	urf-2	0	0	Op1890r_2	NA	Q58AI5 Putative uncharacterized protein (Diguanylate phosphodiesterase) (EAL domain)
NPKM_6540	126922	-	127159	Rmet_6176	merE	0	0	Op1890r_2	NA	P06690 Uncharacterized mercuric resistance protein merE
NPKM_6541	127155	-	127521	Rmet_6175	merD	0	0	Op1890r_2	NA	Q5NUV1 Putative secondary regulatory protein MerD (Transcriptional regulator, MerR family) (Putative secondary regulatory protein)
NPKM_6542	127538	-	129224	Rmet_6174	merA	1	0	Op1890r_2	NA	Q1L9Z3 Mercuric reductase MerA
NPKM_6543	129295	-	129571	Rmet_6173	merP	0	0	Op1890r_1	EIP-TRA-Other	Q58AI1 Periplasmic mercuric-ion binding protein (Mercuric transport protein periplasmic component)
NPKM_6544	129583	-	129934	Rmet_6172	merT	0	0	Op1890r_1	EIP-TRA-Other	Q5NUU8 Hypothetical mercuric ion transport protein (Mercuric transport protein MerT) (Mercuric-ion transport protein)
TSS_129981+4	129981	+	24	Rmet_6171	merR	55	7.93725	Op1889f_1	NA	(w)-sba
NPKM_6545	130005	+	130440	Rmet_6171	merR	0	0	Op1889f_1	NA	P69413 Mercuric resistance operon regulatory protein
NPKM_6546	130436	-	131219	Rmet_6170		12	1.73205	Op1888r_1	NA	Q1L9Z7 Putative uncharacterized protein
3UTR_30	130475	+	130965	mobile_element				0
TSS_131159-4	131159	-	1225	Rmet_6172	merT	32.3333	9.45163	Op1890r_1	EIP-TRA-Other	no
TSS_131208-4	131208	-	1274	Rmet_6172	merT	151.667	32.8684	Op1890r_1	EIP-TRA-Other	(m)-ba
5UTR_73	131220	-	131251	Rmet_6170				Op1888r_1
5UTR_29	131438	+	131448	Rmet_6169	dsbC			Op1887f_1
NPKM_6547	131448	+	132165	Rmet_6169	dsbC	5.66667	1.1547	Op1887f_1	GIP-PTL-Fold	Q58AH8 Putative thiol:disulfide interchange protein (Protein-disulfide isomerase)
3UTR_31	132166	+	132177	Rmet_6169	dsbC			Op1887f_1
TSS_132255+4	132255	+	11	Rmet_6168	traW	18.6667	5.03322	Op1887f_1	NA	no
NPKM_6548	132266	+	132899	Rmet_6168	traW	3.66667	0.57735	Op1887f_1	NA	Q58AH7 Sex pilus assembly and synthesis protein (Sex pilus assembly and synthesis protein)
TSS_132451-4	132451	-	1232	Rmet_6170	0	22.6667	2.08167	Op1888r_1	NA	w
NPKM_6549	132895	+	133930	Rmet_6167	traU	3.33333	0.57735	Op1887f_1	NA	Q58AH6 Sex pilus assembly and synthesis protein (TraU)
TSS_133326-4	133326	-	2107	Rmet_6170	0	61.3333	16.0728	Op1888r_1	NA	s
TSS_133820-4	133820	-	2601	Rmet_6170	0	18	1	Op1888r_1	NA	no
5UTR_30	133936	+	133997	Rmet_6166	trbC			Op1887f_1
NPKM_6550	133997	+	134615	Rmet_6166	trbC	6	0	Op1887f_1	NA	Q58AH5 Sex pilus assembly and mating pair formation protein
NPKM_6551	134718	+	135492	Rmet_6165		8.66667	0.57735	Op1887f_1	NA	Q58AH4 Putative uncharacterized protein RMe0331 (Putative uncharacterized protein)
3UTR_32	135493	+	135603	Rmet_6165				Op1887f_1
NPKM_6552	135569	-	135818	Rmet_6376	trbK	4.66667	1.1547	Op1886r_1	NA	NA
TSS_135784+4	135784	+	677	Rmet_6163	0	93.6667	12.0968	Op1885f_1	NA	s
NPKM_6553	135786	-	136233	Rmet_6164		4.66667	0.57735	Op1886r_1	NA	Q1LA03 Putative uncharacterized protein
5UTR_72	136234	-	136332	Rmet_6164				Op1886r_1
NPKM_6554	136461	+	137529	Rmet_6163		2.66667	0.57735	Op1885f_1	NA	Q58AH3 Putative uncharacterized protein RMe0332 (Putative uncharacterized protein)
3UTR_79	136529	-	137585	Rmet_6162				Op1884r_1
3UTR_33	137530	+	137538	Rmet_6163				Op1885f_1
NPKM_6555	137586	-	138210	Rmet_6162		530.333	14.5717	Op1884r_1	NA	Q1LA05 Putative transcriptional regulator, XRE family
5UTR_71	138211	-	138303	Rmet_6162				Op1884r_1
TSS_138295-4	138295	-	85	Rmet_6162	0	4924	611.767	Op1884r_1	NA	s
5UTR_31	138365	+	138399	Rmet_6161				Op1883f_1
NPKM_6556	138399	+	138900	Rmet_6161		10.3333	1.52753	Op1883f_1	NA	Q1LA06 Putative uncharacterized protein
TSS_138437+4	138437	+	1615	Rmet_6377	0	19.6667	2.88675	Op2113f_1	NA	s
3UTR_78	138440	-	139084	Rmet_6160	stbD			Op1882r_2
3UTR_34	138901	+	138946	Rmet_6161				Op1883f_1
NPKM_6557	139085	-	139361	Rmet_6160	stbD	16.3333	3.05505	Op1882r_2	NA	Q1LA07 Prevent-host-death protein
TSS_139333+4	139333	+	719	Rmet_6377	0	38.3333	6.50641	Op2113f_1	NA	s
TSS_139394-4	139394	-	33	Rmet_6160	stbD	26	9.53939	Op1882r_2	NA	s
NPKM_6558	139747	-	139945	Rmet_6159		23.3333	0.57735	Op1882r_2	NA	Q58AH0 Putative uncharacterized protein RMe0335 (Putative uncharacterized protein)
5UTR_70	139946	-	140450	Rmet_6159				Op1882r_2
5UTR_32	139971	+	140052	Rmet_6377				Op2113f_1
TSS_140004+4	140004	+	48	Rmet_6377	0	53	5.56776	Op2113f_1	NA	no
NPKM_6559	140052	+	140268	Rmet_6377		9.33333	2.08167	Op2113f_1	NA	NA
TSS_140148+4	140148	+	1803	Rmet_6378	0	64.6667	7.50555	Op2114f_1	NA	no
TSS_140196+4	140196	+	1755	Rmet_6378	0	115	13	Op2114f_1	NA	s
3UTR_35	140269	+	140423	Rmet_6377				Op2113f_1
TSS_140474-4	140474	-	529	Rmet_6159	0	146.667	19.2959	Op1882r_2	NA	m
3UTR_77	140477	-	141070	Rmet_6158				Op1882r_1
TSS_140522+4	140522	+	1429	Rmet_6378	0	147	5.19615	Op2114f_1	NA	w
NPKM_6560	141071	-	141317	Rmet_6158		7	1	Op1882r_1	NA	Q1LA09 Putative uncharacterized protein
TSS_141146-4	141146	-	1201	Rmet_6159	0	27.6667	5.7735	Op1882r_2	NA	s
NPKM_6561	141447	-	141939	Rmet_6157		4.66667	1.52753	Op1882r_1	NA	Q1LA10 Putative uncharacterized protein
NPKM_6562	141951	+	142284	Rmet_6378		2.33333	1.1547	Op2114f_1	NA	NA
3UTR_76	142207	-	142419	Rmet_6156				Op1882r_1
3UTR_36	142285	+	142383	Rmet_6378				Op2114f_1
NPKM_6563	142420	-	142648	Rmet_6156		11.6667	4.04145	Op1882r_1	NA	Q1LA11 Putative uncharacterized protein
NPKM_6564	142707	-	143115	Rmet_6155		20	1	Op1882r_1	NA	Q1LA12 Putative uncharacterized protein
NPKM_6565	143139	-	143721	Rmet_6154		17.6667	0.57735	Op1882r_1	NA	Q1LA13 Putative uncharacterized protein
TSS_143155-4	143155	-	40	Rmet_6155	0	62.6667	14.5717	Op1882r_1	NA	no
TSS_143572-4	143572	-	457	Rmet_6155	0	17.3333	3.21455	Op1882r_1	NA	s
5UTR_33	143833	+	143855	Rmet_6153	tnpA			Op1881f_1
NPKM_6566	143855	+	144182	Rmet_6153	tnpA	8	0	Op1881f_1	NA	Q58AG9 Putative uncharacterized protein ISRme8aa1 (Putative uncharacterized protein)
TSS_143856+4	143856	+	346	Rmet_6152	tnpB	81	29.5973	Op1881f_1	NA	s
NPKM_6567	144202	+	144451	Rmet_6152	tnpB	8.66667	2.51661	Op1881f_1	NA	Q58AG8 Putative uncharacterized protein ISRme8aa2
3UTR_37	144452	+	144989	Rmet_6152	tnpB			Op1881f_1
NPKM_6568	144600	-	145917	Rmet_6151		57.6667	1.52753	Op1880r_2	NA	Q58AG7 Putative uncharacterized protein RMe0338 (ATPase involved in DNA repair)
TSS_145461+4	145461	+	2684	Rmet_6149	bug	32.3333	5.1316	Op1879f_1	NA	s
5UTR_69	145918	-	146478	Rmet_6151				Op1880r_2
TSS_145984-4	145984	-	67	Rmet_6151	0	194.667	44.3772	Op1880r_2	NA	no
TSS_146157-4	146157	-	240	Rmet_6151	0	103	11.2694	Op1880r_2	NA	m
TSS_146322-4	146322	-	405	Rmet_6151	0	14.6667	0.57735	Op1880r_2	NA	s
3UTR_75	146505	-	146924	Rmet_6150				Op1880r_1
TSS_146774+4	146774	+	1371	Rmet_6149	bug	20.3333	4.16333	Op1879f_1	NA	s
NPKM_6569	146925	-	147867	Rmet_6150		15	2	Op1880r_1	NA	Q1LA17 Alpha/beta hydrolase fold
TSS_147839-4	147839	-	1922	Rmet_6151	0	34.3333	10.0167	Op1880r_2	NA	(w)-ba
NPKM_6570	147847	-	147952	Rmet_6379		1	1	Op1879r_1	NA	NA
5UTR_34	148117	+	148145	Rmet_6149	bug			Op1879f_1
NPKM_6571	148145	+	149165	Rmet_6149	bug	4.66667	0.57735	Op1879f_1	NA	Q1LA18 Twin-arginine translocation pathway signal
3UTR_38	149166	+	149169	Rmet_6149	bug			Op1879f_1
5UTR_35	149172	+	149195	Rmet_6148	nccC			Op1879f_1
NPKM_6572	149195	+	150542	Rmet_6148	nccC	4.33333	0.57735	Op1879f_1	NA	Q1LA19 Outer membrane efflux protein
NPKM_6573	150538	+	150820	Rmet_6147	nccBa	4	0	Op1879f_1	NA	Q1LA20 Putative uncharacterized protein
NPKM_6574	150847	+	151732	Rmet_6146	nccBb	2.33333	0.57735	Op1879f_1	EIP-TRA-Ion	Q58AG3 Putative nickel and cobalt resistance protein (Secretion protein HlyD)
TSS_150966-4	150966	-	3014	Rmet_6379	0	131.333	14.2945	Op1879r_1	NA	m
NPKM_6575	151728	+	154959	Rmet_6145	nccA	1.33333	0.57735	Op1879f_1	EIP-TRA-Ion	Q58AG2 Putative nickel and cobalt resistance protein (Heavy metal efflux pump CzcA)
TSS_153501-4	153501	-	5549	Rmet_6379	0	22	6.55744	Op1879r_1	NA	s
TSS_154117+4	154117	+	850	Rmet_6144	nreB	29	7.54983	Op1879f_1	EIP-SIG-2Comp	no
NPKM_6576	154967	+	156194	Rmet_6144	nreB	1	0	Op1879f_1	EIP-SIG-2Comp	Q58AG1 NreB protein (Drug antiporter protein)
3UTR_74	156637	-	156845	Rmet_6143	mmrQ			Op1878r_1
NPKM_6577	156846	-	157092	Rmet_6143	mmrQ	21	1	Op1878r_1	NA	Q58AG0 Putative uncharacterized protein RMe0345 (Conserved hypothetical signal peptide protein)
5UTR_68	157093	-	157141	Rmet_6143	mmrQ			Op1878r_1
NPKM_6578	157364	+	157787	Rmet_6142	flgB	13.3333	1.52753	Op1877f_1	DIV-MOT-Flagel	Q58AF9 Putative flagellar basal-body ROD protein (Flagellar basal-body rod protein FlgB)
TSS_157899+4	157899	+	82	Rmet_6141	0	80	18	Op1877f_2	NA	no
NPKM_6579	157981	+	158317	Rmet_6141		75	5.56776	Op1877f_2	NA	Q1LA26 Putative uncharacterized protein
NPKM_6580	158326	+	160444	Rmet_6140		42.3333	1.1547	Op1877f_2	NA	Q58AF7 Putative uncharacterized protein RMe0348 (Diguanylate cyclase/phosphodiesterase with PAS/PAC sensor(S))
TSS_158768+4	158768	+	3536	Rmet_6137	ubiE	83.3333	24.0069	Op1875f_1	NA	s
TSS_160080+4	160080	+	2224	Rmet_6137	ubiE	131.333	37.8462	Op1875f_1	NA	s
3UTR_73	160442	-	160539	Rmet_6139				Op1876r_1
3UTR_39	160445	+	161468	Rmet_6140				Op1877f_2
NPKM_6581	160540	-	161821	Rmet_6139		9.66667	0.57735	Op1876r_1	NA	Q58AF6 MFS transporter family protein (Major facilitator superfamily MFS_1)
NPKM_6582	161783	-	162065	Rmet_6138		13	3	Op1876r_1	NA	Q1LA29 Putative uncharacterized protein
5UTR_36	161956	+	162304	Rmet_6137	ubiE			Op1875f_1
5UTR_67	162066	-	162083	Rmet_6138				Op1876r_1
3UTR_72	162147	-	163912	Rmet_6136	silA			Op1874r_1
NPKM_6583	162304	+	163177	Rmet_6137	ubiE	3.33333	0.57735	Op1875f_1	NA	Q58AF5 Methyltransferase (Methyltransferase type 11)
TSS_162407+4	162407	+	828	Rmet_6380	0	18	6.08276	Op1875f_1	NA	s
NPKM_6584	163235	+	163424	Rmet_6380		1.66667	0.57735	Op1875f_1	NA	NA
3UTR_40	163425	+	163724	Rmet_6380				Op1875f_1
TSS_163664-4	163664	-	1599	Rmet_6138	0	243.667	49.5008	Op1876r_1	NA	s
NPKM_6585	163913	-	167084	Rmet_6136	silA	12.6667	0.57735	Op1874r_1	EIP-TRA-Ion	Q58AF4 Silver efflux protein (Heavy metal efflux pump CzcA)
TSS_165563-4	165563	-	3498	Rmet_6138	0	668	74.3236	Op1876r_1	NA	s
NPKM_6586	167080	-	168646	Rmet_6135	silB	6.33333	0.57735	Op1874r_1	EIP-TRA-Ion	Q58AF3 Silver efflux protein (Secretion protein HlyD)
TSS_168587+4	168587	+	2112	Rmet_6132	0	29.6667	0.57735	Op1873f_1	NA	m
NPKM_6587	168642	-	169950	Rmet_6134	silC	8	0	Op1874r_1	EIP-TRA-Ion	Q58AF2 Outer membrane silver efflux protein (Outer membrane efflux protein)
NPKM_6588	170022	-	170418	Rmet_6133	silD	25	4	Op1874r_1	NA	Q1LA34 Putative uncharacterized protein
5UTR_66	170419	-	170892	Rmet_6133	silD			Op1874r_1
TSS_170434-4	170434	-	16	Rmet_6133	silD	132.667	44.5234	Op1874r_1	NA	s
TSS_170449-4	170449	-	31	Rmet_6133	silD	51.3333	14.0119	Op1874r_1	NA	no
5UTR_37	170697	+	170699	Rmet_6132				Op1873f_1
NPKM_6589	170699	+	171095	Rmet_6132		2.66667	0.57735	Op1873f_1	NA	Q1LA35 Putative uncharacterized protein
3UTR_41	171096	+	171171	Rmet_6132				Op1873f_1
5UTR_38	171233	+	171274	Rmet_6131	ubiE2			Op1873f_1
NPKM_6590	171274	+	172144	Rmet_6131	ubiE2	1	0	Op1873f_1	NA	Q58AF1 Methyltransferase (Methyltransferase type 11)
NPKM_6591	172140	+	173766	Rmet_6130	gtrM2	0.333333	0.57735	Op1873f_1	NA	Q58AF0 Putative transmembrane protein (Glycosyl transferase, family 39)
NPKM_6592	173762	+	174146	Rmet_6129	gtrA2	0.333333	0.57735	Op1873f_1	NA	Q58AE9 Putative uncharacterized protein RMe0356 (GtrA-like protein)
NPKM_6593	174142	+	175246	Rmet_6128	gtrB2	0.666667	0.57735	Op1873f_1	NA	Q58AE8 Putative polymixin resistance glycosyltransferase transmembrane protein (Glycosyl transferase, family 2)
NPKM_6594	175450	+	176518	Rmet_6127	ompP2	19.3333	1.52753	Op1873f_2	NA	Q58AE7 Putative porin signal peptide protein (Porin, Gram-negative type)
TSS_175581-4	175581	-	5163	Rmet_6133	silD	15.3333	0.57735	Op1874r_1	NA	no
TSS_176005-4	176005	-	5587	Rmet_6133	silD	44.6667	8.5049	Op1874r_1	NA	s
TSS_176183-4	176183	-	5765	Rmet_6133	silD	46.6667	7.76745	Op1874r_1	NA	no
3UTR_42	176519	+	176605	Rmet_6127	ompP2			Op1873f_2
5UTR_39	176632	+	176891	Rmet_6381				Op1873f_2
TSS_176655+4	176655	+	236	Rmet_6381	0	26.6667	1.52753	Op1873f_2	NA	(m)-sba
NPKM_6595	176891	+	177215	Rmet_6381		4.66667	0.57735	Op1873f_2	NA	NA
NPKM_6596	177051	+	177348	Rmet_6126		3.33333	1.52753	Op1873f_2	NA	Q1LA41 Putative uncharacterized protein
3UTR_71	177345	-	177572	Rmet_6125	resU			Op1872r_1
3UTR_43	177349	+	177419	Rmet_6126				Op1873f_2
NPKM_6597	177573	-	178152	Rmet_6125	resU	5.33333	0.57735	Op1872r_1	NA	Q58AE6 Putative integrase/recombinase
TSS_177966-4	177966	-	7548	Rmet_6133	silD	16.6667	3.05505	Op1874r_1	NA	(m)-sba
5UTR_65	178153	-	178193	Rmet_6125	resU			Op1872r_1
3UTR_70	178280	-	178555	Rmet_6124	copW			Op1871r_1
NPKM_6598	178556	-	178766	Rmet_6124	copW	22.3333	1.1547	Op1871r_1	NA	Q1LA43 Putative uncharacterized protein
NPKM_6599	178965	-	179601	Rmet_6123	copE	5.66667	0.57735	Op1870r_1	NA	Q1LA44 Putative uncharacterized protein
5UTR_64	179602	-	179684	Rmet_6123	copE			Op1870r_1
NPKM_6600	179773	+	180235	Rmet_6122	copH	3.33333	1.1547	Op1869f_1	NA	Q58AE5 CopH protein (Putative uncharacterized protein)
3UTR_69	180348	-	180702	Rmet_6120	copL			Op1868r_1
NPKM_6601	180357	+	180594	Rmet_6121	copQ	6.66667	1.52753	Op1869f_1	NA	Q1LA46 Putative uncharacterized protein
3UTR_44	180595	+	181413	Rmet_6121	copQ			Op1869f_1
NPKM_6602	180703	-	181969	Rmet_6120	copL	27.6667	1.1547	Op1868r_1	NA	Q58AE4 Putative type II restriction enzyme (Putative uncharacterized protein)
TSS_180770+4	180770	+	1441	Rmet_6382	copO	25.3333	5.50757	Op1867f_1	NA	s
5UTR_40	181512	+	182211	Rmet_6382	copO			Op1867f_1
5UTR_63	181970	-	182058	Rmet_6120	copL			Op1868r_1
TSS_181983-4	181983	-	14	Rmet_6120	copL	45	2.64575	Op1868r_1	NA	no
NPKM_6603	182211	+	182403	Rmet_6382	copO	27	1	Op1867f_1	NA	NA
TSS_182294+4	182294	+	101	Rmet_6119	copF	21	5.56776	Op1867f_1	MET-EN-P_ATPase	s
NPKM_6604	182395	+	184813	Rmet_6119	copF	49	2	Op1867f_1	MET-EN-P_ATPase	Q58AE3 Cation-transporting p-atpase (Heavy metal translocating P-type ATPase)
TSS_184844-4	184844	-	2875	Rmet_6120	copL	148.333	31.77	Op1868r_1	NA	s
NPKM_6605	184857	+	185271	Rmet_6118	copG	65.3333	3.78594	Op1867f_1	NA	Q9F3R7 CopG protein
3UTR_68	185310	-	185932	Rmet_6116	copI			Op1866r_2
NPKM_6606	185314	+	185839	Rmet_6117	copJ	54	2	Op1867f_1	NA	Q58AE1 CopJ protein (Cytochrome c, class I)
3UTR_45	185840	+	187137	Rmet_6117	copJ			Op1867f_1
TSS_185929-4	185929	-	3960	Rmet_6120	copL	190.333	22.1435	Op1868r_1	NA	s
NPKM_6607	185933	-	186410	Rmet_6116	copI	11	2.64575	Op1866r_2	NA	Q58AE0 Putative oxydoreductase (Blue (Type 1) copper domain)
NPKM_6608	186481	-	187399	Rmet_6115	copD1	30.3333	1.1547	Op1866r_2	EIP-TRA-Other	Q58AD9 Copper resistance D transmembrane protein (Copper resistance D)
NPKM_6609	187405	-	187804	Rmet_6114	copC1	50.3333	3.05505	Op1866r_2	NA	Q1LA53 Copper resistance protein CopC
NPKM_6610	187835	-	189323	Rmet_6113	copB1	8	1	Op1866r_1	NA	Q58AD7 CopB protein (Copper resistance B)
NPKM_6611	189354	-	191199	Rmet_6112	copA1	10.3333	0.57735	Op1866r_1	NA	Q58AD6 Copper resistance transmembrane protein (Copper-resistance protein CopA)
5UTR_41	191031	+	191402	Rmet_6111	copR1			Op1865f_1
5UTR_62	191200	-	191249	Rmet_6112	copA1			Op1866r_1
TSS_191327-4	191327	-	128	Rmet_6112	copA1	25.6667	8.14453	Op1866r_1	NA	(m)-sba
TSS_191346+4	191346	+	56	Rmet_6111	copR1	28	8.7178	Op1865f_1	EIP-SIG-2Comp	no
NPKM_6612	191402	+	192089	Rmet_6111	copR1	17.6667	1.52753	Op1865f_1	EIP-SIG-2Comp	Q58AD5 Two component response transcription regulator (Two component heavy metal response transcriptional regulator, winged helix family)
TSS_191580-4	191580	-	381	Rmet_6112	copA1	20.6667	2.51661	Op1866r_1	NA	s
TSS_191954-4	191954	-	755	Rmet_6112	copA1	51.3333	11.6762	Op1866r_1	NA	no
NPKM_6613	192085	+	193477	Rmet_6110	copS1	14.3333	2.08167	Op1865f_1	EIP-SIG-2Comp	Q58AD4 Sensor protein
TSS_192980+4	192980	+	547	Rmet_6109	copN	19.3333	1.52753	Op1865f_1	NA	(w)-sba
TSS_193249+4	193249	+	278	Rmet_6109	copN	35.3333	12.0554	Op1865f_1	NA	m
NPKM_6614	193527	+	194022	Rmet_6109	copN	26	1	Op1865f_1	NA	Q1LA58 Putative uncharacterized protein
3UTR_67	193598	-	194045	Rmet_6108	copK			Op1864r_2
3UTR_46	194023	+	194380	Rmet_6109	copN			Op1865f_1
NPKM_6615	194046	-	194331	Rmet_6108	copK	18.6667	2.08167	Op1864r_2	NA	Q58AD3 Copper resistance protein K
NPKM_6616	194360	-	194771	Rmet_6107	copM	3.66667	0.57735	Op1864r_1	NA	Q1LA60 Putative uncharacterized protein
5UTR_61	194772	-	194796	Rmet_6107	copM			Op1864r_1
5UTR_42	195250	+	195637	Rmet_6106	copT			Op1863f_1
TSS_195510+4	195510	+	127	Rmet_6106	copT	20	3.60555	Op1863f_1	NA	no
TSS_195615+4	195615	+	22	Rmet_6106	copT	69	12.1244	Op1863f_1	NA	s
NPKM_6617	195637	+	196402	Rmet_6106	copT	22.3333	2.08167	Op1863f_1	NA	Q58AD2 Putative uncharacterized protein copT
NPKM_6618	196469	+	196823	Rmet_6105	copV	18.6667	0.57735	Op1863f_1	NA	Q1LA62 Putative uncharacterized protein
TSS_197014+4	197014	+	439	Rmet_6103	0	2496.33	250.879	Op1863f_1	NA	no
TSS_197027+4	197027	+	426	Rmet_6103	0	36.3333	3.05505	Op1863f_1	NA	no
TSS_197125-4	197125	-	2354	Rmet_6107	copM	185	14.4222	Op1864r_1	NA	s
NPKM_6619	197453	+	198098	Rmet_6103		6.33333	0.57735	Op1863f_1	NA	Q58AD1 Acyl-CoA dehydrogenase
3UTR_47	198099	+	198290	Rmet_6103				Op1863f_1
TSS_198346+4	198346	+	940	Rmet_6383	0	92.6667	4.93288	Op1861f_1	NA	(m)-nu
3UTR_66	198411	-	198528	Rmet_6102	int			Op1862r_1
NPKM_6620	198529	-	199156	Rmet_6102	int	6.66667	0.57735	Op1862r_1	NA	Q1LA65 Phage integrase
TSS_198763+4	198763	+	523	Rmet_6383	0	30.3333	4.93288	Op1861f_1	NA	no
5UTR_43	199153	+	199286	Rmet_6383				Op1861f_1
5UTR_60	199157	-	199720	Rmet_6102	int			Op1862r_1
NPKM_6621	199286	+	199652	Rmet_6383		2	1	Op1861f_1	NA	NA
NPKM_6622	199593	+	200025	Rmet_6101		16.6667	0.57735	Op1861f_2	NA	Q1LA66 Putative uncharacterized protein
TSS_199719+4	199719	+	2275	Rmet_6386	0	184	18.0831	Op1859f_1	NA	no
3UTR_48	200026	+	200896	Rmet_6101				Op1861f_2
3UTR_65	200146	-	200341	Rmet_6384				Op1860r_1
NPKM_6623	200342	-	200558	Rmet_6384		14	2	Op1860r_1	NA	NA
NPKM_6624	200568	-	200814	Rmet_6385		29.3333	2.08167	Op1860r_1	NA	NA
TSS_200758-4	200758	-	200	Rmet_6384	0	29.6667	11.2398	Op1860r_1	NA	no
NPKM_6625	200767	-	201004	Rmet_6100		22	3	Op1860r_1	NA	Q58AC9 Putative uncharacterized protein RMe0376 (Putative uncharacterized protein)
TSS_201023-4	201023	-	19	Rmet_6100	0	133	8	Op1860r_1	NA	m
NPKM_6626	201326	-	201680	Rmet_6099		30	1.73205	Op1860r_1	NA	Q58AC8 Putative uncharacterized protein RMe0377 (Putative uncharacterized protein)
5UTR_59	201681	-	202048	Rmet_6099				Op1860r_1
5UTR_44	201860	+	201994	Rmet_6386				Op1859f_1
TSS_201916-4	201916	-	236	Rmet_6099	0	32.3333	5.85947	Op1860r_1	NA	no
NPKM_6627	201994	+	202111	Rmet_6386		1.33333	1.52753	Op1859f_1	NA	NA
TSS_202100+4	202100	+	102	Rmet_6098	npd-a	23	4.58258	Op1859f_2	NA	no
3UTR_49	202112	+	202150	Rmet_6386				Op1859f_1
TSS_202114+4	202114	+	88	Rmet_6098	npd-a	127.667	13.3167	Op1859f_2	NA	(w)-sba
5UTR_45	202154	+	202202	Rmet_6098	npd-a			Op1859f_2
NPKM_6628	202202	+	202799	Rmet_6098	npd-a	25.6667	2.51661	Op1859f_2	NA	Q1LA69 2-nitropropane dioxygenase, NPD
NPKM_6629	202853	+	203360	Rmet_6097	npd-b	12	1	Op1859f_2	NA	Q1LA70 2-nitropropane dioxygenase, NPD
3UTR_64	203319	-	203371	Rmet_6096				Op1858r_1
3UTR_50	203361	+	204158	Rmet_6097	npd-b			Op1859f_2
NPKM_6630	203372	-	203918	Rmet_6096		4.66667	0.57735	Op1858r_1	NA	Q1LA71 Putative uncharacterized protein
TSS_203822-4	203822	-	2142	Rmet_6099	0	24.6667	6.02771	Op1860r_1	NA	no
5UTR_58	203919	-	204094	Rmet_6096				Op1858r_1
5UTR_46	204309	+	204724	Rmet_6095				Op1857f_1
TSS_204309+4	204309	+	415	Rmet_6095	0	43.6667	18.037	Op1857f_1	NA	no
TSS_204320+4	204320	+	404	Rmet_6095	0	25.3333	2.3094	Op1857f_1	NA	s
TSS_204540+4	204540	+	184	Rmet_6095	0	16.3333	1.1547	Op1857f_1	NA	no
NPKM_6631	204724	+	207289	Rmet_6095		23	3.4641	Op1857f_1	NA	Q1LA72 Putative uncharacterized protein
TSS_206957-4	206957	-	3039	Rmet_6096	0	17.3333	2.3094	Op1858r_1	NA	m
NPKM_6632	207292	+	207589	Rmet_6094		14	2.64575	Op1857f_1	NA	Q58AC7 Putative uncharacterized protein RMe0378 (Putative uncharacterized protein)
NPKM_6633	207696	+	209484	Rmet_6093		30	3.4641	Op1857f_2	NA	Q58AC6 Putative hemagglutinin-related transmembrane protein (Hyicolysin. Metallo peptidase. MEROPS family M30)
3UTR_63	209022	-	209624	Rmet_6092				Op1856r_1
3UTR_51	209485	+	209537	Rmet_6093				Op1857f_2
NPKM_6634	209625	-	210378	Rmet_6092		13.6667	2.08167	Op1856r_1	NA	Q1LA75 Putative uncharacterized protein
TSS_209755+4	209755	+	648	Rmet_6091	0	19.3333	2.3094	Op1855f_1	NA	no
5UTR_47	210326	+	210403	Rmet_6091				Op1855f_1
5UTR_57	210379	-	210446	Rmet_6092				Op1856r_1
TSS_210400-4	210400	-	22	Rmet_6092	0	43.6667	13.0512	Op1856r_1	NA	(m)-ba
NPKM_6635	210403	+	210712	Rmet_6091		2.33333	0.57735	Op1855f_1	NA	Q1LA76 Putative uncharacterized protein
3UTR_62	210457	-	211270	Rmet_6089				Op1854r_1
TSS_210671+4	210671	+	64	Rmet_6090	0	181.667	100.426	Op1855f_2	NA	s
NPKM_6636	210735	+	211179	Rmet_6090		787.667	26.2742	Op1855f_2	NA	Q1LA77 Histone-like DNA-binding protein
3UTR_52	211180	+	212031	Rmet_6090				Op1855f_2
NPKM_6637	211271	-	212489	Rmet_6089		16.3333	1.52753	Op1854r_1	NA	Q1LA78 Putative uncharacterized protein
TSS_211357-4	211357	-	979	Rmet_6092	0	24.3333	2.51661	Op1856r_1	NA	no
TSS_211398+4	211398	+	1312	Rmet_6387	0	23.6667	4.93288	Op1853f_1	NA	no
TSS_212251+4	212251	+	459	Rmet_6387	0	70.3333	14.2244	Op1853f_1	NA	s
5UTR_56	212490	-	213624	Rmet_6089				Op1854r_1
TSS_212515-4	212515	-	26	Rmet_6089	0	81	12.2882	Op1854r_1	NA	s
5UTR_48	212669	+	212710	Rmet_6387				Op1853f_1
TSS_212690+4	212690	+	20	Rmet_6387	0	31.6667	14.3643	Op1853f_1	NA	no
NPKM_6638	212710	+	212911	Rmet_6387		3.66667	0.57735	Op1853f_1	NA	NA
NPKM_6639	213076	+	213475	Rmet_6088		174.667	6.65833	Op1853f_2	NA	Q1LA79 Putative uncharacterized protein
3UTR_53	213476	+	213508	Rmet_6088				Op1853f_2
5UTR_49	213812	+	213852	Rmet_6087				Op1853f_2
NPKM_6640	213852	+	215121	Rmet_6087		62.6667	2.51661	Op1853f_2	NA	Q58AC3 Putative uncharacterized protein RMe0202 (Putative uncharacterized protein)
NPKM_6641	215117	+	217268	Rmet_6086	int	57.3333	3.05505	Op1853f_2	NA	Q58AC2 Putative integrase/recombinase protein (Phage integrase)
NPKM_6642	217281	+	217623	Rmet_6085		32.6667	2.08167	Op1853f_2	NA	Q1LA82 Putative uncharacterized protein
NPKM_6643	217695	+	218316	Rmet_6084		50.3333	3.05505	Op1853f_2	NA	Q1LA83 Putative uncharacterized protein
TSS_218157-4	218157	-	5668	Rmet_6089	0	22	5.56776	Op1854r_1	NA	no
TSS_218386-4	218386	-	5897	Rmet_6089	0	28.3333	7.57188	Op1854r_1	NA	no
TSS_218404+4	218404	+	26	Rmet_6083	0	39.6667	9.29157	Op1853f_2	NA	m
NPKM_6644	218430	+	219240	Rmet_6083		43.6667	4.04145	Op1853f_2	NA	Q1LA84 Putative uncharacterized protein
TSS_219167+4	219167	+	178	Rmet_6082	0	21.3333	1.52753	Op1853f_2	NA	no
NPKM_6645	219345	+	220488	Rmet_6082		36.6667	1.52753	Op1853f_2	NA	Q1LA85 Putative uncharacterized protein
TSS_219940+4	219940	+	655	Rmet_6081	0	20.3333	1.1547	Op1853f_2	NA	s
TSS_220397-4	220397	-	7908	Rmet_6089	0	19.6667	2.88675	Op1854r_1	NA	s
NPKM_6646	220595	+	221288	Rmet_6081		56.6667	2.08167	Op1853f_2	NA	Q1LA86 Putative uncharacterized protein
TSS_220597-4	220597	-	8108	Rmet_6089	0	24	5.19615	Op1854r_1	NA	no
TSS_221398+4	221398	+	104	Rmet_6080	0	1233.67	145.5	Op1853f_3	NA	s
NPKM_6647	221502	+	223089	Rmet_6080		406.667	15.9478	Op1853f_3	NA	Q1LA87 Putative uncharacterized protein
TSS_221885-4	221885	-	9396	Rmet_6089	0	66.3333	13.5769	Op1854r_1	NA	s
TSS_221916-4	221916	-	9427	Rmet_6089	0	23	2.64575	Op1854r_1	NA	w
3UTR_61	223082	-	223095	Rmet_6388				Op2115r_1
NPKM_6648	223096	-	223294	Rmet_6388		1	0	Op2115r_1	NA	NA
TSS_223178+4	223178	+	23	Rmet_6079	0	136	7.93725	Op1853f_3	NA	w
NPKM_6649	223201	+	223534	Rmet_6079		188.667	4.04145	Op1853f_3	NA	Q1LA88 Putative uncharacterized protein
5UTR_55	223295	-	223371	Rmet_6388				Op2115r_1
3UTR_60	223387	-	223595	Rmet_6078				Op1852r_1
TSS_223419+4	223419	+	357	Rmet_6389	0	46.6667	1.52753	Op2116f_1	NA	no
NPKM_6650	223596	-	224046	Rmet_6078		101	14	Op1852r_1	NA	Q1LA89 Putative uncharacterized protein
NPKM_6651	223776	+	223944	Rmet_6389		8	2.64575	Op2116f_1	NA	NA
TSS_223914+4	223914	+	676	Rmet_6077	0	29	4	Op1851f_1	NA	w
TSS_224037-4	224037	-	743	Rmet_6388	0	315.667	10.504	Op2115r_1	NA	s
5UTR_54	224047	-	224388	Rmet_6078				Op1852r_1
TSS_224049-4	224049	-	3	Rmet_6078	0	32.3333	4.04145	Op1852r_1	NA	no
TSS_224160+4	224160	+	430	Rmet_6077	0	138	34.3948	Op1851f_1	NA	s
TSS_224367+4	224367	+	223	Rmet_6077	0	21	5.19615	Op1851f_1	NA	(w)-sba
TSS_224481+4	224481	+	109	Rmet_6077	0	823	182.189	Op1851f_1	NA	s
NPKM_6652	224590	+	225229	Rmet_6077		135.667	12.5831	Op1851f_1	NA	Q1LA90 Putative uncharacterized protein
3UTR_59	225264	-	226473	Rmet_6075				Op1850r_2
TSS_225335+4	225335	+	359	Rmet_6076	0	2793.67	520.052	Op1851f_1	NA	no
TSS_225582+4	225582	+	112	Rmet_6076	0	17	2.64575	Op1851f_1	NA	no
NPKM_6653	225694	+	226093	Rmet_6076		128	3.60555	Op1851f_1	NA	Q1LA91 Putative uncharacterized protein
TSS_225698-4	225698	-	1652	Rmet_6078	0	21	7.54983	Op1852r_1	NA	s
TSS_225902+4	225902	+	3064	Rmet_6071	0	101.333	23.9653	Op1849f_1	NA	no
TSS_225986+4	225986	+	2980	Rmet_6071	0	18	3.60555	Op1849f_1	NA	no
3UTR_54	226094	+	226798	Rmet_6076				Op1851f_1
TSS_226402-4	226402	-	2356	Rmet_6078	0	44	4.58258	Op1852r_1	NA	no
TSS_226413-4	226413	-	2367	Rmet_6078	0	117.667	9.50438	Op1852r_1	NA	s
NPKM_6654	226474	-	226747	Rmet_6075		37	1	Op1850r_2	NA	Q1LA92 Putative uncharacterized protein
NPKM_6655	226790	-	227684	Rmet_6074	tnpB	0	0	Op1850r_1	NA	NA
TSS_226873-4	226873	-	126	Rmet_6075	0	87.6667	26.5393	Op1850r_2	NA	(m)-sba
TSS_227318+4	227318	+	1648	Rmet_6071	0	24.6667	7.02377	Op1849f_1	NA	no
NPKM_6656	227680	-	227977	Rmet_6073	tnpA	0	0	Op1850r_1	NA	NA
TSS_227989-4	227989	-	12	Rmet_6073	tnpA	181.667	52.2717	Op1850r_1	NA	no
3UTR_58	228002	-	228034	Rmet_6072				Op1850r_1
NPKM_6657	228035	-	228737	Rmet_6072		31.6667	2.08167	Op1850r_1	NA	Q1LA95 Transcriptional regulator, XRE family
TSS_228210-4	228210	-	233	Rmet_6073	tnpA	16	2.64575	Op1850r_1	NA	s
TSS_228227+4	228227	+	739	Rmet_6071	0	154	16.7033	Op1849f_1	NA	no
TSS_228246+4	228246	+	720	Rmet_6071	0	130.333	24.1937	Op1849f_1	NA	s
5UTR_53	228738	-	229156	Rmet_6072				Op1850r_1
TSS_228765-4	228765	-	28	Rmet_6072	0	75	17.0587	Op1850r_1	NA	s
TSS_228782+4	228782	+	184	Rmet_6071	0	47.3333	11.8462	Op1849f_1	NA	no
5UTR_50	228863	+	228966	Rmet_6071				Op1849f_1
NPKM_6658	228966	+	229338	Rmet_6071		30.6667	4.04145	Op1849f_1	NA	Q1LA96 Putative uncharacterized protein
TSS_229048-4	229048	-	311	Rmet_6072	0	43.3333	2.88675	Op1850r_1	NA	no
NPKM_6659	229495	+	229972	Rmet_6070		13.3333	2.08167	Op1849f_1	GIP-REP-Recomb	Q58AB6 Putative uncharacterized protein RMe0209 (ATP dependent DNA ligase)
3UTR_55	229973	+	230014	Rmet_6070				Op1849f_1
TSS_230079-4	230079	-	1342	Rmet_6072	0	605.333	19.218	Op1850r_1	NA	s
5UTR_51	230246	+	230269	Rmet_6069				Op1849f_1
TSS_230255+4	230255	+	14	Rmet_6069	0	168.333	17.673	Op1849f_1	NA	no
NPKM_6660	230269	+	230587	Rmet_6069		23.6667	3.05505	Op1849f_1	NA	Q1LA98 Putative uncharacterized protein
NPKM_6661	230591	+	230930	Rmet_6068	tnpA	0	0	Op1849f_1	NA	Q58AB4 Putative uncharacterized protein ISRme8aa1 (Transposase IS3/IS911)
TSS_230601+4	230601	+	382	Rmet_6067	tnpB	25	3.60555	Op1849f_1	NA	s
NPKM_6662	230983	+	231841	Rmet_6067	tnpB	0	0	Op1849f_1	NA	A7CEH6 Integrase, catalytic region
TSS_231801+4	231801	+	173	Rmet_6066	0	84	13.8564	Op1849f_2	NA	no
3UTR_57	231863	-	232656	Rmet_6065				Op1848r_1
TSS_231954+4	231954	+	20	Rmet_6066	0	202.667	59.769	Op1849f_2	NA	no
NPKM_6663	231974	+	232661	Rmet_6066		82	3.60555	Op1849f_2	NA	Q58AB2 Putative uncharacterized protein RMe0213 (Putative uncharacterized protein)
NPKM_6664	232657	-	233119	Rmet_6065		8	1.73205	Op1848r_1	NA	Q58AB1 Putative uncharacterized protein RMe0214 (Putative uncharacterized protein)
3UTR_56	232662	+	233389	Rmet_6066				Op1849f_2
NPKM_6665	233115	-	233424	Rmet_6064		5.33333	0.57735	Op1848r_1	NA	Q1LAA3 Putative uncharacterized protein
NPKM_6666	233317	-	233515	Rmet_6390		3	1	Op1848r_1	NA	NA
5UTR_52	233516	-	233696	Rmet_6390				Op1848r_1
TSS_233681+4	233681	+	1160	Rmet_6062	parB	654	10.583	Op1847f_1	NA	s

## Sheet: pMOL28
Signal	Start	S	Dist to	Locus	Gene	Mean	SDEV	Operon	KO	Value
NPKM_6667	0	+	1191	Rmet_6315	parA	149	7.54983	Op1918f_4	NA	Q5NUY7 Hypothetical plasmid replication protein (Cobyrinic acid a,c-diamide synthase)
TSS_500-5	500	-	14600	Rmet_6301	trbF	1897.67	740.049	Op1917r_1	NA	m
TSS_618-5	618	-	14718	Rmet_6301	trbF	24	7	Op1917r_1	NA	no
TSS_789-5	789	-	14889	Rmet_6301	trbF	33.6667	3.51188	Op1917r_1	NA	m
TSS_916-5	916	-	15016	Rmet_6301	trbF	28.6667	9.29157	Op1917r_1	NA	no
NPKM_6668	1187	+	2186	Rmet_6316	parB	173.667	1.1547	Op1918f_4	NA	Q5NUY5 Hypothetical ParB-like partition protein (ParB family protein)
TSS_1505-5	1505	-	15605	Rmet_6301	trbF	320.333	52.0128	Op1917r_1	NA	s
TSS_1620-5	1620	-	15720	Rmet_6301	trbF	20.3333	6.65833	Op1917r_1	NA	no
TSS_1664-5	1664	-	15764	Rmet_6301	trbF	891.667	177.015	Op1917r_1	NA	no
TSS_2354-5	2354	-	16454	Rmet_6301	trbF	902.667	51.3258	Op1917r_1	NA	s
NPKM_6669	2424	+	3603	Rmet_6317	repA	32.6667	0.57735	Op1918f_4	NA	Q5NUY6 Hypothetical replication protein (Putative uncharacterized protein)
TSS_2779-5	2779	-	16879	Rmet_6301	trbF	53.3333	5.1316	Op1917r_1	NA	s
TSS_3056+5	3056	+	1094	Rmet_6391	0	26.3333	11.5902	Op1918f_4	NA	no
TSS_3692+5	3692	+	458	Rmet_6391	0	109	25.2389	Op1918f_4	NA	m
NPKM_6670	4150	+	4324	Rmet_6391		13.3333	1.52753	Op1918f_4	NA	NA
TSS_4399+5	4399	+	266	Rmet_6318	0	21.3333	5.85947	Op1918f_5	NA	s
NPKM_6671	4665	+	5484	Rmet_6318		440.667	55.4286	Op1918f_5	NA	Q1L9J9 Putative uncharacterized protein
TSS_4705-5	4705	-	18805	Rmet_6301	trbF	16.3333	0.57735	Op1917r_1	NA	s
TSS_4712-5	4712	-	18812	Rmet_6301	trbF	68.3333	20.7445	Op1917r_1	NA	(w)-nu
TSS_4734+5	4734	+	749	Rmet_6319	0	31	2.64575	Op1918f_5	NA	no
3UTR_147	4761	-	6169	Rmet_6320	int			Op1919r_1
TSS_4804+5	4804	+	679	Rmet_6319	0	2341.67	414.171	Op1918f_5	NA	s
NPKM_6672	5483	+	6140	Rmet_6319		435	48.7545	Op1918f_5	NA	Q1L9J8 Putative uncharacterized protein
TSS_5917+5	5917	+	1675	Rmet_6321	tolA	47	7.54983	Op1920f_1	NA	s
TSS_6005-5	6005	-	20105	Rmet_6301	trbF	109.333	27.7549	Op1917r_1	NA	s
TSS_6108+5	6108	+	1484	Rmet_6321	tolA	50.3333	7.0946	Op1920f_1	NA	m
NPKM_6673	6170	-	7367	Rmet_6320	int	87	7	Op1919r_1	NA	Q1L9J7 Phage integrase
5UTR_126	7368	-	7432	Rmet_6320	int			Op1919r_1
TSS_7452-5	7452	-	85	Rmet_6320	int	21.6667	8.0829	Op1919r_1	NA	s
TSS_7562+5	7562	+	30	Rmet_6321	tolA	123	11.1355	Op1920f_1	NA	s
NPKM_6674	7592	+	8423	Rmet_6321	tolA	157.667	15.5671	Op1920f_1	NA	Q5NUU3 Hypothetical TolA Transport Protein (Putative uncharacterized protein)
NPKM_6675	8373	+	8592	Rmet_6392		69.3333	2.3094	Op1920f_1	NA	NA
TSS_8535-5	8535	-	1168	Rmet_6320	int	25.6667	5.03322	Op1919r_1	NA	no
NPKM_6676	8778	+	9168	Rmet_6322		80.6667	10.9697	Op1920f_1	NA	Q1L9J5 Putative uncharacterized protein
NPKM_6677	9242	+	9872	Rmet_6323		81.3333	6.02771	Op1920f_1	NA	Q1L9J4 Putative uncharacterized protein
TSS_9289+5	9289	+	590	Rmet_6393	0	514.333	132.455	Op1920f_2	NA	s
TSS_9775+5	9775	+	104	Rmet_6393	0	511.667	57.8129	Op1920f_2	NA	no
NPKM_6678	9879	+	10077	Rmet_6393		713	24.98	Op1920f_2	NA	NA
NPKM_6679	10168	+	10978	Rmet_6324	ymh	56.6667	4.04145	Op1920f_2	NA	Q1L9J3 Putative uncharacterized protein
TSS_10190+5	10190	+	836	Rmet_6325	0	18.3333	4.16333	Op1920f_2	NA	no
NPKM_6680	11026	+	12466	Rmet_6325		49	2.64575	Op1920f_2	NA	Q1L9J2 Putative uncharacterized protein
TSS_11078+5	11078	+	5452	Rmet_6327	0	28.3333	9.07377	Op1922f_1	NA	s
3UTR_146	11356	-	12529	Rmet_6326				Op1921r_1
TSS_11651+5	11651	+	4879	Rmet_6327	0	166	29.7153	Op1922f_1	NA	s
TSS_12119-5	12119	-	4752	Rmet_6320	int	27	2.64575	Op1919r_1	NA	no
3UTR_103	12467	+	14530	Rmet_6325				Op1920f_2
TSS_12515-5	12515	-	5148	Rmet_6320	int	21.6667	2.51661	Op1919r_1	NA	no
TSS_12520+5	12520	+	4010	Rmet_6327	0	31.6667	6.50641	Op1922f_1	NA	no
NPKM_6681	12530	-	16334	Rmet_6326		24.3333	0.57735	Op1921r_1	NA	Q1L9J1 Putative uncharacterized protein
TSS_12554+5	12554	+	3976	Rmet_6327	0	48.3333	13.6504	Op1922f_1	NA	s
TSS_12561-5	12561	-	5194	Rmet_6320	int	89.3333	22.1886	Op1919r_1	NA	no
TSS_13908+5	13908	+	2622	Rmet_6327	0	21	7.54983	Op1922f_1	NA	s
5UTR_96	14550	+	16530	Rmet_6327				Op1922f_1
TSS_14603+5	14603	+	1927	Rmet_6327	0	123	20.0749	Op1922f_1	NA	(w)-sba
TSS_14947+5	14947	+	1583	Rmet_6327	0	24.3333	5.03322	Op1922f_1	NA	no
TSS_15665+5	15665	+	865	Rmet_6327	0	42.6667	7.63763	Op1922f_1	NA	no
TSS_16319-5	16319	-	8952	Rmet_6320	int	102.667	6.02771	Op1919r_1	NA	s
5UTR_125	16335	-	16738	Rmet_6326				Op1921r_1
TSS_16388+5	16388	+	142	Rmet_6327	0	3702.33	544.303	Op1922f_1	NA	s
NPKM_6682	16530	+	17799	Rmet_6327		137.667	4.16333	Op1922f_1	NA	Q1L9J0 Putative uncharacterized protein
TSS_16704-5	16704	-	370	Rmet_6326	0	16.6667	4.04145	Op1921r_1	NA	(s)-sba
3UTR_145	17560	-	18155	Rmet_6329				Op1923r_1
TSS_17587+5	17587	+	286	Rmet_6328	0	36	11.5326	Op1922f_1	NA	no
NPKM_6683	17873	+	18146	Rmet_6328		72.3333	4.93288	Op1922f_1	NA	Q1L9I9 Putative uncharacterized protein
NPKM_6684	18156	-	19203	Rmet_6329		32.6667	1.52753	Op1923r_1	NA	Q1L9I8 HNH nuclease
TSS_18350-5	18350	-	2016	Rmet_6326	0	73	11.7898	Op1921r_1	NA	s
TSS_18778+5	18778	+	620	Rmet_6330	0	22	6.55744	Op1924f_1	NA	s
TSS_19125+5	19125	+	273	Rmet_6330	0	25	3.4641	Op1924f_1	NA	no
TSS_19152-5	19152	-	2818	Rmet_6326	0	209	59.6322	Op1921r_1	NA	m
TSS_19222-5	19222	-	19	Rmet_6329	0	126.333	24.379	Op1923r_1	NA	(s)-ba
TSS_19235+5	19235	+	163	Rmet_6330	0	19.3333	10.116	Op1924f_1	NA	(w)-nu
TSS_19245+5	19245	+	153	Rmet_6330	0	18.3333	2.51661	Op1924f_1	NA	s
NPKM_6685	19398	+	19764	Rmet_6330		132	8.18535	Op1924f_1	NA	Q1L9I7 Putative uncharacterized protein
NPKM_6686	19777	+	20917	Rmet_6331		36	1	Op1924f_1	NA	Q1L9I6 Putative uncharacterized protein
TSS_19945+5	19945	+	1667	Rmet_6333	tnpA	15	2	Op1926f_1	NA	(m)-sba
TSS_20120+5	20120	+	1492	Rmet_6333	tnpA	95.3333	18.9297	Op1926f_1	NA	s
TSS_20390+5	20390	+	1222	Rmet_6333	tnpA	50	2.64575	Op1926f_1	NA	s
3UTR_144	20400	-	20973	Rmet_6332				Op1925r_1
3UTR_104	20918	+	21515	Rmet_6331				Op1924f_1
NPKM_6687	20974	-	21325	Rmet_6332		7.33333	1.1547	Op1925r_1	NA	Q1L9I5 Putative uncharacterized protein
5UTR_124	21326	-	21507	Rmet_6332				Op1925r_1
NPKM_6688	21612	+	22260	Rmet_6333	tnpA	0	0	Op1926f_1	NA	Q1L9I4 Transposase Tn3
TSS_22259+5	22259	+	102	Rmet_6334	tnmB	463.667	84.3347	Op1926f_1	NA	s
NPKM_6689	22361	+	22931	Rmet_6334	tnmB	0	0	Op1926f_1	NA	NA
NPKM_6690	23042	+	24482	Rmet_6335	tnmA	0	0	Op1926f_1	NA	Q5NUU4 ISRme2 transposase protein (Integrase, catalytic region) (Insertion element ISRme2 protein)
NPKM_6691	24478	+	25312	Rmet_6336	gspA	0	0	Op1926f_1	NA	NA
NPKM_6692	25365	+	25581	Rmet_6337	tnmC	0	0	Op1926f_1	NA	NA
NPKM_6693	25620	+	28050	Rmet_6338	tnpA	0	0	Op1926f_1	NA	Q5NUU5 Hypothetical general secretion pathway protein A (ATPase) (General secretion pathway protein)
TSS_26620-5	26620	-	5295	Rmet_6332	0	19.6667	1.52753	Op1925r_1	NA	m
TSS_27343-5	27343	-	6018	Rmet_6332	0	33.3333	3.78594	Op1925r_1	NA	no
3UTR_143	28123	-	28607	Rmet_6339				Op1927r_2
NPKM_6694	28608	-	29091	Rmet_6339		598	37.0405	Op1927r_2	NA	A6N8V6 Cupin 2
NPKM_6695	29098	-	29659	Rmet_6340		595.333	29.023	Op1927r_2	NA	B2UC46 Putative uncharacterized protein
TSS_30051-5	30051	-	392	Rmet_6340	0	3220	575.146	Op1927r_2	NA	s
NPKM_6696	30065	-	30350	Rmet_6341	stbE	286.667	8.96289	Op1927r_1	NA	Q4LCG4 Plasmid stabilization protein ParE
NPKM_6697	30346	-	30625	Rmet_6342	stbD	155.333	5.03322	Op1927r_1	NA	Q4LCG5 Putative uncharacterized protein
TSS_30806+5	30806	+	57	Rmet_6343	tnpR	16	2	Op1928f_1	NA	no
TSS_30816-5	30816	-	191	Rmet_6342	stbD	60.3333	5.1316	Op1927r_1	NA	no
TSS_30839+5	30839	+	24	Rmet_6343	tnpR	496.333	105.216	Op1928f_1	NA	(m)-sba
5UTR_97	30850	+	30863	Rmet_6343	tnpR			Op1928f_1
NPKM_6698	30863	+	31229	Rmet_6343	tnpR	124	6.08276	Op1928f_1	NA	Q1L9H4 Resolvase-like protein
TSS_30865-5	30865	-	240	Rmet_6342	stbD	28.3333	1.1547	Op1927r_1	NA	no
NPKM_6699	31225	-	31714	Rmet_6344	merR	0	0	Op1929r_1	NA	Q9AFK4 Tn501 repressor
TSS_31270+5	31270	+	461	Rmet_6345	merT	16.3333	1.1547	Op1894f_1	NA	no
TSS_31685-5	31685	-	1060	Rmet_6342	stbD	50.3333	12.5831	Op1927r_1	NA	(w)-sba
TSS_31703+5	31703	+	28	Rmet_6345	merT	22.6667	5.50757	Op1894f_1	NA	(m)-ba
NPKM_6700	31731	+	32082	Rmet_6345	merT	0	0	Op1894f_1	NA	NA
NPKM_6701	32094	+	32370	Rmet_6346	merP	0	0	Op1894f_1	NA	NA
NPKM_6702	32441	+	34127	Rmet_6183	merA	5	1	Op1894f_2	NA	A6UXG5 Mercuric reductase
NPKM_6703	34144	+	34510	Rmet_6184	merD	0	0	Op1894f_2	NA	NA
NPKM_6704	34506	+	34743	Rmet_6185	merE	0	0	Op1894f_2	NA	NA
NPKM_6705	34739	+	35729	Rmet_6186	urf-2	1	0	Op1894f_3	NA	NA
TSS_35835+5	35835	+	23	Rmet_6187	tnpR	204.333	34.6747	Op1894f_4	NA	s
NPKM_6706	35858	+	36419	Rmet_6187	tnpR	49.3333	2.51661	Op1894f_4	NA	Q5NUY9 Resolvase of Tn4378 (Resolvase-like protein)
NPKM_6707	36421	+	39391	Rmet_6188	tnpA	18.6667	1.1547	Op1894f_4	NA	Q5NUZ0 Hypothetical transposase for transposon Tn4378 (Transposase Tn3)
TSS_36495-5	36495	-	4781	Rmet_6344	merR	67.3333	5.68624	Op1929r_1	NA	no
TSS_36513+5	36513	+	2934	Rmet_6189	0	30.6667	4.16333	Op1894f_4	NA	(m)-sba
TSS_38861-5	38861	-	7147	Rmet_6344	merR	28	10.4403	Op1929r_1	NA	(w)-sba
NPKM_6708	39447	+	39882	Rmet_6189		8.66667	1.52753	Op1894f_4	NA	Q1L9X8 Putative uncharacterized protein
TSS_39893+5	39893	+	28	Rmet_6190	0	372.667	47.7214	Op1894f_5	NA	s
NPKM_6709	39921	+	40980	Rmet_6190		36.3333	2.08167	Op1894f_5	NA	Q1L9X7 Putative uncharacterized protein
TSS_41026+5	41026	+	37	Rmet_6191	bph2	102	20.9523	Op1894f_6	NA	s
NPKM_6710	41063	+	41486	Rmet_6191	bph2	1498.33	96.2306	Op1894f_6	NA	Q5NUZ1 Putative uncharacterized protein bph2 (Histone-like DNA-binding protein)
TSS_41175-5	41175	-	9461	Rmet_6344	merR	240.333	5.85947	Op1929r_1	NA	w
3UTR_105	41487	+	41743	Rmet_6191	bph2			Op1894f_6
TSS_41769-5	41769	-	10055	Rmet_6344	merR	40	8.66025	Op1929r_1	NA	no
TSS_41829+5	41829	+	21	Rmet_6192	bimB1	46.3333	8.5049	Op1894f_6	NA	m
5UTR_98	41848	+	41850	Rmet_6192	bimB1			Op1894f_6
NPKM_6711	41850	+	42804	Rmet_6192	bimB1	47.3333	3.51188	Op1894f_6	NA	Q1L9X5 Putative uncharacterized protein
NPKM_6712	42800	+	44288	Rmet_6193	bimA1	38.6667	2.08167	Op1894f_6	NA	Q5NUZ3 Hypothetical Integrase/recombinase xerD (Phage integrase-like SAM-like)
3UTR_142	44235	-	44474	Rmet_6194	chrZ			Op1895r_2
3UTR_106	44289	+	45238	Rmet_6193	bimA1			Op1894f_6
NPKM_6713	44475	-	45522	Rmet_6194	chrZ	5.66667	0.57735	Op1895r_2	NA	Q1L9X3 Putative uncharacterized protein
TSS_45075-5	45075	-	13361	Rmet_6344	merR	21	6.245	Op1929r_1	NA	s
NPKM_6714	45538	-	46465	Rmet_6195	chrY	4.33333	0.57735	Op1895r_2	NA	Q1L9X2 Putative uncharacterized protein
TSS_46003+5	46003	+	6297	Rmet_6204	chrI	15.3333	1.52753	Op1896f_1	NA	no
NPKM_6715	46522	-	47764	Rmet_6196	chrP	3.33333	0.57735	Op1895r_2	NA	Q5NUZ6 Hypothetical 42.6 kDa protein (Major facilitator superfamily MFS_1)
NPKM_6716	47786	-	48095	Rmet_6197	chrN	11	1.73205	Op1895r_2	NA	Q1L9X0 Putative uncharacterized protein
NPKM_6717	48114	-	48474	Rmet_6198	chrO	11.6667	0.57735	Op1895r_2	NA	Q1L9W9 Putative uncharacterized protein
NPKM_6718	48532	-	48955	Rmet_6199	chrF1	11.3333	0.57735	Op1895r_2	NA	Q5NUZ7 Putative uncharacterized protein chrF (Putative uncharacterized protein)
TSS_48568+5	48568	+	3732	Rmet_6204	chrI	300.333	43.8444	Op1896f_1	NA	(w)-sba
NPKM_6719	48951	-	49293	Rmet_6200	chrE	11	0	Op1895r_2	NA	Q5NUZ8 Superoxide dismutase SodM-like protein (Rhodanese-like protein)
NPKM_6720	49310	-	49904	Rmet_6201	chrC	10.6667	2.08167	Op1895r_2	NA	P17550 Superoxide dismutase [Fe]
TSS_49695+5	49695	+	2605	Rmet_6204	chrI	16	1	Op1896f_1	NA	no
NPKM_6721	49923	-	51129	Rmet_6202	chrA1	12.3333	1.52753	Op1895r_2	EIP-TRA-Ion	P17551 Chromate transport protein
TSS_50747+5	50747	+	1553	Rmet_6204	chrI	60.6667	16.0728	Op1896f_1	NA	no
NPKM_6722	51171	-	52146	Rmet_6203	chrB1	6	1	Op1895r_1	NA	P17552 Protein chrB
TSS_52146-5	52146	-	0	Rmet_6203	chrB1	149	60.7536	Op1895r_1	NA	s
NPKM_6723	52300	+	52795	Rmet_6204	chrI	11.3333	0.57735	Op1896f_1	NA	Q1L9W3 Putative uncharacterized protein
TSS_52343+5	52343	+	966	Rmet_6205	cnrY	79.6667	13.5769	Op1896f_2	NA	(m)-sba
3UTR_107	52796	+	52867	Rmet_6204	chrI			Op1896f_1
5UTR_99	52869	+	53309	Rmet_6205	cnrY			Op1896f_2
TSS_53286+5	53286	+	23	Rmet_6205	cnrY	204	30.5123	Op1896f_2	NA	s
NPKM_6724	53309	+	53597	Rmet_6205	cnrY	50.3333	3.51188	Op1896f_2	NA	P56621 Nickel and cobalt resistance protein cnrY
NPKM_6725	53593	+	54040	Rmet_6206	cnrX	43.6667	2.51661	Op1896f_2	NA	P37975 Nickel and cobalt resistance protein cnrR
NPKM_6726	54036	+	54612	Rmet_6207	cnrH	35.3333	3.21455	Op1896f_2	GIP-TK-RNAP	P37978 RNA polymerase sigma factor cnrH
TSS_54660+5	54660	+	24	Rmet_6208	cnrC	87.3333	17.2143	Op1896f_2	EIP-TRA-Ion	no
NPKM_6727	54684	+	55941	Rmet_6208	cnrC	32	2.64575	Op1896f_2	EIP-TRA-Ion	P37974 Nickel and cobalt resistance protein cnrC
NPKM_6728	55937	+	57125	Rmet_6209	cnrB	25	1	Op1896f_2	EIP-TRA-Ion	P37973 Nickel and cobalt resistance protein cnrB
TSS_56132+5	56132	+	989	Rmet_6210	cnrA	46.6667	8.0829	Op1896f_2	EIP-TRA-Ion	s
TSS_56237-5	56237	-	4091	Rmet_6203	chrB1	74	8.7178	Op1895r_1	NA	s
NPKM_6729	57121	+	60352	Rmet_6210	cnrA	17.3333	0.57735	Op1896f_2	EIP-TRA-Ion	P37972 Nickel and cobalt resistance protein cnrA
TSS_57815+5	57815	+	2582	Rmet_6211	cnrT	32.3333	9.2376	Op1896f_2	NA	m
TSS_58867-5	58867	-	6721	Rmet_6203	chrB1	19	4	Op1895r_1	NA	s
TSS_59634+5	59634	+	763	Rmet_6211	cnrT	163.667	15.5027	Op1896f_2	NA	no
NPKM_6730	60397	+	61453	Rmet_6211	cnrT	17.3333	1.1547	Op1896f_2	NA	Q9L3G0 CnrT protein
3UTR_108	61454	+	62261	Rmet_6211	cnrT			Op1896f_2
3UTR_141	61465	-	61542	Rmet_6212	tnpA			Op1897r_1
NPKM_6731	61543	-	64483	Rmet_6212	tnpA	6	0	Op1897r_1	NA	Q5NUX7 Hypothetical Tn21 related transposase (Transposase Tn3)
TSS_62559-5	62559	-	10413	Rmet_6203	chrB1	21.6667	1.52753	Op1895r_1	NA	no
TSS_62612+5	62612	+	12639	Rmet_6223	0	41	9.84886	Op1900f_1	NA	s
TSS_64509-5	64509	-	26	Rmet_6212	tnpA	64.3333	21.9393	Op1897r_1	NA	s
NPKM_6732	64694	-	65126	Rmet_6213		18	1	Op1897r_1	NA	Q1L9V4 Putative uncharacterized protein
[truncated: 271 more rows]
